# Supplementary material for: Identification, characterization, and comparative genomic distribution of the HERV-K (HML-2) group of human endogenous retroviruses
Source: Retrovirology. 2011 Nov 8;8:90. doi: 10.1186/1742-4690-8-90 (PMC3228705; doi:10.1186/1742-4690-8-90)
Supplement: Additional file 1 — Sequence alignment of HML-2 proviruses. Shown are full alignments for all 89 HML-2 proviruses and 2 HML-11 proviruses. Sequences are provided as a FASTA alignment, and can be viewed as alignments in any sequence editing software (e.g. BioEdit, MEGA, MacVector, SeaView, Geneious, Mesquite, CLC Workbench), and as plain text in common word processing applications. [file 1742-4690-8-90-S1.FAS]

>HML-2_1p31.1
--------------------------------TGTGGGGAAAAGCAAGAGAGATCAGATT
GTTACTGT-GTCTGTG-TAGAAAGAAGTAGACATAGGAGACTCCATTTT------GTTAT
GTACTAAGAAAAATTCTTCTGCCTTGAGATTCTGTTAATCTATAACCTTACCCCCAACCC
C------------------------------------------GTGCTCTCTGAAACGTG
TGCTGTGTCAA-CTCAGAGTTAAATGGATTAAGGGCGGTGCAAGATGTGCTTTGTTAAAC
AGATGCTTGAAGGCAGCATGCTCCT----------TAAGAGTCATCACCACTCCCTAATC
TCAAGTACCCAGGGACACAA-AAACTGCGGAAGGCC-CAGGGACCT-CTGCCTAGGAAAG
-CCAGG-TATTGTCCAAGGTTTCTCCCCA--TGTGATAGTCT-GAAATATGGCCTCGTGG
GAA-GGGAAA-GACCTGACCATCCCCC-AGCCCGACAC----------------------
-CCGTAAAGGGTCTGTGCTGAGGAGGATTAGTAAAAGAGGAAGGAATGCCTCT-TGCAGT
TGAGACAAGAGGAAGGCATCTGTCTCCTGCCTGTCCCTGGGCAATGGAATGTCTCGGTAT
AAAACCC-GATTGTATGC----TCCATCTACT-GAGATAGGGAAAAA-CTGCCT-TAGGG
CTGGAGGTGGGACCT---GCGGGCAGCAATACTGCTTTG--------TAAAGCATTGAGA
TGTTTATGTGTATGCATATCTAAAA------------GCACAGCAC---TTAATCCTT--
---TACATTGTCTATGATGC-AAAGACC-TTTGTTCACGTGTTTGTCTGCTGACCCTCTC
CCCACAATTGTCTTGTGACCCTGACACATCCCCCTCTT-CGAGAAACACCCACAAATGAT
GAAT----AAATACTAAGGGAACTCAGAGGCTGGCG------------------------
--------------------------------------------------GGATCCTCCA
T-ATGCTGAACGCTGGTTCCCCGGTTCCCCTTATTTCTTTCTCTATACTTTGTCTCTGTG
TCTT-------------------------TTTCTTTTCCAAA-TCTCTCGT-CCCACCTT
-ACGAGAAACACCCACAGGTGTGTAGGGGCAACCCACCCCTACATCTGGTGCCCAACGTG
GAGGCTTTTCTCTAGGGTGAAGGTACGCTCGAG-CGTGGTCATTGAGGACAAG--TCGAC
G-AGAGA-TCCCAAGTACGTCTACAGTCAGCCTT-ACAGTAAG--CTTGTGCGCTCGGAA
GAAGCTAGGGTGATAATAGGGCAAACTAAAAGTAAAATTAAAAGTAAATATGCCTCTTAT
CTCAGCTTTATTAAAATTCTTTTAAAAAGA---GGGGGAGTTAAAGTATCTACAAAAAA-
--TCTAATCAAGCTATTTCAAATAATAGAACAATTTTGCCCATGGTTTCCAGAACAAGGA
ACTTTAGATCTAAAAGA---TTGGAAAAGAA-TTGGTAAGGAACTAAAACAAGCAGGTAG
GAAGGGTAATATCATTCCACTTACAGTATGGAATGATTGGGCCATTATTAAAGCAGCT--
-TTAGAACCATTTCAAAC------------AGAAGAAGATAGCATTTCAGTTTCTGATGC
CCCTGGAAGCTGTTTAATAGATTGTAATGAAAAGACAAGGAAAAAA-TCCCAGAAAGA-A
AC-GGAAAGTTT--------ACATTGCA--AATATGTAGCAGAGCC------------GG
TAATGGCTCAGTCAACGCAAAAT-------------------------------------
------------------------------------------------------------
------------------------------------------------------------
------------------------------------------------------------
----------------------------GTTGACTATAATCAAT----TACAGGAGGTGA
TATATCCTGAAACGTTAAAATT-AGAAGGAAAAGGTCCAGAATTAATGGGGCCATCAGAG
TCTAAACCACGAGGCACAAG---TCCTCTTCCAGCAGGTCAGGTGCCCGTAAGATTACAA
CCTC-AAACGCAGGTTAA------------------------------------------
------------------------------------------------------AGAAAA
TAAGACCCAACCGCCAGTAGCTTATCAATACTGGCCGCCGGCTGAACTTCAGTATCGGCC
ACCCCC-AGAAAGTCAGTATGGATATCCAGGAATGCCCCC--------------------
-------------------------------------AGCACCACAGGGCAGGGCGC---
-CATACCCTCAGCTGCCCACTAGGAGACTTAATCCTATGGCACCACCTAGTAGACAGGGT
AGTGAATTACAT---------------GAAATTATTGATAAATCAAGAAAGGAAGGAGA-
-TACTGAGGCATGGCAATTCCCAGTAACGTTAGAACCAATGCCACCTGGAGAAGGAGCCC
AAGAGGGAG-----------AGCCTCCCACAGTTGAGGCCAGATACAAGTCTTTTTCGAT
AAAAATGCT-AAAAGATATGAAAGAGGGAGTA--AAACAGTATGGACCCAACTCTCCTTA
TATGAGGACATTATTAGATTCCATTGCTCATGGACAT---AGACTCATTCCTTATGATTG
GGAGATTCTGGCAAAATCGTCTCTCTCACCCTCTCAATTTTT-ACAATTTAAGA------
-----CTTGGTGGATTGATG-----GGGTACAAGAACAGGTCC----GAAGAAATAGGGC
TGCCAATCCTCCAGTTAACATAGATGCAGATCAACTATTAGGAATAGGTCAAAATTGGAG
TACTATTAGTCAACAAGCATTAATGCAAAATGAGGCCATTGAACAAGT------------
------TAGAGCTATCTGCC-TTAGAGCCTGGGAAAAAA-TCCAAGACCC----------
----------------------AGGAAGTACCTGCCCC---------------TCATTTA
ATACAGTAAGACAAGG-TTCAAAAGAGCCCTATCCTGATTTTGTGGCAAGGCTCCAAGAT
GTTGCTCAAAAGTCAATTGCCGATGAAAAAGCCCGTAAGGTCATAGTGGAGTTGATGGCA
TATGAAAACGCCAATCCTGAGTGTCAATCAGCCATTAAGCCATTAAAAGGAAAGGTTCCT
GCAGGATCAGATGTAATCTCA-GAATATGTAAAAGCCTGTGATGGAATCGGAGGAGCTAT
GCATAAAG-CTATGCTTATGGCTCAAGCAATAACAGGAGTTGTTTTAGGAGGGCAAGTTA
GAACATTTGGAAGAAAA----------------TGTTATAATTGTGGTCAAATTGGTCAC
TTAAAAAA-GAA-TTGCCCAGTCTTAAATAAACAGAA-----------------------
-----TATAACTATTCAACCAACTACAAC----------AGGTAGAGAGCCACCTGACTT
ATGTCCAAGATGTAAAAAAGGAAAACATT-------------------------------
-----------------------------------GGGCTAGTCAATGTCGTTCTAAATT
TGATAAAAATGGGCAACCATTG-TCGGGAAATGAG-CAAAGGGGCCAGCC----TCAGGC
CCCACAACAAACTGGGGCATTCCCAATTCAGCCATTTGTTCCTCAGGG-TTTTCAGGGAC
AACAACCCCC---------------ACTGTCCCAAGTGTTTC---------AGGGAATAA
GCCAGTTACCACAATACAACAATTGTCCCCCGCCACAAGCGGCAGTGCAGCAGTAGATTT
ATGTACTATACAAGCAG--------------TCTCTCTGCTTCCAGGGGAGCCCCCACAA
AAA--ATCCCC---ACAGGGGTATATGGCCCCCTGCCTGAGGGGACTGTAGGACTAATCT
TGGGAAGATCAAGTCTAAATCTAAAAGGAGTTCAAATTCATACTAGTGTGGTTGATTCAG
ACTATAAAGGTGAAATTCAATTGGTTATTAGCTCTTCAATTCCTTGGAGTGCCAGTCCAG
GAGACA---GGATTGCTCAATTATTACTCCT---GCCATATATTAA--------------
-----GGATGGAAATAGTGAAATAAAAAGAATAGGAGGGCTTGTAAGCACTGATCCAACA
GGAAAGGCTGCATATTGGGCAAGTCAGGTCTCAGAGAACAGACCTGTGTGTAAGGCCATT
ATTCAAGGAAAACTAATT------------------------------------------
------------------------------------------------------------
------------------------------------------------------------
------------------------------------------------------------
------------------------------------------------------------
------------------------------------------------------------
------------------------------------------------------------
------------------------------------------------------------
------------------------------------------------------------
------------------------------------------------------------
------------------------------------------------------------
------------------------------------------------------------
------------------------------------------------------------
------------------------------------------------------------
------------------------------------------------------------
------------------------------------------------------------
------------------------------------------------------------
------------------------------------------------------------
------------------------------------------------------------
------------------------------------------------------------
------------------------------------------------------------
------------------------------------------------------------
------------------------------------------------------------
------------------------------------------------------------
------------------------------------------------------------
------------------------------------------------------------
------------------------------------------------------------
------------------------------------------------------------
------------------------------------------------------------
------------------------------------------------------------
------------------------------------------------------------
------------------------------------------------------------
------------------------------------------------------------
------------------------------------------------------------
------------------------------------------------------------
------------------------------------------------------------
------------------------------------------------------------
------------------------------------------------------------
------------------------------------------------------------
------------------------------------------------------------
------------------------------------------------------------
------------------------------------------------------------
------------------------------------------------------------
------------------------------------------------------------
------------------------------------------------------------
------------------------------------------------------------
------------------------------------------------------------
------------------------------------------------------------
------------------------------------------------------------
------------------------------------------------------------
------------------------------------------------------------
------------------------------------------------------------
------------------------------------------------------------
------------------------------------------------------------
------------------------------------------------------------
------------------------------------------------------------
------------------------------------------------------------
------------------------------------------------------------
------------------------------------------------------------
------------------------------------------------------------
------------------------------------------------------------
------------------------------------------------------------
------------------------------------------------------------
------------------------------------------------------------
------------------------------------------------------------
------------------------------------------------------------
------------------------------------------------------------
------------------------------------------------------------
------------------------------------------------------------
------------------------------------------------------------
------------------------------------------------------------
------------------------------------------------------------
------------------------------------------------------------
--------------------------------------------TGAAGGAAAACTAATT
TGGTGGAAAGATAATAAAA---ATAAGACATGGGAAATAGGTAAGGTGATAACGTGGGGG
AGAGGTTTTGCTTGTGTTTCACC--AGGAGA---AAATCAGCTTCCTGTTTGGA-TACCC
ACT---------------------------------------------------------
------------------------------------------------------------
------------------------------------------------------------
------------------------------------------------------------
------------------------------------------------------------
------------------------------------------------------------
------------------------------------------------------------
------------------------------------------------------------
------------------------------------------------------------
--------------------------------------------------------AGAC
ATTTGAAGTTCTACAATGAACCCATC-----GGAGATGCAAAGAAA----------AGGG
CCTCCACGGAGATGGTAACAC---------------------------------------
------------------------------------------------------------
------------------------------------------------------------
------------------------------------------------------------
------------------------------------------------------------
------------------------------------------------------------
--CAGTCACATGGATGGATAAT--CCTATAGAAGTATATGTTAATGATAGTGAATGGG-T
ACCTGGCCCCACAGATGATCGCTGCCCTGCCAAACCT-GAGGAAGAAGGGA--TGATGAT
AAATATTTCCATTGGGTATCGTTATCCTCCT--ATTTGCCTAGGGAGAGCACCAGGATGT
TTAATGGC---------------TGCAGTCCAAAA-TTGGTTGGTGGAAGT--ACCTACT
GTCAGTCCCA----TCAGTAGATTCACTTATCACATGGTAAGCGGGATGTCACTCAGGCC
ACGGGTA-AATTATTTACAAGACTTTCCTTATCAAAGATCATTAAAAT-------TTAGA
CCTAAAGGGAA-ACCTTGCCCC-------AAGGAAATTCCCAAAGAATCAAAAAATACAG
AAGTTTTAGTTTGGGAAGAATGTGTGGCCAATAGTGCGGTGATATTACAAAACAATGAAT
TCGGAACTATTATAGATTGGGCACCTCGAGGTCAATTCTACCACAATTGCTCAGGACAAA
CTCAGTCGTGTCCAAGTGCACAAGTGAG--------------------------------
TCCAGCTGTTGATAGCGACTTAACAGAAAGTTTAGACAAACATAAGCATAAAAAATTGCA
GTCTTTCTACCCTT-GGGAATGGGGAGAAAAAGGAATCTCTACC---CCAAGACCAAAAA
TAGTAAGTCCTGTTTCTGGTCCTGAACATCCAGAATTATGGAGGCTTACTGTGGCCTCAC
-ACCACATTAGAATTTGGTCTGGAAATCAAACTTTAGAAACAAGAGATCGTAAGCCATTT
TATACTGTCGACCTAAATTCCAGTCTAACAGTTCCTTTACAAAGTTGCGTAAAGCCCCC-
-TTATAT-GCTAGTTGTAGGAA--ATATAGTTATTAAACCAG---ACTCCCAGACTATA-
-ACCTGTGAAAATTGTAGATTGCTTA-CTTGCATTGATTCAACTTTTAATTGGCAACACC
GTATTCTGCTGGTGAGAGCAAGAGAGGGCGTGTGGATCCCTGTGTCCATGGACCGACCGT
GGGAGGCCTCACCATCCGTCCATATTTTGACTGAAGTATTAAAAGGTGTTTT-AAATAGA
TCCAAAAGATTCA-TTTTTACTTTAATTGCAGTGATTATGGGATTAATTGCAGTCACAGC
TACGGCTGCTGTAGCAGGAGTTGCATTGCATTCTTCTGTTCAGT-CAGTAAACTTTGTTA
ATGATTGGCAAAATAA-TTCTACAAGATTGTGGAATTCACAATCTAGTATTGATCAAAAA
-TTGGCAAATCAAATTAAT-GATCTTAGACAAACTGTCATTTGGATGGGAGACAGACTCA
TGAGCTTAGAACATCGTTTCCAGTTACAATGTGACTGGAATACGTCAGATTTTTGTATTA
CACCCCAAATTTATAATGAGTCTGAGCATCACTGGGACATGGTTAGAC------------
----------GCCATCTACAGGGAAGAGAAGATAATCTCACTTTAGACATTTCCAAA-TT
AAAAGAACAA-----ATTTTCGAAGCATCAAAAGCCCATTTAAATTTGGTGCCAGGAACT
GAGGCAATTGCAGGAGTTGCTGATGGCCTCGCAAATCTTAACCCTGTCACTTGGGTTAAG
ACCATTGGAAGTACTACAATTATAAATCTCATATTAATCCTTGTGTGCCTGTTTTGTCTG
TTGTT--AGTCTGCAG--GTGTACCCAACAGCTCCGAAGAGACAGCGACCATCGAGAAC-
-------------GGGCCATGATGACGATGGCGGTTTTGTCGAAAAGAAAAGGGGGAAAT
GTGGGGAAAAGCAAGAGAGATCAGATTGTTACTGT-GTCTGTGTAGAAAGAAGTAGACAT
AGGAGACTCCATTTTGTT---------------------------------ATGTACTAA
GAAAAATTCTTCTGCCTTGAGATTCTGTTAATCTATAACCTTA-----------------
----------CCCCCA--------------ACCCCGTGCTCTCTGAAACGTGTGCTGTGT
CAA-------CTCAGAGTTAAATGGATTAA-------GGGCGGTGCAAGATGTGCTTTGT
TAAACAGA--------TGCTTGAAGGCAGCATGCTCCTTAAGAGTCATCACCACTCCCTA
ATCTCAAGTACCCAGGGACACAA--AAACTGCGGAAGGCCGCAGGGA-CCTCTGCCTAGG
AAAGCC--AGGTATTGTCCAAGGTTTCTCCCCA-TGTGATAGTCTGAAATATGGCCTCGT
GGGAAGGGA---AAGACCTGAC---------------CATCCCCCAGCCCGACACCCGTA
AAGGGTCTGTGCTGAGGAGGATTAGTAAAAGAGGAAGGAATGCCTC-TTGCAGTTGAGAC
AAGAGGAAGGCATCTGTCTCCTGCCTG-------------------TCCCTGGGCAATGG
AATGTCTC-GGTATAAAACCCGATTGTA---TGCTCCATCTACTGAGATAGGGAAAAA-C
TGCCTTAG-GGCTGGAGGTGGGACCTGCGGG---CAGCAATACTGCTTTGTAA-------
---AGCATTGAGATGTTT------------------------------------------
----ATGTGTATGCATATCTAAAAGCACAGCACTTAATCCTTTACATTGTCTATGATGCA
AAGACCTTTGTTCACGTGTTTGTCT---GCTG-------------------------ACC
CTCTCCCCACAATTGTCTTGTGACCCTGACACATCCCCCTCTTC---------GAGAAAC
ACCCAC-AAATGATGAATAAATACTAAGGGA-CTC--AGAGGC---TGGCGGGA------
TCCTCCA-TATGCTGAACGCTGGTTCCCCGGTTCCCCTTATTTCTTTCTCTATACTTTGT
CTCTGTGTC-TTTTTCTTTTC-CAAATCTCTCGTC-CCACCTTACGAGAAACACCCACAG
GTGTGTAGGGGCAACCCACCCCTACA
>HML-2_1p34.3
------------------------------------------------------------
------------------------------------------------------------
------------------------------------------------------------
------------------------------------------------------------
------------------------------------------------------------
------------------------------------------------------------
------------------------------------------------------------
------------------------------------------------------------
------------------------------------------------------------
------------------------------------------------------------
------------------------------------------------------------
------------------------------------------------------------
------------------------------------------------------------
------------------------------------------------------------
------------------------------------------------------------
------------------------------------------------------------
------------------------------------------------------------
------------------------------------------------------------
------------------------------------------------------------
------------------------------------------------------------
------------------------------------------------------------
------------------------------------------------------------
------------------------------------------------------------
------------------------------------------------------------
------------------------------------------------------------
------------------------------------------------------------
------------------------------------------------------------
------------------------------------------------------------
------------------------------------------------------------
------------------------------------------------------------
------------------------------------------------------------
------------------------------------------------------------
------------------------------------------------------------
------------------------------------------------------------
------------------------------------------------------------
------------------------------------------------------------
------------------------------------------------------------
------------------------------------------------------------
------------------------------------------------------------
------------------------------------------------------------
------------------------------------------------------------
------------------------------------------------------------
------------------------------------------------------------
------------------------------------------------------------
------------------------------------------------------------
------------------------------------------------------------
------------------------------------------------------------
------------------------------------------------------------
------------------------------------------------------------
------------------------------------------------------------
------------------------------------------------------------
------------------------------------------------------------
------------------------------------------------------------
------------------------------------------------------------
------------------------------------------------------------
------------------------------------------------------------
------------------------------------------------------------
------------------------------------------------------------
------------------------------------------------------------
------------------------------------------------------------
------------------------------------------------------------
------------------------------------------------------------
------------------------------------------------------------
------------------------------------------------------------
------------------------------------------------------------
------------------------------------------------------------
------------------------------------------------------------
------------------------------------------------------------
------------------------------------------------------------
------------------------------------------------------------
------------------------------------------------------------
------------------------------------------------------------
------------------------------------------------------------
------------------------------------------------------------
------------------------------------------------------------
------------------------------------------------------------
------------------------------------------------------------
------------------------------------------------------------
------------------------------------------------------------
------------------------------------------------------------
------------------------------------------------------------
------------------------------------------------------------
------------------------------------------------------------
------------------------------------------------------------
------------------------------------------------------------
------------------------------------------------------------
------------------------------------------------------------
------------------------------------------------------------
------------------------------------------------------------
------------------------------------------------------------
------------------------------------------------------------
------------------------------------------------------------
------------------------------------------------------------
------------------------------------------------------------
------------------------------------------------------------
------------------------------------------------------------
------------------------------------------------------------
------------------------------------------------------------
------------------------------------------------------------
------------------------------------------------------------
------------------------------------------------------------
------------------------------------------------------------
------------------------------------------------------------
------------------------------------------------------------
------------------------------------------------------------
------------------------------------------------------------
------------------------------------------------------------
------------------------------------------------------------
------------------------------------------------------------
------------------------------------------------------------
------------------------------------------------------------
------------------------------------------------------------
------------------------------------------------------------
------------------------------------------------------------
------------------------------------------------------------
------------------------------------------------------------
------------------------------------------------------------
------------------------------------------------------------
------------------------------------------------------------
------------------------------------------------------------
------------------------------------------------------------
------------------------------------------------------------
------------------------------------------------------------
------------------------------------------------------------
------------------------------------------------------------
------------------------------------------------------------
------------------------------------------------------------
------------------------------------------------------------
------------------------------------------------------------
------------------------------------------------------------
------------------------------------------------------------
------------------------------------------------------------
------------------------------------------------------------
------------------------------------------------------------
------------------------------------------------------------
------------------------------------------------------------
------------------------------------------------------------
------------------------------------------------------------
------------------------------------------------------------
------------------------------------------------------------
------------------------------------------------------------
------------------------------------------------------------
------------------------------------------------------------
------------------------------------------------------------
--------------------------------------------------ATACAACAGA
AATTCCCTAT-AATTCCC-AAGGACAGGCCATAGTTGAAAGAA-CTAATAGAACACTCAA
AACTCAATTAGTTAAACAGAAAGA-------AGGGGAAGAC-AGTAAG------------
-------------------------------GAGTGTACCACTCCTCAGATGCAACTTA-
---ATCTAGCCCTCTATACTTTAAATTTTTTAAACATTTATAGAAATCAGACTACTACTT
CTGCAGAACAACATCTT-AC---TAAAAA---GAAGAGCCCATATGAAGGAAAACTGATT
TGGTGGAAAGACAACAAAA---ATAAGACATGGGAAATAGGGAAGGTGGTAACGTAAGGG
AGAGGTTTTGCTTGTGTTTCACC--AGGAGA---AAATCAGCTTCCTGTTTGGA-TACCC
ACT---------------------------------------------------------
------------------------------------------------------------
------------------------------------------------------------
------------------------------------------------------------
------------------------------------------------------------
------------------------------------------------------------
------------------------------------------------------------
------------------------------------------------------------
------------------------------------------------------------
--------------------------------------------------------AGAC
ATTTGAAGTTCTACAATGAACCCATT-----GGAGATGCAAAGAAA----------AGCG
CCTCCACGGAGACGGAGACACTGCAATCAAG-CACCATC---------------------
-------AACTCACAAGATGAACAGAATGGTGATGTCAGAAGAACAGATGAAGTTGCCAT
CCACCAAGAAGGTGGAGGCGCCGACTTGGGCACAATTAAAGAAGCTGACACAGT-TAACT
AA--AAAAAAAAAAGCCTAGAGAACACAA-AGGTGACACAAACTCCAGAGAACATGC-T-
--------GCTTGCAGCTTTGATGATTGTATCAACTGTGGT-AAGTCTCCCCATGCCTGC
AGGAGCAGCTGCAGCTAATTATACCTACTGGGCCTATGTGCCTTTCCCGCCCTTAATTCA
GGCAGTCACATGGATGGATAAT--CCTGATGGGAGATAGGCTCAT---------------
------------------------------------------------------------
------------------------------------------------------------
------------------------------------------------------------
------------------------------------------------------------
------------------------------------------------------------
------------------------------------------------------------
------------------------------------------------------------
------------------------------------------------------------
------------------------------------------------------------
------------------------------------------------------------
------------------------------------------------------------
------------------------------------------------------------
------------------------------------------------------------
------------------------------------------------------------
------------------------------------------------------------
------------------------------------------------------------
------------------------------------------------------------
------------------------------------------------------------
------------------------------------------------------------
------------------------------------------------------------
------------------------------------------------------------
-----------------------------------------GAGATGGGAGATAGGCTCA
TGAGCCTAGAACATCGTTTCCAGTTACAGTGTGACTGGGATACATCAGATTTTTGTATTA
CACCCCGAGTTTATAATGAGTCTGAGCATCACTGGGACATGGTTAGAC------------
----------GCCATCTGCAGGGAAGAGAAGATAATCCCACTTTAGACATTTCCAAA-TT
AAAAGAACAA-----ATTTTCGAAGCATCAAAAGCCCATTTAAATTTGGTACCAGGAACT
GAGGTAATCGCGGGAGTTGCTGATGGCCTCACAAATCTTAACCCTGTCACGTGGGTTAAG
ACCATCGGAAGTACTACTATTGTAAATTTCATATTAATCCTT-----CCCCAGAGGCAGG
CCCC---AGTCTGCAG--GTGTACCCAGCAGCTCCGAAGAGACAGCGACCATCGAGAAC-
-------------AAGCCATGATGACAATGGTGTTTTTGTCTAAAAGAAAAGGGGAAAAT
GTTGGGAAAAGAAAGAGAGATCAGACTGTTACTGT-GTCTATGTAGAAAGAGGTAGACAT
AACAGACTCCATTTTGTT---------------------------------CTGTACTAA
GAAAAATTCTTCTGCCTTGAGATGCTGTTAATCTGTAACCCTA-----------------
----------CCCCCA--------------ACCCTGTGCTCACAGAAACATGTGCTGTGT
CGA-------CTCAAGGTTTAATGGATTTA-------GGGCTATGCAGGATGCACTTTGT
TAAACAAA--------TGCTTGAAGGCAGCATGCTTGTTAAAAGTCATCACCACTCCCTA
ATCTCAAGTACCCAGGGACACAA-AACACTGCAGAAGGCCACAGTGA-CCTCTGCCTAGG
AAAGCC--AGGTATTGTCCAAGGGTTCTCCCCA-TGTGATAGTCTGAAATATGGCCTCGT
GGGAAGGGA---AAGACCTGAG---------------CGTCCCCCAGCCCGACACCTGTA
AAGGGTCTGTGCTGAGGAGGATTAGTAAAAGAGGAAGG----CCTCTTTGCAGTTGAGAT
AAGAGGAAGACATCTGTCTCCTGCTCC-------------------TCCCTGGGCAATGG
AATGTCTC-GGTGTAAAACCCGATTGTA---TGTTCCATCTACTGAGATAGGAGAAAA-C
CGCCTTAA-GGCTGGAGGTGAGACATGCTGG---TGGCAATACTGCTCTTTAA-------
---TGCATTGAGATGTTT------------------------------------------
----ATGTATGTGCACATC--AAAGCTCAGCACCTTTTTCTTAACCTTATTTATGATACA
GAGACATTTGTTCACATGTTTTCCT---GCTG-------------------------ACC
CTCTCCCCACTATTACCCTACTGTCCTGCCACAACCCCCTCTCA---------GAGATGG
TAGAGA-TAATGATCAATAAATACTGAGGGAACTC--AGAGACCCGTGCCTTCGCGGG--
TCC-------TCTGGAGCACCAG-TCCCCTGGGCCCAC-TTTTCCTTCTCTATACTTTGT
TTCTGTGTC-TCTCTCTTTTGT--------------CAGTCCGATGAGAAACACCCACAG
GTGTGGAGGGGCAGGCCACCCCTTCA
>HML-2_1p36.21a
--------------------------------TGCAGGGAAAAGAAAGAGAGATCAGACG
GTTACTGT-GTCTATG-TAGAAAAGGA-AGACATAAGAAACATCATTTT------GATCT
GTACCCTGA-------CTTTGCCCTGAGATGCTGTTAATCTGTAACTTTAGCCCCAACT-
-----------------------------------------TTGAGCTCACAGCAGCATG
TGTTGTATAGA-ATCAAGGTTTAAGGGGTCCAGGGCTGTGCAGGATGTGCTTTGCTAGCA
AAAGGTTTACAGGCAGTATGCTTGA----------TAAAAGTCATCACCATTCTCCATTC
TCAAGTAACCAGGGGTGCAATACACTGTGAAAAACTTCAGGGACCC-CTGCCCTGGAAAG
-CCAGG-TATTGTCCAAGGTTTCTCCTCA--TGTGATAGTCT-GAAATATGACCTCATTG
AAT-GGGAAA-GACCTGACCTTCCACCCAGCTTGACAC----------------------
-CCATTAAGGGTCTGTGCTGAGGAGGATTAGTAAAGGAGGAAGG----CCTCT-TGCAGT
T-----AAGAGGAAGGCTTCTGTCTCCTGCCTGCCCCTGGG-AACTGAATGCCTCAGTAT
AAAACCT-GATTATACAT---TTGTTCTATTCTGAGATAGGAGAAAAACTGCC--TGTGG
TGGGAGGCGAGACAT---GTTGGCAGCAATGCTGCTTTGTTACTCTTTACTCCACTGAGA
TGTTTGGGTGGAGAAAAGCATAAA-TCTGGCCTATGTGCACATCCAGGCATAGTACCATC
CCTTAAACTTATTTGTGACA-CAGATTCCTCTGCTCACATGTTTTCTTGCTGATTTTCTC
CCCACTATCACCCTGCTCTCCTGCCACTTTTCCCTTAC-TGAGTTAGTGAAAATAGTAAT
CAAT----AAATACTGAGGGAACTCAGAGACCAGTG------------------------
-------------------------------------------GCGGTGTGGGTCCTCCG
C-ATGCTGAGCACC-AGTCCCCTGGGCCC-ATTTTTCTTTCTCTATACTTTGTCTCTGTG
TCTTA------------------------TTTCTTTTCTCAG-TCTCTTGT-CCTGCCTG
-ATGAGAAATACCCACAGGTGTGGAGTGGCTGACC--CCCTTCA--TGGCGCCCAACATG
GG--CCTTTCTCTAGGGTGAAGGTACACTAAAAACGTGAGCATTGAAGACAGT---CAAC
G-AGAGATTCCCAAGTACTTCCATGGTCAGCCAT-GCGGTAAG--CTTGTGCGCTCAGTG
GAACTCAGGGTAACAATGGGACAAACTGAAGG------------TAAATATGCCTCTTAT
CTCAGCTTCATTAAAATTCTTCTAAGAAGA---TGGGGAGTTAGAGCTTCTACAGAAAA-
--TCTAATTATGTTATTTCAAACAATAGAACAATTCTGCCCATGGTTTCCAAAACAGGGA
ACTTTAGATCTAAAAGA---TTGGGGGAAAA-TTGGCAAAGAATTAAAACAAGCAAATAG
GGAAGGTAAAATCATCCCACTTACAGTATGGAATGATTGGCCCATTATTAAAGCAACT--
-TTAGAACCGTTTCAAAT------------AGAAAAAGACAGCCTTTCAATTTCTGATGC
CCCTGAAAGATGTGTAGTAGATTGTGAAGAAGAGGCAGAGACAAAA-TCCCGGAAATT-A
AT-GGAAAGTTC--------ACATTGTA--AAAATGTAGCAGAGTC------------TG
TAATGGCTCAGTCAACGCAAAAT-------------------------------------
------------------------------------------------------------
------------------------------------------------------------
------------------------------------------------------------
----------------------------GTTGACTACAATCAGT----TACAGGAGGTAG
TATATCCTGAATCATCAAAACT-GGTGGAAGGAGGTCCAGAATTATTGGGGCTACCAGAG
CCTAAACCACCATGGCCATCAACTCCTCCTCCAGTGGTTCAGATGCCTGTAACATTACAA
CCTC-AAATGCAGGTTAGACAAGTGCAAACCCCAAGAGAATATCAAGTAGAAAAGGATAG
AGTCTCTATCCCAGCAATGCCAATTCAGATACAGTATCCACAATATCAGCTGGTAGAAAA
TAAGACCCAACCACCGGTAGTTTATCAATACTGGCCGCCAGCTGAGCTTCAGTATGGGCT
GTCTCC-GGAGGTTCAATACAGACCTCAAGCTGTGTGTCC--------------------
-------------------------------------CGTGCCACATAGCACGGCAC---
-CTCACCAGCAACCCAGTGGTGTTTAA-----TCCTACATCACCACCTAGTGGACAAGGT
AGTACACTGCAT---------------GAAATCATTGATAAAGCCAGAAAACAGGGAGA-
-TCGTGAGGCATGGCAGTTCCTTGTAATTTTACAACCAATACCAGCTGGGAAAGGGGGGC
AAGCTGGAG-----------CGTCTGTCCAAACTGAGGCTAGATATGAATCTTTCACCAT
GAAAATGTT-AAAAGATATGAAGGAAGGAGTT--AAACAATATGGACCCAACTCCCCTTA
TATGAGAACTTTATTAGATTCCATTGCTCATGGAAAT---AGACTTATTCCCTATGATTG
GGAAACGTTGGCTAAATCTTCCCTTTCACCCTCTCAGTTCCT-ACAATTTAAAA------
-----CCTGGTGGATTGATG-----GAGTACAAGAACAGGCAT----GAAAAAATCAGGC
TATTTATCCCGCTGTTAATATAGATGCAGATCAATTGCTAGGAACAGGTCCAAATTGGAG
CACAATTGGCCAACAATCAGTAATGCAGAATGAGGGTATTGAACATCT------------
------AAAGGCTCTTTGCC-TCAGGGACTGGGAAAAAA-TTCAGGACCCAGGCACCTGG
GTGCCCCACGCACCGCTTGCCCAGGCATCGCTTGCCCAGGCACTGCTTGCCCTTCTTCTA
ATTCAATTAGACAAGG-CTGTAAAGAGCCATATCCAGACTTCGTGGCAAGGTTGCAAGAT
GCCTCTGAAAAATCTGTTTCAGATGATAATGCCCAAAAAGTTATTGTAGAAATAATGGCT
TTTCAAAAGTCAAATCCAGAATTTCAACCAGCCATAAAGCCATTAAAAGGAAAAGGTCCA
GCAGGAGTTGATGTAATTACA-GAATATGTGAAAGCTTGTGATGGGATTGGAGGAGCTAT
GCGTAAGG-CAATGCTAATGGCTCAAGCAATGACCGGAGTCACTTTAGGAGGA-TAGTTA
GAGCATTTGGGGGGAAA----------------TGTTATAATTGTGGTCAAATCGGTCAT
CTAAAAAA-GAA-CTGCCCAGTCTTAAATAAACAGAGTAAAAA-----------------
------------------------------------------TAAAGAGCCACCTGGCCT
GTGTCCAAGACATGGAAAAGGAAAACATT-------------------------------
-----------------------------------GGGCTAATCAATGTCGTTCTAAATA
TGATAAAAATGGGCAACTATTG-TCAGAAAAAGGG-GTGAGGGGCCAGCC----TCAGTC
CCAACAACAAACTGGGGCATTCCCGATTCAGCCGTTTGTTCTTCAGGG-TTTTCAGGGAC
AGCAACCCCCACAGCAAATACCACCA------------CTTC---------AGGGAATCA
GCCAATTACAACAATACAACAGCTGTCCCCCGCCACAGCAGGCAGCACAGCAGTAGATTT
ATGTTCCACTCAAAAGG--------------TTTCTTTACTCCCTGGAGAGACCCCGCAA
AAG--ATTCCT---ACAGGGGTATATGGCCCACTGCCAGGAGGGACAGTAGGCCTCATTT
TAGGGAGATGAAGTCTAAATTTGAAGGGAGTCCAAATTCATACTGGGGTAATTGATTCAG
ATTATAAAGGGGAAATTCAGTTAGTGATCAGCTCCACTGTTCCCTGGAGTGCCAATCCAG
GTAATA---GAATTGCTCAATTATTGCTTTT---GCCTTATATTAA--------------
-----AATTGGGAAAA-CAAAACGGAAAGGACAGGAGGGTTTGGAAGTACCAACTCTGCC
AGAAAAGCCACTCAATGGGCTCGTCATGTCTCAGAGAATAGACCTGTGTGTACAGTCACT
ATTCAGGGAAAGCAGTTTATAGGATTATTGGATACCGATGCTGATGTTTCCCTTATCGCC
---TTAAATCAATGGCCAAAAAATTGGCCTAAACAAAAGCCTGTTACAGGACTTGT----
------------------------------------------------------------
------------------------------------------------------------
------------------------------------------------------------
------------------------------------------------------------
------------------------------------------------------------
------------------------------------------------------------
------------------------------------------------------------
------------------------------------------------------------
------------------------------------------------------------
------------------------------------------------------------
------------------------------------------------------------
------------------------------------------------------------
------------------------------------------------------------
------------------------------------------------------------
------------------------------------------------------------
------------------------------------------------------------
------------------------------------------------------------
------------------------------------------------------------
------------------------------------------------------------
------------------------------------------------------------
---------------------CGGTGTGGGCAGCGCCTCAAAAGTGTATCAAAGCACCAT
GATTTTACATTGTCTAGGACCTGATAATCAAGAAAGTACAGTTCAACCTATGATTACTTT
TATTCCA-----------------AATAATTTTTTGGGCCGAGACTTGTTACAACAATGA
CATGCAGAGATTACTATCCCAGCCTCCTTATACAGCCCCACGAGTCAAAAAA-TCATGAC
TAAAATGAGATGTCTCCCTGGCAAAGGACTAGGGA-AAAAT-----GGAGATGGCATTAA
AATCCCAATTGAGGCTGAGGGAAATCAAGAAA-GAAAAAGAAT-------AGGATATCCT
TTTT---AGGAGTGGCCACTGTAGAGCCTCCAAAAC---CCATTCCATTAACTTGGAAAA
CAGAAAAACCTGTATG-GGTAAATCAGTGGCTGCTACCAAAACAAAAGCTGGAGGCTTTA
CACTTACGGGCAAAAGAA--CAATTAGCAAAGGGACATATTGAGCCTTCATTTTC-----
----------GCCTT-GAATTCTCCTGTGTTTGTAACTCAGAAAAAA--------TCCGG
CAGATGGCACATGTTGACCGACTTAAGAGCCGTCAATGCTGTAA---------TTCAACC
TATGGGGGC-TCTCCAACCTGGGTT--------------GCCCTCTCTGGCCATGATCCC
CAAAGATTGGCCTTTAATTATAATTGATCT------------------------------
----------GAAGGATTGCTTTTTT----------------ACCATTCCTCTAGCAAAA
CAGGATTTTGAAAAATTTGCTTTTACTATACCAGCCATAAATAATAAAGAACCAGCCACC
AGGTTTCAGTGGAAAGTGTTGCCC-AGGGAATGCTTAATAGTCCAACTATTTGTCAGATT
TTT--GTAGCTGAAGCTCTTCAACCAGTTAGAGACAAGTTTTCAGACTACGT----CTTT
CATTATGTTGATGATCTTTTGTGTGCTGCAGAAACGAGAGACACATTAA-----TTGACT
GTTACACATTTCTGCAGACAGAGGTTGCAAACGCAGGACTGACAATAGC-ATCTGATAAG
ATTCAAACCTCTACTCCTGTCCATTACT--------TGGGAATGCAGGTAGAGGAAAGAA
AATTTAAACAACAAAAAATAGAAA----TAAGAAAAGACACATTAAAAA-CATTAAACGA
CTTTCATAAATTGCTAGGAGATATTAATTGGATTT-------------------GGCCAA
CTCTAGGCATCCTTACTTATGC-------------------CATGTCAAATTTGTTCTCT
ATCTTGAGTGGGGATCCAGAATTGAATAGTAAAAGAACATTAACTCCAGAAGCAACTAAA
GAAATTGAA-TTAATTGAAGAAAAAAT-TCGGTCAGCACAAGTAAATAGAATA------G
ATCACTTCGCCCCACTCCAACTTTTGATTTTTGCTACTGCACATTCTC-AACAGGCATTA
TTGTTCAAAATACAGATCTTGTGGAGTGATCTTTCCTTCCTCACAGTACGATTAAGACTT
TTACATTGTACTTGGATCAAATGGCTACATTAATT-------------------------
--------------------GGTCAGGCAAGATTACAAATAATAAAATTGTGTGGAAGTG
ACCCAGATAAAATCATTGTTCCTTTAAACAAGGAAGAGTTTAGACAAGGCTTTATCAATT
CTGC-TGCATGGCAGATTGGTCTTGCTGATTTTGTGAGAA-TTACTGATAAGCATTACCC
AAAAACAAAAATCTTCCAGTTTTTAAAA-TTGACTACTTGAATTTTACCTAAAATTACCA
GACATAAACCTTTAGAAAA-TGCTCTGATGGTGTTTACTGATGGTTCCAGCAATGGAAAA
GTGGTTCACACCAGGCCGAAAGAACGAGTCATTGAAAATCAGATTC--------------
------------------------------------------------------------
----------TGCATATGTAGCA--CAGC-TACAAAGTATGTTGAGACAGCCCTAATCAA
ATATAGTATGGATGATCAGTTAAACAAGCCCTTTAATTTGTTACAACAAATTGTAAGAAA
AA--GAAATTTC------------CCATTTTATATTACTCATATCTGAGCACGTACTAAT
TTACCAAGGCCTTTAACTAAAGCAAATGAACAAGCTGACTTGCTAGCATCATCTGCATTC
ATAGAAGCACAAGAACTTCATGCTTTGACTCATGTAAATGCAACAGGACTAAAAAATAAA
TTT-----GATATCACATGGAAAGAGGCAAAAAATATTGTATAACATTGCACCCAGTGTC
AAGTCCTACACCTGCCCACTCAGG------------------------------------
------------------------------------------------------------
------------------------------------------------------------
------------------------------------------------------------
------------------------------------------------------------
------------------------------------------------------------
------------------------------------------------------------
------------------------------------------------------------
------------------------------------------------------------
------------------------------------------------------------
------------------------------------------------------------
----------------------------------------------
>HML-2_1p36.21b
--------------------------------TGCACGGAAAAGAAAGAGAGATCAGACG
GTTACTGT-GTCTATG-TAGAAAAGGA-AGACATAAGAAACTTCATTTT------GATCT
GTACCCTGA-------CTTTGCCCTGAGATGCTGTTAATCTGTAACTTTAGCCCCAAC--
----------------------------------------TTTGAGCTCACAGCAGCATG
TGTTGTATAGA-ATCAAGGTTTAAGGGATCCAGGGCTGTGCAGGATGTGCTTTGCTAGCA
AAATGTTTACAGGCACTATGCTTGA----------TAAAAGTCATCACCATTCTCCATTC
TCAAGTAACCAGGGGTGCAATACACTGTGAAAAACCTCAGGGACCC-CTGCCCTGGAAAG
-CCAGG-TATTGTCCAAGGTTTCTCCCCA--TGTGATAGTCT-GAAATATGACCTCATTG
AAT-GGGAAA-GACCTGACCTTCCACCCAGCTTGACAT----------------------
-CCATTAAGGGTCTGTGCTGAGGAGGATTAGTAAAAGAGGAAGG----CCTCT-TGCAGT
TGAGATAAGAGGAAGGCTTCTGTCTCCTGCCTGCCCCTGGG-AACTGAATGCCTCAGTAT
AAAACCT-GATTATACAT---TTGTTCTATTCTGAGATAGGAGAAAAACTGCC--TGTGG
TGGGAGGCGAGACAT---GTTGGCAGCAATGCTGCTTTGTTACTCTTTACTCCACTGAGA
TGTTTGAGTGGAGAAAAGCATAAA-TCTGGCCTATGTGCACATCCGGGCATAGTATCATC
CCTTGAACTTATTTGTGACA-CAGATTCCTCTGCTCACATGTTTTCTTGCTGACTTTCTC
CCCACTATCACCCTGCTCTCCTGCCACTTTTCCCTTAC-TGAGTTAGTGAAAATAGTAAT
CAAT----AAATACTGAGGGAACTCAGAGACCAGTG------------------------
-------------------------------------------CCGGTGTGCGTCCTCCA
T-ATGCTGAGCACC-AGTCCCCTGGGCCC-ATTTTTCTTTCTCTATACTTTGTCTCTGTG
TCTTA------------------------TTTCTTTTCTCAG-TCTCTTGT-CCTGCCTG
-ATGAGAAATACCCACAGGTGTGGAGTGGCTGACC--CCTTTCATCTGGCGCCCAACGTG
G--GCCTTTCTCTAGGGTGAAGGTATGCTAAAAACGTGAGCATTGAAGACAGT---CAAC
G-AGAGATTCCCAAGTACTTCCACGGTCAGCCAT-GCGGTAAG--CTTGTGTGCTCAGAG
GAACCCAGGGTAACAATGGGACAAACTGAAAG------------TAAATATGCCTCTTAT
CTCAGCTTCATTAAAATTCTTCTAAGAAGA---TGGGGAGTTAGAGCTTCTACAGAAAA-
--TCTAATTATGTTATTTCAAACAATAGAACAATTCTGCCCATGGTTTCCAAAACAAGGA
-CTTTAGATCTAAAAGA---TTGGGGGAAAA-TTGGCAAAGAATTAAAACAAGCAAGTAG
GGAAGATAAAATCATCCCACTTACAGTATGGAATGATTGGCCCATTATTAAAACAACT--
-TTAGAACCGTTTCAAAT------------AGAAACAGATAGCCTTTCAATTTCTGATGC
CCCTGAAAGCTGTGTAGTAGATTGTGAAGAAGAGGCAGAGACAAAA-TCCCGGAAATT-A
AT-GGAAAGTTC--------ACATTGTA--AAATGTAACAGAGTC-------------TG
TAATGGCTCAGTCAACGCAAAAT-------------------------------------
------------------------------------------------------------
------------------------------------------------------------
------------------------------------------------------------
----------------------------GTTGACTACAATCAGT----TACAGGAGGTAA
TATATCCTGAATCATCAAAACT-GGTGGAAGGAGGTCCAGAATTATTGGGGCTACCAGAG
CCTAAACCACAATGGCCATCAACTCCTCCTCCAGCGGTTCAGATGCCTGTAACATTACAA
CCTC-AAATGCAGGTTAGACAA--------------------------------------
------------------------------------------------------AGAAAA
TAAGACCCAACCACCGGTAGTTTATCAATACTGGCCGCCAGCTGAGCTTCAGTATGGGCC
GTCTCC-GGAGGTTCAATACAGACCTCAAGCTGTGTGTCC--------------------
-------------------------------------CGTGCCACACAGCACGGCAC---
-CTCACCAGCAACCCAGCGGTGTTTAG-----TCCTACATCACCACCTAGTGGACAAGGT
AGTACACTGCAT---------------GAAATTATTGATAAAGCCAGAAAACAGGGAGA-
-TCTTGAGGCATGGCAGTTCCTTGTAATTTTACAACCAATACCAGCTGGGAAAGGGGGGC
AAGCTGGAG-----------CGTCTGTCCAAACTGAGGCTAGATATGAATCTTTCACCAT
GAAAATGTT-AAAAGATATGAAGGAAGGAGTT--AAACAATATGGACCCAACTCCCCTTA
TATGAGAACTTTATTAGATCCCATTGCTCATGGAAAT---AGACTTATTCCCTATGATTG
GGAAATGTTGGCTAAATCTTCCCTTTCACCCTCTCAGTTCCT-ACAATTTAAAA------
-----CCTGGTGGATTGATG-----GAGTACAAGAACAGGCAC----GAAAAAATCAGGC
TATTTATCCCGCTGTTAATATAGATGCAGATCGATTGCTAGGAACAGGTCCAAATTGGAG
CACAATTGGCCAACAGTCAGTAATGCAGAATGAGGGTATTGAACATCT------------
------AAGGGCTCTTTGCC-TCAGGGACTGGGAAAAAA-TTCAGGACCCAGGCACCTGG
GTGCCCCACGCACCACTTGCCCAGGCACCGCTTGCCCT---------------TCTTCTA
ATTCAATTAGACAAGG-CTGCAAAGAGCCATATCCAGACTTTGTGGCAAGGTTGCAAGAT
GCCTCTGAAAAATCTGTTTCGGATGATAATGCCCAAAAAGTTATTGTAGAAATAATGGCT
TATCAAAAGTCAAATCCAGAATTTCAACCAGCCATAAAGCCATTAAAAGGAAAAGGTCCA
GCAGGAGTTGATGTAATTACA-GAATATGTGAAAGCTTGTGATGGGATTGGAGGAGCTAT
GCGAAAGG-CAATGCTAATGGCTCAAGCAATGACCGGAGTCACTTTAGGAGGA-TAGTTA
GAGCATTTGGGGGGAAA----------------TGTTATAATTGTGGTCAAATCGGTCAT
CTAAAAAA-GAA-CTGCCCAGTCTTAAATAAACAGAGTAAAAA-----------------
------------------------------------------TAAAGAGCCACCTGGCCT
GTGTCCAAGACATGGAAAAGGAAAACATT-------------------------------
-----------------------------------GGGCTAATCAATGTCGTCCTAAATA
TGATAAAAATGGGCAACTATTG-TCGGAAAAAGGG-GTGAGGGGCCAGCC----TCAGTC
CCAACAACAAACTGGGGCATTCCCGATTCAGCCGTTTGTTCTTCAGGG-TTTTCAGGGAC
AGCAACCACCACAGCAAATACCACCAC------------TTC---------AGGGAATCA
GCCAATTACAACGATACAACAGCTGTCCCCCGCCACAGCAGGCAGCACAGCAGTAGATTT
ATGTTCCACTCAAAAGG--------------TTTCTTTACTCCCTGGAGAGACCCCGCAA
AAG--ATTCCT---ACAGGGGTATATGGCCCACTGCCAGGAGGGACAGTAGGCCTCATTT
TAGGGAGATGAAGTCTAAATTTGAAGGGAGTCCAAATTCATACTGGGGTAATTGATTCAG
ATTATAAAGGGGAAATTCAGTTAGTGATCAGCTCCACTGTTCCCTGGAGTGCCAATCCAG
GTAATA---GAATTGCTCAATTATTGCTTTT---GCCTTATATTAA--------------
-----AATTGGGGAAAATAAAACGGAAAGGACAGGAGGGCTTGGAAGTACCAACTCTGCC
GGAAAAGCCACTCATTGGGCTCGTCAGGTCTCAGAGAATAGATCTGTGTGTACAGTCACT
ATTCAGGGAAAGCAGTTTATAGGATTAGTGGATACCGATGCTGATGTTTCCATTATCGCC
---TTAAATCAATGGCCAAAAAATTGGCCTAAACAAAAGCCTGTTACAGGACTTGT----
------------------------------------------------------------
------------------------------------------------------------
------------------------------------------------------------
------------------------------------------------------------
------------------------------------------------------------
------------------------------------------------------------
------------------------------------------------------------
------------------------------------------------------------
------------------------------------------------------------
------------------------------------------------------------
------------------------------------------------------------
------------------------------------------------------------
------------------------------------------------------------
------------------------------------------------------------
------------------------------------------------------------
------------------------------------------------------------
------------------------------------------------------------
------------------------------------------------------------
------------------------------------------------------------
------------------------------------------------------------
---------------------CGGTGTGGGCAGCGCCTCAAAAGTGTATCAAAGCACCAT
GATTTTACATTGTCTAGGACCTGATAATCAAGAAAGTACAGTTCAACCTATGATTACTGC
TATTCCA-----------------ATTAATTTATGGGGCCGAGACTTGTTACAACAATGG
CATGCAGAGATGACTATCCCAGCCTCCTTATACAGCCCCACGAGTCAAAAAA-TCATGAC
TAAAATGGGGTATCTCCCTGGCAAAGGACTAGGGA-AAAAT-----GGAGATGGCATTAA
AATCCCAATTGAGGCTGAGGGAAATCAAGAAA-GAAAAGGAAT-------AGGATATCCT
TTTC---AGGAGTGGCCACTGTAGAGCCTCCAAAAC---CCATTCCATTAACTTGGAAAA
CAGAAAAACCTGTATG-GGTAAATCAGTGGCTGCTACCAAAACAAAAGCTGGAGGCTTTA
CACTTATGGGCAAAAGAA--CAATTAGCAAAGGGACATATTGAGCCTTCACTTTC-----
----------GCCTTG-AATTCTCCTGTGTTTGTAACTCAGAAAAAA--------TCCAG
CAGATGGCGCATGTTAACCGACTTAAGAGCCGTCAACGCTGTAA---------TTCAACC
TATGGGGGC-TCTCCAACCTGGGTT--------------GCCCTCTCTGGCCATGATCCC
CAAAGATTGGCCTTTAATTATAATTGATCT------------------------------
----------GAAGGGTTGCTTTTTT----------------ACCATTCCTCTAGCAAAA
CAGGATTTTGAAAAATTTGCTTTTACTATACCAGCCATAAATAATAAAGAACCAGCCACC
AGGTTTCAGTGGAAAGTGTTGCCTCAGGGAATGCTTAATAGTCCAACTATTTGTCAGATT
TTT--GTAGCTGAAGCTCTTCAACCAGTTAGAGACAAGTTTTCAGACTATGT----CTTT
CATTATGTTGATGATCTTTTGTGTGCTGCAGAAACGAGAGACACATTAA-----TTGACT
GTTACACATTTCTGCAGACAGAGGTTGCAAACGCAGGACTGACAATAGC-ATCTGATAAG
ATTCAAACCTCTACTCCTGTCCATTACT--------TGGGAATGCGGGTAGAGGAAAGAA
AATTTAAACAACAAAAAATAGAAA----TAAGAAAAGACACATTAAAAA-CATTAAACGA
CTTTCATAAATTGCTAGGAGATATTAATTGGATTT-------------------GGCCAA
CTCTAGGCATCCTTACTTATGC-------------------CATGTCAAATTTGTTCTCT
ATCTTGAGTGGGGATCCAGAATTGAATAGTAAAAGAACATTAACTCCAGAGGCAACTAAA
GAAATTGAA-TTAATTGAAGAAAAAAT-TCGGTCAGCACAAGTAAATAGAATA------G
ATCACTTCGCCCCACTCCAACTTTTGATTTTTGCTACTGCACATTCTC-AACAGGCATTA
TTGTTCAAAATACAGATCTTGTGGAGTGATCTTTCCTTCCTGACAGTACGATTAAGACTT
TTACATTGTACTTGGATCAAATGGCTACATTAATT-------------------------
--------------------GGTCAGGCAAGATTACAAATAATAAAATTGTGTGGAAGTG
ACCCAGATAAAATCATTGTTCCTTTAAACAAGGAAGAGTTTAGACAAGGCTTTATCAATT
CTGC-TGCATGGCAGATTGCTCTTGCTGATTTTGTGGGAA-TTATTGATAACCATTACCC
AAAAACAAAAATCTTCCAGTTTTTAAAA-TTGACTACTTGAATTTTACCTAAAATTACCA
GACATAAACCTTTAGAAAA-TGCTCTGACGGTGTTTACTGATGGTTCCAGCAATGGAAAA
GTGGTTTACACCAGGCCGAAAGAACGAGTCATTGAAAATCAGATTC--------------
------------------------------------------------------------
----------TGCATATGTAGCA--CAGC-TACAAAGGATGTTGAGACAGCCCTAACCAA
ATATAGTATGGATGATCAGTTTAACAAGCCCTTTAATTTGTTACAACAAATTGTAAGAAA
AA--GAAATTTC------------CCATTTTATATTACTCATATATGAGCACATACTAAT
TTACCAAGGCCTTTAGCTAAAGCAAATGAACAAGCTGACTTGCTAGCATCATCTGCATTC
ATAGAAGCACAAGAACTTCATGCTTTCACTCATGTAAATGCAACAGGACTAAAAAATAAA
TTT-----GATATCACATGGAAACAGGCAAAAAATATTGTACAACATTGCACCCAGTGTC
AAGTCCTACACCTGCCCACTCAGGAGGCAGGAGTTAATCCCAGAGGCCTATGTCCTAATG
CATTATGGCAAATGGATGTCACACATGTACCTTCATTTGGAAAATTGTCGTTTGTCCATG
-TGACAGTTGATACTTATTTGCATGTC-TATGGGCAACCTGCCAGACAGGAGAAAGTACT
TCCCATGTTAAAAGA-----CATTTATTATCTTGTTTTGCTGTCATGGGAGTTCCAA---
----------------AAAAAAATTAAAA--------CACGTAATGGGCCAGGATACTGT
AGTAAAACATTTTAAAA-------ATTGTGAAATCAGTGACAAATTACACATATAACAGG
AATCCCCTAT-AATTCCC-AAGGACAGGCCATAATTGAAAGAA-CTAATAGAACACTCAA
AGCTGAATTGGTGAAACAAAAAA--------AGGAAAAAGACATTAAG------------
-------------------------------GAGTATAACACTCCCCAGATGCAACTTA-
---ATTTAGCACTCTATACTTTAAATTTTTTAAACATTTATAGAAATCAGACCACTACTT
CTGCAGAGCAACATTTT-ACTGGTAAAAA---GAACAGCCCACATGAAGGAAAACTGATT
TGGTGGAAAGACAACAAAA---ATAAGACAAGGGAAATAGGGAAAATGATAACATGGGGG
AGAGGTTTTGCTTGTGTTTCACC--AGGAGA---AAATCAGCTTCCTGTTTGGA-TACCC
ACT---------------------------------------------------------
------------------------------------------------------------
------------------------------------------------------------
------------------------------------------------------------
------------------------------------------------------------
------------------------------------------------------------
------------------------------------------------------------
------------------------------------------------------------
------------------------------------------------------------
--------------------------------------------------------AGAC
ATTTAAAGTTCTACAATGAACCCATC-----GGAGATGCAAAGAGA----------AGCG
CCACCACGGAGATGGTGG--------------CATCATC---------------------
-------GACTCACCGGGTGAACAAAATGGTGACATCAGAAGAACAGATGAAGCTGCCAT
CCACCAAGGAAGTGGGGCCACTGACCTGGGCCCAATTAAAGAAGCTGACACAGT-TAGCT
G-------AAAAAAGCCTGAAGAACAAAAAGGGTAACACAAACTCCAGAGAACATGC-T-
--------GCCTGCAGCTTTGATGATTGTATCAACGGTGGT-AAGTCTCCCTATGACTGC
AGTAGCAGCCACAACTAATCATACTTACTGGGCCTGTGTGCCTTTCCCGCCCTTAATTCA
GGCAGTCACATGGATGGATAAT--CCCATTGAAGTATATGTTAATAATAGTGCATGGG-T
ACCAGGCCTCACAGATGATCATTGCCCTGCCCAACCT-AAAAAA---GAAT--TGATGAT
AAATATTTCCACTGGGTATCATTATCCTCCT--ATTTGCCTAGGGAAGGTGCCAGGATAT
TTAATGCC---------------TACAACCCCAAA-TTGGTTGGTAGAAGT--ACCTACT
GTCAGTGCCA----CCAGTAGATTTACTTATCACATAGTAAGTGGGATGTCACTCGGGCC
ACAGATAAAATAATTTACAGGACTCTTCTTATCAAAGATCATTAAAAT-------TTAGG
CCTAAGGGGAA-GCCTTGCCCC-------AATAAAATTCCCAAAGAATCAAAAGGCCCAA
AAGTTTCAGTTTGGGAAGAATGTGTGCCTGATACTGCGGTGGTACTACAAAACAATGAAT
TTGGAACTATTATAGACCAGGCCCCTCGAGGCCAATTTTATTATAATTGTACGGGCCAGA
CTCACTCATGTTCACAG---------------------CCCCATCCATCTGGCCCATTAA
TCTGGCCTATGAGAGTGATTTAACTGAAAGGCTGGATCAGGTTT---ATAGAAAGTTACA
ATCACCCTATCCAT-GGAAATGAGGTGAAAAGCGAATTTCATCA---CCTCGACCAAAGT
TAGTTAGTCCTGTTACTGGTCCTGAACATCCAGCATTATGAAAGCTTACTGTGGCCTCAC
-ACCACATTAGAATTTGGTCTGAAAATCAAGCTATAGGAACAAGAGATCATAAGCCATAT
TATACTATTAACCTAAATTCCAATCTGACAATTCCTTTGCAAAGTTGTGTAAAACCCCC-
-TTATAT-GCTAGTTGTAGGAA--ACATAGTTATTAAACCAG---ATTCCCAAACTATA-
-ACCTGTGAAAACTGTAGATTGTTTA-CTTGCATTGATTCGACTTTTGATTGGCAGCACC
GTATTCTGCTGGTGAGGGCAAGAGAGGGCATGTGGAACCCTATGTCCATGGACTGACAGT
GGGAGGCTTCCCCATCTGTCCATATTTTAATAGAAGTATTAAAAGGAGTTCT-AACTAGA
TCCAAAAGATTCT-TTTTTACTTTGATTGCAGTGATTTTGGGTCTTATTGCAGTCACAGC
TACTGCTGTGGCTGCTGGAATTGCTTTACACTTCTCTGTTCAAA-CTGCAGAATATGTAA
ATAATTGGCAAAAGAA-TTCCTCAAAATTGTGGAATTCTCAGAACCAAATAGATCAAAAA
-TTGGCAAACCAAATTAAT-GATCTTAGACAAACTGTCATTTGGATGGGAGACAGGCTCA
TGAGCTTGGAATATCTTTTTCAGTTACAGTGTGACTGGAATATGTCAGATTTTTGTATTA
AACCCCAAGCCTATAATGAGTCTGAGCATCAATGGGACATGGTTAGAT------------
----------GTCATCTATAAGGAAGAGAAGATAATCTTACTTTAGATATTTCAAAA-TT
AAAAGAACAA-----ATTTTTGAGGCATCAAAAGCCCATTTAAATTTGGTGCCAGAAACT
GAGGCAATCGTGAAAGCTGCTGATGGCCTCGCAAATCTTAACCCTGTCACTTGGGTTAAA
ACCATCAGAAGTTCAACTATTGTA-ATTTCATATTAATCCTGGTATATCTGTTTTGTCTG
TTGTT--AGTCTACAG--GTGTATCCAGCAGCTCCAAAGAGAGAGCGACCAGTGAGAAC-
-------------GGGCCATGATGATGATGGCGGTTTTCTCAAAAAGAAAAGGGGGA--T
GTAGGGAAAAGAAAGAGAGATCAGACGGTTACTGT-GTCTATGTAGAAAAGGA-AGACAT
AAGAAATTTCATTTTGA---------------------------------TCTGTACCCT
GAACAATTGCTTTGCCCTGAGATGCTGTTAATTTGTAACTTTA-----------------
----------GCCCCA--------------ACCTTGAGCTCACAGAAACATGTGTTGTAT
GGA-------ATCGAGGTTTAAGGGATCTA-------GGGCTGTGCAGGATGTGCCTTGT
TTACAAAA--------TATTTACAGGCAGTGTGCTTGATAAAAGTCATCGCCGTTCTTCA
TTCTCAAGTAACCAGGGGCACAA-TGCACTGTGGAAAGCTGCAGGGA-CCTCTGCCCTGG
AAAGCC--AGGTATTGTCCAAGGTTTCTCCCCA-TGTGATAGTCTGAAATATGACCTCAT
GGGATGGGA---AAGACCTGAC---------------CGTCCCCAAGCCCGACACCCGTG
AAGGGTCTGTGCTGAGGAGGATTAGTAAAAGAGGAAGG----CTTC-TTGCAGCTGAGAT
AAGAGGAAGGCCTCTGTCTCCTGCCTG-------------------CCCCTGGG-AATGC
AATGTCTT-GGTATAAAACCCGATTGTACA-TTTGTTCCATTCTGAGATAGGAGAAAAAC
CGCCTTGT-GGCAGGAGGTGGGACATGTTGG---GAGCAATGCTGCTTTGTTACTCTTTA
C--TCCATTGAGATGTTTGGGTGGAGAAAAGCATAAATCTGGCCTATGTG----------
-------------CACATCC--AGGCATAGAACCTT-CCCTTGAACTTATTTGTGACACA
GATTCCTTTGCTCACATGTTTTCTT---GCTG-------------------------ACC
TTCTCCCCACTATCACCCTGTTCTCCTGCCACGTTCCCCTTGAT---------GAGATAG
TGAAAA-CAGTAATCAATAAAAACTGAGAGAACTC--AGAGACCAGTGCTAGTGCAGG--
TCCTCCG-TATGCTGAGCGCCGG-TCCCCTGGGCCCAAT-TTCTTTCTCTATACTTTGTC
TCTGTGTCT-TATTTCTTTCC-TCAGTCTCTCATC-CCACCTGAGGAGAAGTAACCACAG
GTGTGGAGAGGCTGGCCCCACTT-CA
>HML-2_1p36.21c
--------------------------------TGCACGGAAAAGAAAGAGAGATCAGACG
GTTACTGT-GTCTATG-TAGAAAAGGA-AGACATAAGAAACTTCATTTT------GATCT
GTACCCTGA-------CTTTGCCCTGAGATGCTGTTAATCTGTAACTTTAGCCCCAAC--
----------------------------------------TTTGAGCTCACAGCAGCATG
TGTTGTATAGA-ATCAAGGTTTAAGGGATCCAGGGCTGTGCAGGATGTGCTTTGCTAGCA
AAATGTTTACAGGCACTATGCTTGA----------TAAAAGTCATCACCATTCTCCATTC
TCAAGTAACCAGGGGTGCAATACACTGTGAAAAACCTCAGGGACCC-CTGCCCTGGAAAG
-CCAGG-TATTGTCCAAGGTTTCTCCCCA--TGTGATAGTCT-GAAATATGACCTCATTG
AAT-GGGAAA-GACCTGACCTTCCACCCAGCTTGACAT----------------------
-CCATTAAGGGTCTGTGCTGAGGAGGATTAGTAAAAGAGGAAGG----CCTCT-TGCAGT
TGAGATAAGAGGAAGGCTTCTGTCTCCTGCCTGCCCCTGGG-AACTGAATGCCTCAGTAT
AAAACCT-GATTATACAT---TTGTTCTATTCTGAGATAGGAGAAAAACTGCC--TGTGG
TGGGAGGCGAGACAT---GTTGGCAGCAATGCTGCTTTGTTACTCTTTACTCCACTGAGA
TGTTTGAGTGGAGAAAAGCATAAA-TCTGGCCTATGTGCACATCCGGGCATAGTATCATC
CCTTGAACTTATTTGTGACA-CAGATTCCTCTGCTCACATGTTTTCTTGCTGACTTTCTC
CCCACTATCACCCTGCTCTCCTGCCACTTTTCCCTTAC-TGAGTTAGTGAAAATAGTAAT
CAAT----AAATACTGAGGGAACTCAGAGACCAGTG------------------------
-------------------------------------------CCGGTGTGCGTCCTCCA
T-ATGCTGAGCACC-AGTCCCCTGGGCCC-ATTTTTCTTTCTCTATACTTTGTCTCTGTG
TCTTA------------------------TTTCTTTTCTCAG-TCTCTTGT-CCTGCCTG
-ATGAGAAATACCCACAGGTGTGGAGTGGCTGACC--CCTTTCATCTGGCGCCCAACGTG
GG--CCTTTCTCTAGGGTGAAGGTATGCTAAAAACGTGAGCATTGAAGACAGT---CAAC
G-AGAGATTCCCAAGTACTTCCACGGTCAGCCAT-GCGGTAAG--CTTGTGTGCTCAGAG
GAACCCAGGGTAACAATGGGACAAACTGAAAG------------TAAATATGCCTCTTAT
CTCAGCTTCATTAAAATTCTTCTAAGAAGA---TGGGGAGTTAGAGCTTCTACAGAAAA-
--TCTAATTATGTTATTTCAAACAATAGAACAATTCTGCCCATGGTTTCCAAAACAAGGA
-CTTTAGATCTAAAAGA---TTGGGGGAAAA-TTGGCAAAGAATTAAAACAAGCAAGTAG
GGAAGATAAAATCATCCCACTTACAGTATGGAATGATTGGCCCATTATTAAAACAACT--
-TTAGAACCGTTTCAAAT------------AGAAACAGATAGCCTTTCAATTTCTGATGC
CCCTGAAAGCTGTGTAGTAGATTGTGAAGAAGAGGCAGAGACAAAA-TCCCGGAAATT-A
AT-GGAAAGTTC--------ACATTGTA--AAATGTAACAGAGTC-------------TG
TAATGGCTCAGTCAACGCAAAAT-------------------------------------
------------------------------------------------------------
------------------------------------------------------------
------------------------------------------------------------
----------------------------GTTGACTACAATCAGT----TACAGGAGGTAA
TATATCCTGAATCATCAAAACT-GGTGGAAGGAGGTCCAGAATTATTGGGGCTACCAGAG
CCTAAACCACAATGGCCATCAACTCCTCCTCCAGCGGTTCAGATGCCTGTAACATTACAA
CCTC-AAATGCAGGTTAGACAAGTGCAAACCCCAAGAGAATATCATGTAGAAAAGGATAG
AGTCTCTATCCCGGCCATGCCAATTCAGATACAGTATCCACAATATCAGCTGGTAGAAAA
TAAGACCCAACCACCGGTAGTTTATCAATACTGGCCGCCAGCTGAGCTTCAGTATGGGCC
GTCTCC-GGAGGTTCAATACAGACCTCAAGCTGTGTGTCC--------------------
-------------------------------------CGTGCCACACAGCACGGCAC---
-CTCACCAGCAACCCAGCGGTGTTTAG-----TCCTACATCACCACCTAGTGGACAAGGT
AGTACACTGCAT---------------GAAATTATTGATAAAGCCAGAAAACAGGGAGA-
-TCTTGAGGCATGGCAGTTCCTTGTAATTTTACAACCAATACCAGCTGGGAAAGGGGGGC
AAGCTGGAG-----------CGTCTGTCCAAACTGAGGCTAGATATGAATCTTTCACCAT
GAAAATGTT-AAAAGATATGAAGGAAGGAGTT--AAACAATATGGACCCAACTCCCCTTA
TATGAGAACTTTATTAGATCCCATTGCTCATGGAAAT---AGACTTATTCCCTATGATTG
GGAAATGTTGGCTAAATCTTCCCTTTCACCCTCTCAGTTCCT-ACAATTTAAAA------
-----CCTGGTGGATTGATG-----GAGTACAAGAACAGGCAC----GAAAAAATCAGGC
TATTTATCCCGCTGTTAATATAGATGCAGATCGATTGCTAGGAACAGGTCCAAATTGGAG
CACAATTGGCCAACAGTCAGTAATGCAGAATGAGGGTATTGAACATCT------------
------AAGGGCTCTTTGCC-TCAGGGACTGGGAAAAAA-TTCAGGACCCAGGCACCTGG
GTGCCCCACGCACCACTTGCCCAGGCACCGCTTGCCCT---------------TCTTCTA
ATTCAATTAGACAAGG-CTGCAAAGAGCCATATCCAGACTTTGTGGCAAGGTTGCAAGAT
GCCTCTGAAAAATCTGTTTCGGATGATAATGCCCAAAAAGTTATTGTAGAAATAATGGCT
TATCAAAAGTCAAATCCAGAATTTCAACCAGCCATAAAGCCATTAAAAGGAAAAGGTCCA
GCAGGAGTTGATGTAATTACA-GAATATGTGAAAGCTTGTGATGGGATTGGAGGAGCTAT
GCGAAAGG-CAATGCTAATGGCTCAAGCAATGACCGGAGTCACTTTAGGAGGA-TAGTTA
GAGCATTTGGGGGGAAA----------------TGTTATAATTGTGGTCAAATCGGTCAT
CTAAAAAA-GAA-CTGCCCAGTCTTAAATAAACAGAGTAAAAA-----------------
------------------------------------------TAAAGAGCCACCTGGCCT
GTGTCCAAGACATGGAAAAGGAAAACATT-------------------------------
-----------------------------------GGGCTAATCAATGTCGTCCTAAATA
TGATAAAAATGGGCAACTATTG-TCGGAAAAAGGG-GTGAGGGGCCAGCC----TCAGTC
CCAACAACAAACTGGGGCATTCCCGATTCAGCCGTTTGTTCTTCAGGG-TTTTCAGGGAC
AGCAACCACCACAGCAAATACCACCAC------------TTC---------AGGGAATCA
GCCAATTACAACGATACAACAGCTGTCCCCCGCCACAGCAGGCAGCACAGCAGTAGATTT
ATGTTCCACTCAAAAGG--------------TTTCTTTACTCCCTGGAGAGACCCCGCAA
AAG--ATTCCT---ACAGGGGTATATGGCCCACTGCCAGGAGGGACAGTAGGCCTCATTT
TAGGGAGATGAAGTCTAAATTTGAAGGGAGTCCAAATTCATACTGGGGTAATTGATTCAG
ATTATAAAGGGGAAATTCAGTTAGTGATCAGCTCCACTGTTCCCTGGAGTGCCAATCCAG
GTAATA---GAATTGCTCAATTATTGCTTTT---GCCTTATATTAA--------------
-----AATTGGGGAAAATAAAACGGAAAGGACAGGAGGGCTTGGAAGTACCAACTCTGCC
GGAAAAGCCACTCATTGGGCTCGTCAGGTCTCAGAGAATAGATCTGTGTGTACAGTCACT
ATTCAGGGAAAGCAGTTTATAGGATTAGTGGATACCGATGCTGATGTTTCCATTATCGCC
---TTAAATCAATGGCCAAAAAATTGGCCTAAACAAAAGCCTGTTACAGGACTTGT----
------------------------------------------------------------
------------------------------------------------------------
------------------------------------------------------------
------------------------------------------------------------
------------------------------------------------------------
------------------------------------------------------------
------------------------------------------------------------
------------------------------------------------------------
------------------------------------------------------------
------------------------------------------------------------
------------------------------------------------------------
------------------------------------------------------------
------------------------------------------------------------
------------------------------------------------------------
------------------------------------------------------------
------------------------------------------------------------
------------------------------------------------------------
------------------------------------------------------------
------------------------------------------------------------
------------------------------------------------------------
---------------------CGGTGTGGGCAGCGCCTCAAAAGTGTATCAAAGCACCAT
GATTTTACATTGTCTAGGACCTGATAATCAAGAAAGTACAGTTCAACCTATGATTACTGC
TATTCCA-----------------ATTAATTTATGGGGCCGAGACTTGTTACAACAATGG
CATGCAGAGATGACTATCCCAGCCTCCTTATACAGCCCCACGAGTCAAAAAA-TCATGAC
TAAAATGGGGTATCTCCCTGGCAAAGGACTAGGGA-AAAAT-----GGAGATGGCATTAA
AATCCCAATTGAGGCTGAGGGAAATCAAGAAA-GAAAAGGAAT-------AGGATATCCT
TTTC---AGGAGTGGCCACTGTAGAGCCTCCAAAAC---CCATTCCATTAACTTGGAAAA
CAGAAAAACCTGTATG-GGTAAATCAGTGGCTGCTACCAAAACAAAAGCTGGAGGCTTTA
CACTTATGGGCAAAAGAA--CAATTAGCAAAGGGACATATTGAGCCTTCACTTTC-----
----------GCCTTG-AATTCTCCTGTGTTTGTAACTCAGAAAAAA--------TCCAG
CAGATGGCGCATGTTAACCGACTTAAGAGCCGTCAACGCTGTAA---------TTCAACC
TATGGGGGC-TCTCCAACCTGGGTT--------------GCCCTCTCTGGCCATGATCCC
CAAAGATTGGCCTTTAATTATAATTGATCT------------------------------
----------GAAGGGTTGCTTTTTT----------------ACCATTCCTCTAGCAAAA
CAGGATTTTGAAAAATTTGCTTTTACTATACCAGCCATAAATAATAAAGAACCAGCCACC
AGGTTTCAGTGGAAAGTGTTGCCTCAGGGAATGCTTAATAGTCCAACTATTTGTCAGATT
TTT--GTAGCTGAAGCTCTTCAACCAGTTAGAGACAAGTTTTCAGACTATGT----CTTT
CATTATGTTGATGATCTTTTGTGTGCTGCAGAAACGAGAGACACATTAA-----TTGACT
GTTACACATTTCTGCAGACAGAGGTTGCAAACGCAGGACTGACAATAGC-ATCTGATAAG
ATTCAAACCTCTACTCCTGTCCATTACT--------TGGGAATGCGGGTAGAGGAAAGAA
AATTTAAACAACAAAAAATAGAAA----TAAGAAAAGACACATTAAAAA-CATTAAACGA
CTTTCATAAATTGCTAGGAGATATTAATTGGATTT-------------------GGCCAA
CTCTAGGCATCCTTACTTATGC-------------------CATGTCAAATTTGTTCTCT
ATCTTGAGTGGGGATCCAGAATTGAATAGTAAAAGAACATTAACTCCAGAGGCAACTAAA
GAAATTGAA-TTAATTGAAGAAAAAAT-TCGGTCAGCACAAGTAAATAGAATA------G
ATCACTTCGCCCCACTCCAACTTTTGATTTTTGCTACTGCACATTCTCAAC-AGGCATTA
TTGTTCAAAATACAGATCTTGTGGAGTGATCTTTCCTTCCTGACAGTACGATTAAGACTT
TTACATTGTACTTGGATCAAATGGCTACATTAATT-------------------------
--------------------GGTCAGGCAAGATTACAAATAATAAAATTGTGTGGAAGTG
ACCCAGATAAAATCATTGTTCCTTTAAACAAGGAAGAGTTTAGACAAGGCTTTATCAATT
CTGC-TGCATGGCAGATTGCTCTTGCTGATTTTGTGGGAA-TTATTGATAACCATTACCC
AAAAACAAAAATCTTCCAGTTTTTAAAA-TTGACTACTTGAATTTTACCTAAAATTACCA
GACATAAACCTTTAGAAAA-TGCTCTGACGGTGTTTACTGATGGTTCCAGCAATGGAAAA
GTGGTTTACACCAGGCCGAAAGAACGAGTCATTGAAA-----------------------
------------------------------------------------------------
-ATCAGATTCTGCATATGTAGCA--CAG-CTACAAAGGATGTTGAGACAGCCCTAACCAA
ATATAGTATGGATGATCAGTTTAACAAGCCCTTTAATTTGTTACAACAAATTGTAAGAAA
AA--GAAATTTC------------CCATTTTATATTACTCATATATGAGCACATACTAAT
TTACCAAGGCCTTTAGCTAAAGCAAATGAACAAGCTGACTTGCTAGCATCATCTGCATTC
ATAGAAGCACAAGAACTTCATGCTTTCACTCATGTAAATGCAACAGGACTAAAAAATAAA
TTT-----GATATCACATGGAAACAGGCAAAAAATATTGTACAACATTGCACCCAGTGTC
AAGTCCTACACCTGCCCACTCAGGAGGCAGGAGTTAATCCCAGAGGCCTATGTCCTAATG
CATTATGGCAAATGGATGTCACACATGTACCTTCATTTGGAAAATTGTCGTTTGTCCATG
-TGACAGTTGATACTTATTTGCATGTC-TATGGGCAACCTGCCAGACAGGAGAAAGTACT
TCCCATGTTAAAAGA-----CATTTATTATCTTGTTTTGCTGTCATGGGAGTTCCAA---
----------------AAAAAAATTAAAA--------CACGTAATGGGCCAGGATACTGT
AGTAAAACATTTTAAAA-------ATTGTGAAATCAGTGACAAATTACACATATAACAGG
AATCCCCTAT-AATTCCC-AAGGACAGGCCATAATTGAAAGAA-CTAATAGAACACTCAA
AGCTGAATTGGTGAAACAAAAAAA-------GGAAAAAGAC-ATTAAG------------
-------------------------------GAGTATAACACTCCCCAGATGCAACTTA-
---ATTTAGCACTCTATACTTTAAATTTTTTAAACATTTATAGAAATCAGACCACTACTT
CTGCAGAGCAACATTTT-ACTGGTAAAAA---GAACAGCCCACATGAAGGAAAACTGATT
TGGTGGAAAGACAACAAAA---ATAAGACAAGGGAAATAGGGAAAATGATAACATGGGGG
AGAGGTTTTGCTTGTGTTTCACC--AGGAGA---AAATCAGCTTCCTGTTTGGA-TACCC
ACT---------------------------------------------------------
------------------------------------------------------------
------------------------------------------------------------
------------------------------------------------------------
------------------------------------------------------------
------------------------------------------------------------
------------------------------------------------------------
------------------------------------------------------------
------------------------------------------------------------
--------------------------------------------------------AGAC
ATTTAAAGTTCTACAATGAACCCATC-----GGAGATGCAAAGAGA----------AGCG
CCACCACGGAGATGGTGG--------------CATCATC---------------------
-------GACTCACCGGGTGAACAAAATGGTGACATCAGAAGAACAGATGAAGCTGCCAT
CCACCAAGGAAGTGGGGCCACTGACCTGGGCCCAATTAAAGAAGCTGACACAGT-TAGCT
G-------AAAAAAGCCTGAAGAACAAAAAGGGTAACACAAACTCCAGAGAACATGC-T-
--------GCCTGCAGCTTTGATGATTGTATCAACGGTGGT-AAGTCTCCCTATGACTGC
AGTAGCAGCCACAACTAATCATACTTACTGGGCCTGTGTGCCTTTCCCGCCCTTAATTCA
GGCAGTCACATGGATGGATAAT--CCCATTGAAGTATATGTTAATAATAGTGCATGGG-T
ACCAGGCCTCACAGATGATCATTGCCCTGCCCAACCT-AAAAAA---GAAT--TGATGAT
AAATATTTCCACTGGGTATCATTATCCTCCT--ATTTGCCTAGGGAAGGTGCCAGGATAT
TTAATGCC---------------TACAACCCCAAA-TTGGTTGGTAGAAGT--ACCTACT
GTCAGTGCCA----CCAGTAGATTTACTTATCACATAGTAAGTGGGATGTCACTCGGGCC
ACAGATAAAATAATTTACAGGACTCTTCTTATCAAAGATCATTAAAAT-------TTAGG
CCTAAGGGGAA-GCCTTGCCCC-------AATAAAATTCCCAAAGAATCAAAAGGCCCAA
AAGTTTCAGTTTGGGAAGAATGTGTGCCTGATACTGCGGTGGTACTACAAAACAATGAAT
TTGGAACTATTATAGACCAGGCCCCTCGAGGCCAATTTTATTATAATTGTACGGGCCAGA
CTCACTCATGTTCACAG---------------------CCCCATCCATCTGGCCCATTAA
TCTGGCCTATGAGAGTGATTTAACTGAAAGGCTGGATCAGGTTT---ATAGAAAGTTACA
ATCACCCTATCCAT-GGAAATGAGGTGAAAAGCGAATTTCATCA---CCTCGACCAAAGT
TAGTTAGTCCTGTTACTGGTCCTGAACATCCAGCATTATGAAAGCTTACTGTGGCCTCAC
-ACCACATTAGAATTTGGTCTGAAAATCAAGCTATAGGAACAAGAGATCATAAGCCATAT
TATACTATTAACCTAAATTCCAATCTGACAATTCCTTTGCAAAGTTGTGTAAAACCCCC-
-TTATAT-GCTAGTTGTAGGAA--ACATAGTTATTAAACCAG---ATTCCCAAACTATA-
-ACCTGTGAAAACTGTAGATTGTTTA-CTTGCATTGATTCGACTTTTGATTGGCAGCACC
GTATTCTGCTGGTGAGGGCAAGAGAGGGCATGTGGAAACCTATGTCCATGGACTGACAGT
GGGAGGCTTCCCCATCTGTCCATATTTTAATAGAAGTATTAAAAGGAGTTCT-AACTAGA
TCCAAAAGATTCT-TTTTTACTTTGATTGCAGTGATTTTGGGTCTTATTGCAGTCACAGC
TACTGCTGTGGCTGCTGGAATTGCTTTACACTTCTCTGTTCAAA-CTGCAGAATATGTAA
ATAATTGGCAAAAGAA-TTCCTCAAAATTGTGGAATTCTCAGAACCAAATAGATCAAAAA
-TTGGCAAACCAAATTAAT-GATCTTAGACAAACTGTCATTTGGATGGGAGACAGGCTCA
TGAGCTTGGAATATCTTTTTCAGTTACAGTGTGACTGGAATATGTCAGATTTTTGTATTA
AACCCCAAGCCTATAATGAGTCTGAGCATCAATGGGACATGGTTAGAT------------
----------GTCATCTATAAGGAAGAGAAGATAATCTTACTTTAGATATTTCAAAA-TT
AAAAGAACAA-----ATTTTTGAGGCATCAAAAGCCCATTTAAATTTGGTGCCAGAAACT
GAGGCAATCGTGAAAGCTGCTGATGGCCTCGCAAATCTTAACCCTGTCACTTGGGTTAAA
ACCATCAGAAGTTCAACTATTGTA-ATTTCATATTAATCCTGGTATATCTGTTTTGTCTG
TTGTT--AGTCTACAG--GTGTATCCAGCAGCTCCAAAGAGAGAGCGACCAGTGAGAAC-
-------------GGGCCATGATGATGATGGCGGTTTTCTCAAAAAGAAAAGGGGGATAT
GTAGGGAAAAGAAAGAGAGATCAGACGGTTACTGT-GTCTATGTAGAAAAGGA-AGACAT
AAGAAATTTCATTTTGA---------------------------------TCTGTACCCT
GAACAATTGCTTTGCCCTGAGATGCTGTTAATTTGTAACTTTA-----------------
----------GCCCCA--------------ACCTTGAGCTCACAGAAACATGTGTTGTAT
GGA-------ATCGAGGTTTAAGGGATCTA-------GGGCTGTGCAGGATGTGCCTTGT
TTACAAAA--------TATTTACAGGCAGTGTGCTTGATAAAAGTCATCGCCGTTCTTCA
TTCTCAAGTAACCAGGGGCACAA-TGCACTGTGGAAAGCTGCAGGGA-CCTCTGCCCTGG
AAAGCC--AGGTATTGTCCAAGGTTTCTCCCCA-TGTGATAGTCTGAAATATGACCTCAT
GGGATGGGA---AAGACCTGAC---------------CGTCCCCAAGCCCGACACCCGTG
AAGGGTCTGTGCTGAGGAGGATTAGTAAAAGAGGAAGG----CTTC-TTGCAGCTGAGAT
AAGAGGAAGGCCTCTGTCTCCTGCCTG-------------------CCCCTGGG-AATGC
AATGTCTT-GGTATAAAACCCGACTGTACA-TTTGTTCCATTCTGAGATAGGAGAAAAAC
CGCCT-------------------------------------------------------
------------------------------------------------------------
------------------------------------------------------------
------------------------------------------------------------
------------------------------------------------------------
------------------------------------------------------------
------------------------------------------------------------
------------------------------------------------------------
--------------------------
>HML-2_1q21.3
--------------------------------TGTGGGGAAAAGAAAGAGAGATCAGACT
GTTACTGT-GTCTGTG-TAGAAAGAAGTAGATATAAGAGACTCCATTTT------GTT--
------------------------------------------------------------
------------------------------------------------------------
------------------------------------------------------------
------------------------------------------------------------
------------------------------------------------------------
------------------------------------------------------------
------------------------------------------------------------
------------------------------------------------------------
------------------------------------------------------------
------------------------------------------------------------
------------------------------------------------------------
------------------------------------------------------------
------------------------------------------------------------
------------------------------------------------------------
------------------------------------------------------------
------------------------------------------------------------
------------------------------------------------------------
------------------------------------------------------------
------------------------------------------------------------
------------------------------------------------------------
------------------------------------------------------------
------------------------------------------------------------
------------------------------------------------------------
------------------------------------------------------------
------------------------------------------------------------
------------------------------------------------------------
------------------------------------------------------------
------------------------------------------------------------
------------------------------------------------------------
------------------------------------------------------------
------------------------------------------------------------
------------------------------------------------------------
------------------------------------------------------------
------------------------------------------------------------
------------------------------------------------------------
------------------------------------------------------------
------------------------------------------------------------
------------------------------------------------------------
------------------------------------------------------------
------------------------------------------------------------
------------------------------------------------------------
------------------------------------------------------------
------------------------------------------------------------
------------------------------------------------------------
------------------------------------------------------------
------------------------------------------------------------
------------------------------------------------------------
------------------------------------------------------------
------------------------------------------------------------
------------------------------------------------------------
------------------------------------------------------------
------------------------------------------------------------
------------------------------------------------------------
------------------------------------------------------------
------------------------------------------------------------
------------------------------------------------------------
------------------------------------------------------------
------------------------------------------------------------
------------------------------------------------------------
------------------------------------------------------------
------------------------------------------------------------
------------------------------------------------------------
------------------------------------------------------------
------------------------------------------------------------
------------------------------------------------------------
------------------------------------------------------------
------------------------------------------------------------
------------------------------------------------------------
------------------------------------------------------------
------------------------------------------------------------
------------------------------------------------------------
------------------------------------------------------------
------------------------------------------------------------
------------------------------------------------------------
------------------------------------------------------------
------------------------------------------------------------
------------------------------------------------------------
------------------------------------------------------------
------------------------------------------------------------
------------------------------------------------------------
------------------------------------------------------------
------------------------------------------------------------
------------------------------------------------------------
------------------------------------------------------------
------------------------------------------------------------
------------------------------------------------------------
------------------------------------------------------------
------------------------------------------------------------
------------------------------------------------------------
------------------------------------------------------------
------------------------------------------------------------
------------------------------------------------------------
------------------------------------------------------------
------------------------------------------------------------
------------------------------------------------------------
------------------------------------------------------------
------------------------------------------------------------
------------------------------------------------------------
------------------------------------------------------------
------------------------------------------------------------
------------------------------------------------------------
------------------------------------------------------------
------------------------------------------------------------
------------------------------------------------------------
------------------------------------------------------------
------------------------------------------------------------
------------------------------------------------------------
------------------------------------------------------------
------------------------------------------------------------
------------------------------------------------------------
------------------------------------------------------------
------------------------------------------------------------
------------------------------------------------------------
------------------------------------------------------------
------------------------------------------------------------
------------------------------------------------------------
------------------------------------------------------------
------------------------------------------------------------
-----------------------------------------------AAATTGGTTCTCT
ATCTTAAGAGGAGACTCAGACTTAAATAGTAAGAGAATATTAACCCCAGAGGCAATAAAA
GAAATTAAA-TTAGTGGAACAAAAAA-TTCAGTCAGTGCAAATAAATAGAATA------G
ATCCCTTAGCCCCACTCCAACTTTTGGTTTTTGCTACTGCACATTCTCCAACAGGCATCA
CTGTTCAAAATACTGATCTTGTGGAGTGGTCATTCCTTCCTCACAGTACAATTAAGACTT
TTACATTGTACTTGGATCAAATAGCTACATTAATT-------------------------
--------------------GGTCAGGCAAGATTACAAATAATAAAATTGTGTGTAAATG
ACCCAGACAAAATAGTTGTCCCTTGAACCAAGGAACAAGTTAGACAAGCCTTTATCAATT
CTGG-TGCATGGCAGATTGGTCTTGCTAATTTTGTGGGAA-TTATTGATCATCATTACCC
AAAAACAAAAATCTTCCAGTTTTTAAAA-TTAACTACTTGGATTCTACCTAAAATTACCA
GACGTGAACCTTTAGAAAA-TGCTCTGACAGTGTTTACTGATGGTTCCAGCAATGGAAAA
GCGGCTTACACAGGGCCAAAAGAGCAAGTAATCAAAACTCAATATCAATTGGCTCGAAGG
GCAGAGTTGGTTGCAGTCATTACAGTGTTA--CAAGATTTTGATCAACCTATCAATATTG
TATCAGATTCTGCATATGTAGTA--CAGGCTACAAGGGATGTAAAGACAGCTCTAATTAA
ATATAGCATGGATGATCAGTTAAACCAGCTATTCAATTTATTACAACAAACTGTAAGAAA
AA--GAAATTTC------------CCATTTTATATTACTCATATTCGAGCACACACTAAT
TTACCAGGGCCTTTGACTAAAGCAAATGAACCAGCTGACTTACTGGTATCATCTGCATTC
ATAAAAGCACAAAAATTTCATGCTTTGACTCATGTAAATGCAGCAGGATTAAAAAACAAA
TTT-----GATGTCACATGGAAACAGGCAAAAGATATTGTACGACATTGCACCCAGTGTC
AAGTCCTACACCTGCCCACTCAAGAGGCAGGAGTTAATCCCAGGGGTCTGTGTCCTAATG
CATTACGGCAAATGGATGTCACGCATGTACCTTCATTTGGAAGATTATTATATGTTCATG
-TAACAGTTGATACTTATTCACATTTCATATGGGCAACCTGCCAGACAGGAGAAAGTACT
TCCCATGTTAAAAAA-----CATTTATTACCTTGTTTTGCTGTAATGAGAGTTCCAG---
-----------------AAAAAATTAAAA--------CTGACAATGGGGCAGGATACTGT
AGTAAAGCTTTCCAAAA-------ATTCTTAAGTCAGTGGAAAATTTCACATACAACAGG
AATTCCTTAT-AATTCCC-AAGGACAGGCCATAGTTGAAAGAA-CTAATAGAACACTCAA
AACTCAATTAGTTAAATAAAAAGA-------AGGGGGAGAC-AGTAAG------------
-------------------------------GAATGTACCACGCCTCAGATGCAACTTA-
---ATCTAGCAC-------TTTATATTTTTTAAACATTTATAGAAATCAGACTACTACTT
CTGCAGAACAACATCTT-ACTGGTAAAAA---GAACAGCCCACATGAAGGAAAACTGATT
TGGTAGAAAGATAATAAAA---ATAAGACATGGGAAATAGGGAAGGTGGTAACATGGGGG
AGAGGTTTTGCTTGTGTTTCACC--AGGAGA---AAATCAGCTTCCTGTTTGGA-TACCC
ACT---------------------------------------------------------
------------------------------------------------------------
------------------------------------------------------------
------------------------------------------------------------
------------------------------------------------------------
------------------------------------------------------------
------------------------------------------------------------
------------------------------------------------------------
------------------------------------------------------------
--------------------------------------------------------AGAC
ATTTGAAGTTCTACAATGAACCCATC-----GGAGATGCAAAGAAA----------AGCA
CCTCCACGGAGACAGAAACACCGCAATCGTG-CGCCATC---------------------
-------GACTCACAAGATGAG-AGAA---------------------------------
------------------------------------------------------------
------------------------------------------------------------
------------------------------------------------------------
------------------------------------------------------------
------------------------------------------------------------
------------------------------------------------------------
------------------------------------------------------------
------------------------------------------------------------
------------------------------------------------------------
------------------------------------------------------------
------------------------------------------------------------
------------------------------------------------------------
------------------------------------------------------------
------------------------------------------------------------
------------------------------------------------------------
------------------------------------------------------------
------------------------------------------------------------
------------------------------------------------------------
------------------------------------------------------------
------------------------------------------------------------
------------------------------------------------------------
------------------------------------------------------------
------------------------------------------------------------
------------------------------------------------------------
------------------------------------------------------------
------------------------------------------------------------
------------------------------------------------------------
------------------------------------------------------------
------------------------------------------------------------
------------------------------------------------------------
-------CCA-----ATTTTCGAAGCATCAAAAGCCCATTTAAATTTGGTACCAGAAACT
GAGGCAATCGCAGGAGTGACTGATGGCCTCGCAAATCTTAACCCTGTCACTTGGGTTAAG
ACCATCGGAAGTACTACTATTATAAATTTCGTATTAATCCTTGTGTGCCTGTTTTATCTG
TTGTT--AGTCTGCAG--GTGTACCCAGCAGCTCCGAAGAGACAGCGACCATCGAGAAC-
-------------AAGCCATGATGATGATGGTGGTTT-GTCGAAAAGGAAATGGGGAAAT
GTGGGGAAAAG----AGAGATCAGACTGTTACTGT-GTCTGTGTAGAAAGAAGTAGACAT
AAGAGACTCCATTTTGTT---------------------------------CTGTACTAA
GAAAAATTATTCTGCCTTGAGATGCTGTTAATCTGTAACCCTA-----------------
----------CCCCCA--------------ACCCTGTGCTCCCTGAAACACGTGCTGTGT
CAA-------CTCAGGGTTAAATGGATTAA-------GGGCTGTGCAGGATGTGCTTTGT
TAAACAAA--------TGCTTGAAGGCAGCATGCTTGTTAAGAGTCATCATCACTCCCTA
ATCTCAAGTACCCAGAGAC--AA-TACGCTGCGGAAGGCCGCAGGGA-CCTCTGCCTAGG
AAAGCC--AGGTATTGTCCAAGGTTTCTCCCCA-TGTGATAGTCTGAAATATG--CTGGC
C----GGGA---AAGACCTGAC---------------CGTCCCCCAGCCCAACACCCGTA
AAGGGTCTGTGCTGAGGAGGATTAGTAAAAGAGGAAGGAAGGCCTCTTTGCAGTTGAGAT
AAGAGGAAGGCATCTGTCTCCTGCTCG-------------------TCCCTGGGCAATGG
GATGTCTC-GGTGTAAAACCCGATTGTA---TGTTCCATCTACTGAGATGGGGAAAA--C
CGCCTTAG-GGCTGGATGTGGGACATGCTGG---CAGCAATACTGCTCTTTAA-------
---GGCATTGAGATGTTT------------------------------------------
----ATGTGTATGCACATC-AAAAGCACAGCACTTTTTTCTTTACCTTGTTTATGATGCG
GAGACGTTTGTTCACATGTTTTCCT---GCTG-------------------------ACC
TTCTCTCCACTATTACCCTATTGTCCTGCCACATCCCCCTCTCC---------GAGAAAC
GCCCAA-TAATGATCAATAAATACTGAGGGAACTC--AGAGACTGGTGCCGGTGCGGG--
TCCACTG-TATGCTGAGCGCCACTTCCCTAAG-CCCAC-TTTTCTTTCTCTATACTTTGT
CTCTGTGTC-TCCTTCTTTTCTTAAGTCTCTCATT-CCACCTGACAAGAAATGCCCACAA
GTGTGGAGGGGCAGGCCACCCCTTCA
>HML-2_1q23.3
--------------------------------TGTGGGGAAAAGCAAGAGAGGTCAGATT
GTTACTGT-GTCTGTA-TAGAAAGAAGTAGACATAGGAGACTCCATTTT------GTTCT
GTACTAAGAAAAATTATTCTGCCTTGAGATGCTGTTAATCTATGACCTTACCCCCAACCC
C------------------------------------------GTGCTCTCTGAAACATG
TGCTGTGTCAAACTCAGGGTTAAATGGATTAAGGGCGGTGCAAGATGTGCTTTGTTAAAC
AGATGCTTGAAGGCAGCATGCTCAT----------TAAGAGTCATCACCACTCCCTAATC
TCAAGTACCCAGGGACACAA-AAACTGCGGAAG-CCTCAGGGGCCT-CTGCCTAGGAAAG
-CCAGG-TATTGTCCAAGGTTTCTCCCCA--TGTGATAGTCT-GAAATATGGCCTCGTGG
GAA-GGGAAA-GACCTGACCGTCCCCC-AGCCCGACAC----------------------
-CCGTAAAGGGTCTGTGCTGAGGAGGATTAGTATAAGAGGAAAGCATGTCTCT-TGCAGT
TGAGACAAGAGGAAGGCATCTGTTTCCCGCCCATCCCTGGGCAATGGAATGTCTCGGTAT
AAAACCC-GATTGTACGT----TCCACCTACT-GAGATAGGGAGAAA-CCACCT-TAGGG
CTGGAGGTGGGACAT---GCAGGCAGCAATACTGCTTTG--------TAAAGCATTGAGA
TGTTTATGTGTATGCATATCTAAAA------------GCACAGCAT---TTAATCCTT--
---TACCTTGTCTATGATGC-AAAGACC-TTTGTTCACGTGTTTGTCTGCTCACCCTCTC
CCCACTATTGTCTTGTGACCCTGACACATCTCCCTCTC-GGAGAAACACCCACGAATGAT
CAAT----AAATACTAAGGGGACTCAGAGGCTGGTG------------------------
--------------------------------------------------GGATCCTCCA
T-ATGCTGAACGTTGGTTCCCCGGGCCCCCTTATTTCTTTCTCTATACTTTGTCTCTGTG
TCTT-------------------------TTTCTTTTCCAAG-TCTCTCAT-TGCACCTT
-ACGAGAAACACCCACAGGTGTGGAGGGGCAACCCACCCCTTCATCTGGTGCCCAACGTG
GAGGCTTTTCTCTGGGGTGAAGGTACACTCGAG-CGTGGTCATTGAGGACAAG--TCGAC
A-AGAGA-TCCCGAGTACATCTACAGTCAGCCTT-ACGGTAAG--CTTGTGCACTCGGAA
GAAGCTAGGGTGACAATGGGGCAAACTAAA------ACTAAAAGTAAATATGCCTCTTAT
CTTAGCTTCATTAAAATTCTTTTAAAAAGA---GGGGGAGTTAGAGTATCCACCAAAAA-
--TCTAATCAAGCTATTTCAAACAACAGAACAATTTTGCCCATGGTTTCCAGAACAAGGA
AATTTAGATCTAGAAGA---TTGGAAAAGAA-TTGGTAAGGAACTAAAACAAGCAGGTAG
GAAGGGTAATATCATTCCACTTACAGTATGGAATGATTGGCCCATTATTAAAGCAGCT--
-TTAGAACCATTTCAAAC------------AGAAGA---TAGCGTTTCAGTTTCTGATGC
CCCTGGAAGCTGTATAATAGATTGTAATGAAAAGACAAGGAAAAAA-TCCCAGA-AGG-A
AACGGAAACTTT--------ACATTGCG--AATATGTAGCAGAGCC------------GT
TAATGGCTCAGTCAACGCAAAAT-------------------------------------
------------------------------------------------------------
------------------------------------------------------------
------------------------------------------------------------
----------------------------GTTGACTATAATCAAT----TACAGGAGGTGA
TATATCCTGAAACATTAAAATT-AGAAGGAAAAGGTCCAGAATTAGTGGGGCCATTAGAG
TCTAAACCACGAGGGCCAAG---TCCTCTTTCAGCAGGTCAGGTGACCGTAACATTACAA
CCTC-AAGCGCAGGTTAG------------------------------------------
------------------------------------------------------AGAAAA
TAAGACCCAACTGCCAGTAGCTTATCAATACTGGCCACCGGCCGAACTTCAGTATCGGCC
ACCCCC-AGAAAGTCAGTATGGATATCTAGGAATGCCCCC--------------------
-------------------------------------AGCACCACAGGGCAGGGAGC---
-CATACCCTCAGCCGCCCACTAGGAGAC--AATCCTATGGCACCACCTAGTAGACAGGGT
AGTGAATTACAT---------------GAAATTATTGAGAAGTCAAGAAAGGAAGGAGA-
-TACTGAGGCGTGGCAATTCCCAGTAACGTTAGAACCGATGCCACCTGGAGAAGGAGCCC
AAGAGGGAG-----------AGCCTCTCACAGTTGAGGCCAGATACAAGTCTTTTTAGAT
AAAAATGCT-AAAAGATATGAAAGAGGGAGTA--AAACAGTATGGACCCAACTCCCCTTA
TATGAGGACATTATTAGATTCCATTGCTCATGGACAT---AGACTCATTCCTTATGATTG
GGAGATTCTGGCAAAATCATCTCTCTCACCCTCTCAATTTTT-ACAATTTAAGA------
-----CTTGGTGAATTGATG-----GGGCACAAGAACAGGTCC----GAAGAAATAGGGC
TGCCAATCCTCCAGTTAACATAGATGCAGATCAACTATTAGGAACAGGTCAAAATTGGAG
CACTATTAGTCAACAAGCATTAATGCAAAATGAGGCCATTGAGCAAGT------------
------TAGAGCTATCTGCC-TTAGAGCCTGGGAAAAAA-TCCAAGACCC----------
----------------------AGGAAGCGCCTGCTCC---------------ACATTTA
ATACAGTAAGACAAGG-TTCAAAAGAGCCCTACCCTGATTTTGTGGCAAGGCTCCAAGAT
GTTGCTCAAAAGTCAATTGCCAGTGAAAAAGCCCGTAAGGTCATAGTGGAGTTGATGGCA
TACGAAAACGCCAATCCTGAGTGTCAATCAGCCATTAAGCCATTAAAAGGAAAGGTTCCC
GCAGGATCAGATGTAATCTCA-GAGTATGTAAAAGCCCGTGATGGAATTGGAGGAGCTAC
GCATAAAG-CTATGCTTATGGCCCAAGCAATAACAGGAGTTGTTTTAGGAGGACAAGTTA
GAACATTTGGAGGAAAA----------------TGTTATAATTGTGGTCAAATTGGTCAT
TTAAAAAA-GAA-TTGCCCAGTCTTAAATAAACAGAA-----------------------
-----TATAACTATTCAAGCTACTACAACAAC-------AGGTAGAGAGCCACCTGACTT
ATGTCCAAGATGTAAAAAAGGAAAACATT-GGGC-TAGTCAATGTCATTCTAAATTTGAT
AAAAATGGGCAATCATTGTCGGGAAACTACCAAAAGGGCTAGTCAATGTCGTTCCAAATT
TGATAAAAATGGGCAACCATTG-TCGGGAAACTAG-CAAAGGGGCCAGCC----TCAGGC
CCTGCAACAAACTGGGGCATTCCCAATTCAGCCCTTTGTTCCTCAGGG-TTTTCAGGGAC
AACAACCCCC---------------ACTGTCCCAAGTACCTC---------AGGGAATAA
GCCAGTTACCACAGTACAACAATTGTCCCCCGCCACAAGTGGCAGTGCAGCAGTAGATTT
ATGTACTATACAAGCAG--------------TCTCTCTGCTTCCAGGGGAGCCCCCACAA
AAA--ATCCCC---ACAGGAGTATATGGCCCGCTGCCTGAGGAGACTGTAGGACTAATCT
TGGGAAGATCACGTCTAAATCTAAAAGGAGTTCAAATTCATACTGGTGTGGTTGATTCAG
ACTATAAAGGTGAAATTCAATTGGTTATTAGCTCTTCAATTCCTTGGAGTGCCAGTCCAG
GAGACA---GGATTGCTCGATTATTACTCCT---GCCATATATTAA--------------
-----GGTTGGAAATAGTGAAATAAAAAGAACAGGAGGGTTTGGAAGCACTGATCCGACA
GGAAAGGCTGCATATTGGGCAAGTCAGGTCTCAGAGAACAGACCTGTGTGTAAGGCCGTT
ATTCAAGGAAAACAGCTTGAAGGATTGGTAGACACTGGAGCAGATGTCTCTATCATTGCT
---TTAAATCAGTGGCCAAAAAATTGGCCTAAACAAAAGACTGTTACAGGACTTGT----
------------------------------------------------------------
------------------------------------------------------------
------------------------------------------------------------
------------------------------------------------------------
------------------------------------------------------------
------------------------------------------------------------
------------------------------------------------------------
------------------------------------------------------------
------------------------------------------------------------
------------------------------------------------------------
------------------------------------------------------------
------------------------------------------------------------
------------------------------------------------------------
------------------------------------------------------------
------------------------------------------------------------
------------------------------------------------------------
------------------------------------------------------------
------------------------------------------------------------
------------------------------------------------------------
------------------------------------------------------------
---------------------CGGCATAGTCACAGCCTCAGAAGTGTATCAGAGTACTGA
GATTTTACATTGCTTAGGGCCACATAATCAAGAAAGTACTGTTCAGCCAATGATCACTTC
AATTCCT-----------------CTTAATCTGTGGGGTCGAGATTTGTTACAACAATGG
GGTGCGGAAATCACCATGACCGCTACATTATATAGCCCCATGAGTCAAAAAA-TCATGAC
CAAGATGGGATATATACCAGGAAAGGGACTAGGAA-AAAAT-----GAAGATGGCATTAA
AGTTCCAATTGAGGCTAAAATAAATCACGGAA-GAGAAGGAAC-------AGGGTATCCT
TTTT---AGGGGTGACCACTGTAGAGCCTCCTAAAC---CCATACCGTTAACTTGGAAAA
CAGAAAAACTGGTGTG-GGTAAATCAGTGGCCGCTACCAAAACAAAAACTGGAGGCTTTA
CATTTATTAGCAAATGAA--CAGTTAGAAAAGGGACATATTGAGCCTTCATTCTC-----
----------GCCTTGGAATTCTCCTGTGTTTGTAATTCAGAAGAAA--------TCCAG
CAAATGGCGTATGTTAACTGACTTAAGGGCTGTAAATGCCGTAA---------TTCAACC
CATGGGGCC-TCTCCAACCTGGGTT--------------GCCCTCTCCAGCCATGATCCC
AAAAGATTGGCCTTTAATTATAATTGATCT------------------------------
----------AAAGGACTGCTTTTTT----------------ACCATCCCTCTGGCAGAG
CAGGATTGTGAAAAATTTGCCTTTACTATACCAGCCATAAATAATAAAGAACCAGCCACC
AGGTTTCAGTGGAAAGTGTTACCTCAGGGAATGCTTAATAGTCCAACTATTTGTCAGACT
TTT--GTAGGTCGAGCTCTTCAACCAGTTAGAGACAAGTTTTCAGACTGTTA-TATTATT
CATTATTTTGATGATATTTTATGTGCTGCAGAAACGAAAGATAAATTAA-----TTGACT
GTTATACATTTCTGCAAGCAGAGGTTGCCAATGCAGGACTGGCAATAGC-ATCTGATAAG
ATCCAAACCTCTACTCCTTTTCATTATT--------TAGGGATGCAGATAGAAAATAGAA
AAATTAAGCCACAAAAAATAGAAA----TAAGAAAAGACACATTAAAAA-CACTAAATGA
TTTTCAAAAATTGCTGGGAGATATTAATTGGATTC-------------------GGCCAA
CTCTAGGCATTCCTACTTATGC-------------------CATGTCAAATTTGTTCTCT
ATCTTAAGAGGAGACTCAGACTTAAATAGTAAAAGAATGTTAACCCCAGAGGCAACAAAA
GAAATTAAA-TTAGTGGAAGAAAAAA-TTCAGTCAGCGCAAATAAATAGAATA------G
ATCCCTTAGCCCCACTCCAACTTTTGATTTTTGCCACTGCACATTCTCCAACAGGCATCA
TTATTCAAAATACTGATCTTGTGGAGTGGTCATTCCTTCCTCACAGTACAGTTAAGACTT
TTACATTGTACTTGGATCAAATAGCTACTTTAATT-------------------------
--------------------GGTCCGACAAGATTACGAATAATAAAATTATGTGGAAATG
ACCCAGACAAAATAGTTGTCCCTTTAACCAAGGAACAAGTTAGACAAGCCTTTATCAATT
CTGG-TGCATGGCAGATTGGTCTTGCTAATTTTGTGGGAA-TTATTGATAATCATTACCC
AAAAACAAAAATCTTCCAGTTCTTAAAA-TTGACTACTTGGATTCTACCTAAAATTACCA
GATGTGAACCTTTAGAAAA-TGCTCTAACAGTATTTACTGATGGTTCCAGCAATGGAAAA
GTGGCTTACACAGGGCCAAAAGAACGAGTAATCAAAACTCCATATCAATCGGCTCAAAGA
GCAGAGTTGGTTGCAGTCATTACAGTGTTA--CAAGATTTTGATCAACCTATCAATATTA
TATCAGATTCTGCATATGTAGTA--CAGGCTACAAGGGATGTTGAGACAGCTCTAATTAA
ATATAGCATGGACGATCAGTTAAACCAGCTATTCAATTTATTACAACAAACTGTAAGAAA
AA--GAAACTTC------------CCATTTTATATTACTCATATTCGAGCACACACTAAT
TTACCAGGGCCTTTGACTAAAGCAAATGAACAAGCTGACTTACTGGTATCATCTGCATTC
ATAAAAGCACAAGAACTTCATGCTTTGACTCATGTAAATGCAGCAGGATTAAAAAACAAA
TTT-----GATGTCACATAGAAACAGGCAAAAGATATTGTACAACATTGCACCCAGTGTC
AAGTCTTAGACCTGCCCACTCAAGAGGCAGGAGTTAA-CCCAGAGGTCTGTGTCCTAATG
CATTATGGCAAATGGATGTCACGCATGTACCTTCATTTGGAAGATTATCATATGT-CATG
-TAACAGTTGATACTTATTCACATTTCATGTGGGCAACTTGCCAAACAGGAGAAAGTACT
TCCCATGTTAAAAAA-----CATTTATTGTCTTGTTTTGCTGTAATGGGAGTTCCAG---
-----------------AAAAAATCAAAA--------CTGACAATGGACCAGGATATTGT
AGTAAAGCTTTCCAAAA-------ATTCTTAAGTCAGTGGAAAATTTCACATACAACAGG
AATTCCTTAT-AATTCCC-AAGGACAGGCCATAGTTGAAAGAA-CTAATAGAACACTCAA
AACTCAATTAGTTAAACAAAAAGA-------AGGGGGAGAC-AGTAAG------------
-------------------------------GAGTGTACCACTCCTCAGATGCAACTTA-
---ATCTAGCACTCTATACTTTAAATTTTTTAAACATTTATAGAAATCAGACTACTACTT
CTGCAGAACA---TCTT-ACTGGTAAAAA---GAACAGCCCACATGAAGGAAAACTAATT
TAGTGGAAAGATAATTAAA---ATAAGACATGGGAAATAGGGAAGCTGATAACGTGGGGG
AGAGGTTTTGCTTGTGTTTCACC--AGGAGA---AAATCAGCTTCCTGTTTGGA-TACCC
ACT---------------------------------------------------------
------------------------------------------------------------
------------------------------------------------------------
------------------------------------------------------------
------------------------------------------------------------
------------------------------------------------------------
------------------------------------------------------------
------------------------------------------------------------
------------------------------------------------------------
--------------------------------------------------------AGAC
ATTTGAAGTTCTACAATGAACCCATC-----AGAGATGCAAAGAAA----------AGCG
CCTCCACGGAGATGGTAACACC--------------------------------------
------------------------------------------------------------
------------------------------------------------------------
------------------------------------------------------------
------------------------------------------------------------
------------------------------------------------------------
--CAGTCACATGGATGGATAAT--CCTATAGAAGTATATGTTAATGATAGTGTATGGG-T
ACCTGGCCCCACAGATGATCGCTGCCCTGCCAAACCT-GAGGAAGAAGGGA--TGATGAT
AAATATTTCCATTGGGTATCATTATCCTCCT--ATTTGCCTAGGGAGAGCACCAGGATGT
TTAATGCC---------------TGCAGTCCAAAA-TTGGTTGGTAGAAGT--ACCTACT
GTCAGTCCTA----ACAGTAGATTCACTTATCACATGGTAAGCGGGATGTCACTCAGGCC
ACGGGT-AAATTATTTACAAGACTTTTCTTATCAAAGATCATTAAAAT-------TTAGA
CCTAAAGGGAA-AACTTGCCCC-------AAGGAAATTCCTAAAGGATCAAAGAATACAG
AAGTTTTAGTTTGGGAAGAATGTGTGGCCAATAGTGTGGTGATATTACAAAACAATGAAT
TCGAAACTATTATAGATTGGGCACCTCGAGGTCAATTCTACCACAATTGCTCAGGACAAA
CTCAGTCGTGTCCAAGTGCACAAGTGAG--------------------------------
TCCAGCTGTTGATAGCGACTTAACAGAAAGTCTAGACAAACATAAGCATAAAAAATTACA
GTCTTTCTACCTTT-GGGAATGGGAAGAAAAAGGAATCTCTACC---CCAAGACCAAAAA
TAATAAGTCCTGTTTCTGGTCCTGAACATCCAGAATTGTGGAGGCTTACTGTGGCCTCAC
-ACCACATTAGAATTTGGTCTGGAAATCAAACTTTAGAAACAAGATATCGTAAGCCATTT
TATACTATCGACCTAAATTCCATTCTAACGGTTCCTTTACAAAGTTGCATAAAGCCCCC-
-TTATAT-GCTAGTTGTAGGAA--ATATAGTTATTAAACCAG---CCTCCCAAACTATA-
-ACCTGTGAAAATTGTAGATTGTTTA-CTTGCATTGATTCAACTTTTAATTGGCAGCACC
GTATTCTGCTGGTGAGAGCAAGAGAAGGCATGTGGATCCCTGTGTCCACGGACCGACCGT
GGGAGGCCTCGCCATCCATCCATATTTTGACTGAAATATTAAAAGGCATTTT-AAATAGA
TCCAAAAGATTCA-TTTTTACTTTAATTGCAGTGATTATGGGATTAATTGCAGTCACAGC
TACGGCTGCTGTGGCAGGAGTTGCATTGCACTCTTCTGTTCAGT-CAGTAAACTTTGTTA
ATTATTGGCAAAAGAA-TTCTACAAGATTGTGGAATTCACAATCTAGTATTGATCAAAAA
-TTGGCAAGTCAAATTAAT-GATCTTAGACAAACTGTCATTTGGATGGGAGACAGGCTCA
TGACCTTAGAACATCATTTCCAGTTACAGTGTGACTGGAATACGTCAGATTTTTGTATTA
CACCCCAAATTTATAATGAGTCTGAGCATCACTGGGACATGGTTAGAC------------
----------GCCATCTACAGGGAAGAGAAGATAATCTCACTTTAGACATTTCCAAA-TT
AAAAGAACAA-----ATTTTCGAAGCATCAAAAGCCCATTTAAATTTGGTGCCAGGAACT
GAGGCAATTGCAGGAGTTGCTGATGGCCTCGCAAATCTTAACCCTGTCACTTGGATTAAG
ACCATCAGAAGTACTATGATTATAAATCTCATATTAATCATTGTGTGCCTGTTTTGTCTG
TTGTT--AGTCTGCAG--GTGTACCCAACAGCTCCGAAGAGACAGTGAC-ATCGAGAAC-
-------------GGGCCATGATGACGATGGCGGTTTTGTCGAAAAGAAAAGGGGGAAAT
GTGGGGAAAAGCAAGAGAGATGAGATTGTTACTGT-GTCTGTATAGAAAGAAGTAGACAT
AGGAGACTCCATTTTGTT---------------------------------CTGTACTAA
GAAAAATTCTTCTGCCTTGAGATGCTGTTAATCTATGACCTTA-----------------
----------CCCCCA--------------ACCCCGTGCTCTCTGAAACATGTGCTGTGT
CAAA------CTCAGGGTTAAATGGATTAA-------GGGCGGTGCAAGATGTGCTTTGT
TAAACAGA--------TGCTTGAAGGCAGCATGCTCATTAAGAGTCATCACCACTCCCTA
ATCTCAAGTACCCAGGGACACAA--ACACTGCGAAAGACCGCAGGGA-CCTCTGCCTAGG
AAAGCT--AGGTATTGTCCAAGGTTTCTCCCCA-TGTGATAGTCTGAAATATGGCCTCGT
GGGAAGGGA---AAGACCTGAC---------------CATCCCCCAGACCAACACCCGTA
AAGGGTCTGTGCTGAGGAGGATTAGTATAAGAGGAAAGCATGCCTC-TTGCAGTTGAGAG
AAGAGGAAGACATCTGTCTCCTGCCCA-------------------TCCCTGGGCAATGG
AATGTCTC-AGTATAAAACCCGATTGAA---CATTCCATCTACTGAGATAGGGAAAAA-C
TGCCTTAG-GGCTGGAGGTGGGACATGTGGG---CAGCAATACTGCTTTGTAA-------
---AGCATTGAGATGTTT------------------------------------------
----ATGTGTATGCATATCTAAAAGCACAGCACTTGATCCTTTACCTTGTCTATGATGCA
AAGACCTTTGTTCACGTGTTTGTCT---GCTC-------------------------ACC
CTCTCCCCACTATTGTCTTGTGACCCTGACACATCCCCCTCTCG---------GAGAAAC
ACCCAC-GAATGATCAATAAATACTAAGGGAACTC--AGAGGC---TGGCGGGA------
TCCTCCA-TATGCTGAACGTTGGTTCCCCGGGCCCCCTTATTTCTTTCTCTATACTTTGT
CTCTGTGTC-TTTTTCTTTTC-CAAGTCTCTCGTT-CCACCTTATGAGAAACACCCACAG
GTGTGGAGGGGCAACCCACCCCTTCA
>HML-2_1q22
--------------------------------TGTGGGGAAAAGCAAGAGAGATCAGATT
GTTACTGT-GTCTGTG-TAGAAAGAAGTAGACATGGGAGACTCCATTTT------GTTAT
GTGCTAAGAAAAATTCTTCTGCCTTGAGATTCTGTTAATCTATGACCTTACCCCCAACCC
C------------------------------------------GTGCTCTCTGAAACGTG
TGCTGTGTCAA-CTCAGGGTTGAATGGATTAAGGGCGGTGCAGGATGTGCTTTGTTAAAC
AGATGCTTGAAGGCAGCATGCTCCT----------TAAGAGTCATCACCACTCCCTAATC
TCAAGTACCCAGGGACACAA-AAACTGCGGAAGGCC-CAGGGACCT-CTGCCTAGGAAAG
-CCAGG-TATTGTCCAAGGTTTCTCCCCA--TGTGATAGTCT-GAAATATGGCCTCGTGG
GAA-GGGAAA-GACCTGACTGTCCCCC-AGCCCGACAC----------------------
-CCGTAAAGGGTCTGTGCTGAGGAGGATTAGTATAAGAGGAAGGAATGCCTCT-TGCAGT
TGAGACAAGAGGAAGGCATCTGTCTCCTGCCTGTCCCTGGGCAATGGAATGTCTCGGTAT
AAAACCC-GATTGTATGC----TCCATCTACT-GAGATAGGGAAAAA-CCGCCT-TAGGG
CTGGAGGTGGGACCT---GCGGGCAGCAATACTGCTTTG--------TAAAGCACTGAGA
TGTTTATGTGTATGCATATCCAAAA------------GCACAGCAC---TTAATCCTT--
---TACATTGTCTATGATGC-CAAGACC-TTTGTTCACGTGTTTGTCTGCTGACCCTCTC
CCCACAATTGTCTTGTGACCCTGACACATCCCCCTCTT-TGAGAAACACCCACAGATGAT
CAAT----AAATACTAAGGGAACTCAGAGGCTGGCG------------------------
--------------------------------------------------GGATCCTCCA
T-ATGCTGAACGCTGGTTCCCCGGGTCCCCTTATTTCTTTCTCTATACTTTGTCTCTGTG
TCTT-------------------------TTTCTTTTCCAAA-TCTCTCGT-CCCACCTT
-ACGAGAAACACCCACAGGTGTGTAGGGGCAACCCACCCCTACATCTGGTGCCCAACGTG
GAGGCTTTTCTCTAGGGTGAAGGTACGCTCGAG-CGTGGTCATTGAGGACAAG--TCGAC
G-AGAGA-TCCCGAGTACATCTACAGTCAGCCTT-ACGGTAAG--CTTGTGCGCTCGGAA
GAAGCTAGGGTGATAATGGGGCAAACTAAAAGTAAAATTAAAAGTAAATATGCCTCTTAT
CTCAGCTTTATTAAAATTCTTTTAAAAAGA---GGGGGAGTTAAAGTATCTACAAAAAA-
--TCTAATCAAGCTATTTCAAATAATAGAACAATTTTGCCCATGGTTTCCAGAACAAGGA
ACTTTAGATCTAAAAGA---TTGGAAAAGAA-TTGGTAAGGAACTAAAACAAGCAGGTAG
GAAGGGTAATATCATTCCACTTACAGTATGGAATGATTGGGCCATTATTAAAGCAGCT--
-TTAGAACCATTTCAAAC------------AGAAAAAGATAGCGTTTCAGTTTCTGATGC
CCTTGGAAGCTGTATAATAGATTGTAATGAAAACACAAGGAAAAAA-TCCCAGAAAGA-A
AC-GGAAGGTTT--------ACATTGCG--AATATGTAGCAGAGCC------------GG
TAATGGCTCAGTCAACGCAAAAT-------------------------------------
------------------------------------------------------------
------------------------------------------------------------
------------------------------------------------------------
----------------------------GTTGACTATAATCAAT----TACAGGAGGTGA
TATATCCTGAAACGTTAAAATT-AGAAGGAAAAGGTCCAGAATTAGTGGGGCCATCAGAG
TCTAAACCATGAGGCACAAG---TCATCTTCCAGCAGGTCAGGTGCCCGTAACATTACAA
CCTC-AAAAGCAGGTTAA------------------------------------------
------------------------------------------------------AGAAAA
TAAGACCCAACCGCCAGTAGCCTATCAATACTGGCCTCCGGCTGAACTTCAGTATCGGCC
ACCCCC-AGAAAGTCAGTATGGATATCCAGGAATGCCCCC--------------------
-------------------------------------AGCACCACAGGGCAGGGCGC---
-CATACCCTCAGCCGCCCACTAGGAGACTTAATCCTACGGCACCACCTAGTAGACAGGGT
AGTGAATTACAT---------------GAAATTATTGATAAATCAAGAAAGGAAGGAGA-
-TACTGAGGCATGGCAATTCCCAGTAACGTTAGAACCGATGCCACCTGGAGAAGGAGCCC
AAGAGGGAG-----------AGCCTCCCACAGTTGAGGCCAGATACAAGTCTTTTTCGAT
AAAAATGCT-AAAAGATATGAAAGAGGGAGTA--AAACAGTATGGACCCAACTCCCCTTA
TATGAGGACATTATTAGATTCCATTGCTCATGGACAT---AGACTCATTCCTTATGATTG
GGAGATTCTGGCAAAATCGTCTCTCTCACCCTCTCAATTTTT-ACAATTTAAGA------
-----CTTGGTGGATTGATG-----GGGTACAAGAACAGGTCC----GAAGAAATAGGGC
TGCCAATCCTCCAGTTAACATAGATGCAGATCAACTATTAGGAATAGGTCAAAATTGGAG
TACTATTAGTCAACAAGCATTAATGCAAAATGAGGCCATTGAGCAAGT------------
------TAGAGCTATCTGCC-TTAGAGCCTGGGAAAAAA-TCCAAGACCC----------
----------------------AGGAAGTACCTGCCCC---------------TCATTTA
ATACAGTAAGACAAGG-TTCAAAAGAGCCCTATCCTGATTTTGTGGCAAGGCTCCAAGAT
GTTGCTCAAAAGTCAATTGCCGATGAAAAAGCCCGTAAGGTCATAGTGGAGTTGATGGCA
TATGAAAACGCCAATCCTGAGTGTCAATCAGCCATTAAGCCATTAAAAGGAAAGGTTCCT
GCAGGATCAGATGTAATCTCA-GAATATGTAAAAGCCTGTGATGGAATCGGAGGAGCTAT
GCATAAAG-CTATGCTTATGGCTCAAGCAATAACAGGAGTTGTTTTAGGAGGACAAGTTA
GAACATTTGGAGGAAAA----------------TGTTATAATTGTGGTCAAATTGGTCAC
TTAAAAAA-GAA-TTGTCCAGTCTTAAATAAACAGAA-----------------------
-----TATAACTATTCAAGCAACTACAAC----------AGGTAGAGAGCCACCTGACTT
ATGTCCAAGATGTAAAAAAGGAAAACATT-------------------------------
-----------------------------------GGGCTAGTCAATGTCGTTCTAAATT
TGATAAAAATGGGCAACCATTG-TCGGGAAATGAG-CAAAGGGGCCAGCC----TCAGGC
CCCACAACAAACTGGGGCATTCCCAATTCAGCCATTTGTTCCTCAGGG-TTTTCAGGAAC
AACAACCCCC---------------ACTGTCCCAAGTGTTTC---------AGGGAATAA
GCCAGTTACCACAATACAACAATTGTCCCCCGCCACAAGCGGCAGTGCAGCAGTAGATTT
ATATACTATACAAGCAG--------------TCTCTCTGCTTCCAGGGGAGCCCCCACAA
AAA--ATCCCT---ACAGGGGTATATGGCCCACTGCCTGAGGGGACTGTAGGACTAATCT
TGGGAAGATCAAGTCTAAATCTAAAAGGAGTTCAAATTCATACTAGTGTGGTTGATTCAG
ACTATAAAGGCGAAATTCAGTTGGTTATTAGCTCTTCAATTCCTTGGAGTGCCAGTCCAG
GAGACA---GGATTGCTCAATTATTACTCCT---GCCATATATTAA--------------
-----GGGTGGAAATAGTGAAATAAAAAGAATAGGAGGGCTTGGAAGCACTGATCCAACA
GGAAAGGCTGCATATTGGGCAAGTCAGGTCTCAGAGAACAGACCTGTGTGTAAGGCCATT
ATTCAAGGAAAACAGTTTGAAGGGTTGGTAGACACTGGAGCAGATGTCTCTATCATTGCT
---TTAAATCAGTGGCCAAAAAATTGGCCTAAACAAAAGGCTGTTACAGGACTTGT----
------------------------------------------------------------
------------------------------------------------------------
------------------------------------------------------------
------------------------------------------------------------
------------------------------------------------------------
------------------------------------------------------------
------------------------------------------------------------
------------------------------------------------------------
------------------------------------------------------------
------------------------------------------------------------
------------------------------------------------------------
------------------------------------------------------------
------------------------------------------------------------
------------------------------------------------------------
------------------------------------------------------------
------------------------------------------------------------
------------------------------------------------------------
------------------------------------------------------------
------------------------------------------------------------
------------------------------------------------------------
---------------------CGGCATAGGCACAGCCTCAGAAGTGTATCAAAGTACTGA
GATTTTACATTGCTTAGGGCCAGATAATCAAGAAAGTACTGTTCAGCCAATGATTACTTC
AATTCCT-----------------CTTAATCTGTGGGGTCGAGATTTATTACAACAATGG
GGTGCGGAAATCACCATGCCTGCCCCATTATATAGCCCCACGAGTCAAAAAA-TCATGAC
CAAGATGGGATATATACCAGGAAAGGGACTAGGGA-AAAAT-----GAAGATGGCATTAA
AGTTCCAGTTGAGGCTAAAATAAATCAAGAAA-GAGAAGGAAT-------AGGTTATCCT
TTTT---AGGGGCGGCCACTGTAGAGCCTCCTAAAC---CCATACCACTAACTTGGAAAA
CAGAAAAACCGGTGTG-GGTAAATCAGTGGCCGCTACCAAAACAAAAACTGGAGGCTTTA
CATTTATTAGCAAATGAA--CAGTTAGAAAAGGGTCACATTGAGCCTTCGTTCTC-----
----------ACCTTGGAATTCTCCTGTGTTTGTAATTCAGAAGAAA--------TCAGG
CAAATGGCGTATGTTAACTGACTTAAGGGCTGTAAACGCCGTAA---------TTCAACC
CATGGGGCC-TCTCCAACCTGGGTT--------------GCCCTCTCCAGCCATGATCCC
AAAAGATTGGCCTTTAATTATAATTGATCT------------------------------
----------AAAGGATTGCTTTTTT----------------ACCATCCCTCTGGCAGAG
CAGGATTGCGAAAAATTTGCCTTTACTATACCAGCCATAAATAATAAAGAACCAGCCACC
AGGTTTCAGTGGAAAGTGTTACCTCAGGGAATGCTTAATAGTCCAACTATTTGTCAGACT
TTT--GTAGGTCGAGCTCTTCAACCAGTTAGAGAAAAGTTTTCAGACTGTTA-TATTATT
CATTATATTGATGATATTTTATGTGCTGCAGAAACGAGAGATAAATTAA-----TTGACT
GTTATACATTTCTGCAAGCAGAGGTTGCCAATGCTGGACTGGCAATAGC-ATCTGATAAG
ATCCAAACCTCTACTCCTTTTCATTATT--------TAGGGATGCAGATAGAAAATAGAA
AAATTAAGCAACAAAAAATAGAAA----TAAGAAAAGACACATTAAAAA-CACTAAATGA
TTTTCAAAAATTACTAGGAGATATTAATTGGATTC-------------------GGCCAA
CTCTAGGCATTCCTACTTATGC-------------------CATGTCAAATTTGTTCTCT
ATCTTAAGAGGAGACTCAGACTTAAATAGTAAAAGAATATTAACCCCAGAGGCAACAAAA
GAAATTAAA-TTAGTGGAAGAAAAAA-TTCAGTCAGCGCAAATAAATAGAATA------G
ATCCCTTAGCCCCACTCCAACTTTTGATTTTTGCCACTGCACATTCTCCAACAGGTATCA
TTATTCAAAATACTGATCTTGTGGAGTGGTCATTCCTTCCTCACAGTACAGTTAAGACTT
TTACACTGTACTTGGATCAAATAGCTACATTAATT-------------------------
--------------------GGTCAGACAAGATTACGAATAATAAAATTATGTGGAAATG
ACCCAGACAAAATAGTTGTCCCTTTAACCAAGGAACAAGTTAGACAAGCCTTTATCAATT
CTGG-TGCATGGCAGATTGGTCTTGCTAATTTTGTGGGAA-TTATTGATAATCATTACCC
AAAAACAAAGATCTTCCAGTTCTTAAAA-CTGACTACTTGGATTCTACCTAAAATTACCA
GACGTGAACCTTTAGAAAA-TGCTCTAACAGTATTTACTGATGGTTCCAGCAATGGAAAA
GCAGCTTACACAGGACCGAAAGAACGAGTAATCAAAACTCCATATCAATCGGCTCAAAGA
GCAGAGTTGGTTGCAGTCATTACAGTGTTA--CAAGATTTTGACCAACCTATCAATATTA
TATCAGATTCTGCATATGTAGTA--CAGGCTACAAGGGATGTTGAGACAGCTCTAATTAA
ATATAGCATGGATGATCAGTTAAACCAGCTATTCAATTTATTACAACAAACTGTAAGAAA
AA--GAAATTTC------------CCATTTTATATTACTCATATTCGAGCACACACTAAT
TTACCAGGGCCTTTGACTAAAGCAAATGAACAAGCTGACTTACTGGTATCATCTGCACTC
ATAAAAGCACAAGAACTTCATGCTTTGACTCATGTAAATGCAGCAGGATTAAAAAACAAA
TTT-----GATGTCACATGGAAACAGGCAAAAGATATTGTACAACATTGCACCCAGTGTC
AAATCTTACACCTGCCCACTCAAGAGGCAGGAGTTAATCCCAGAGGTCTGTGTCCTAATG
CATTATGGCAAATGGATGTCACGCATGTACCTTCATTTGGAAGATTATCATATGTTCACG
-TAACAGTTGATACTTATTCACATTTCATATGGGCAACTTGCCAAACAGGAGAAAGTACT
TCCCATGTTAAAAAA-----CATTTATTGTCTTGTTTTGCTGTAATGGGAGTTCCAG---
-----------------AAAAAATCAAAA--------CTGACAATGGACCAGGATATTGT
AGTAAAGCTTTCCAAAA-------ATTCTTAAGTCAGTGGAAAATTTCACATACAACAGG
AATTCCTTAT-AATTCCC-AAGGACAGGCCATAGTTGAAAGAA-CTAATAGAACACTCAA
AACTCAATTAGTTAAACAAAAAGA-------AGGGGGAGAC-AGTAAG------------
-------------------------------GAGTGTACCACTCCTCAGATGCAACTTA-
---ATCTAGCACTCTATACTTTAAATTTTTTAAACATTTATAGAAATCAGACTACTACTT
CTGCAGAACAACATCTT-ACTGGTAAAAA---GAACAGCCCACATGAAGGAAAACTAATT
TGGTGGAAAGATAATAAAA---ATAAGACATGGGAAATAGGGAAGGTGATAACGTGGGGG
AGAGGTTTTGCTTGTGTTTCACC--AGGAGA---AAATCAGCTTCCTGTTTGGA-TACCC
ACT---------------------------------------------------------
------------------------------------------------------------
------------------------------------------------------------
------------------------------------------------------------
------------------------------------------------------------
------------------------------------------------------------
------------------------------------------------------------
------------------------------------------------------------
------------------------------------------------------------
--------------------------------------------------------AGAC
ATTTGAAGTTCTACAATGAACCCATT-----GGAGATGCAAAGAAA----------AGGG
CCTCCACGGAGATGGTAACACC--------------------------------------
------------------------------------------------------------
------------------------------------------------------------
------------------------------------------------------------
------------------------------------------------------------
------------------------------------------------------------
--CAGTCACATGGATGGATAAT--CCTATAGAAATATATGTTAATGATAGTGTATGGG-T
ACCTGGCCCCATAGATGATCGCTGCCCTGCCAAACCT-GAGGAAGAAGGGA--TGATGAT
AAATATTTCCATTGGGTATCGTTATCCTCCT--ATTTGCCTAGGGAGAGCACCAGGATGT
TTAATGCC---------------TGCAGTCCAAAA-TTGGTTGGTAGAAGT--ACCTACT
GTCAGTCCCA----TCAGTAGATTCACTTATCACATGGTAAGCGGGATGTCACTCAGGCC
ACGGGT-AAATTATTTACAAGACTTTTCTTATCAAAGATCATTAAAAT-------TTAGA
CCTAAAGGGAA-ACCTTGCCCC-------AAGGAAATTCCCAAAGAATCAAAAAATACAG
AAGTTTTAGTTTGGGAAGAATGTGTGGCCAATAGTGCGGTGATATTACAAAACAATGAAT
TTGGAACTATTATAGATTGGGCACCTCGAGGTCAATTCTACCACAATTGCTCAGGACAAA
CTCAGTCGTGTCCAAGTGCACAAGTGAG--------------------------------
TCCAGCTGTTGATAGCGACTTAACAGAAAGTTTAGACAAACATAAGCATAAAAAATTGCA
GTCTTTCTACCCTT-GGGAATGGGGAGAAAAAGGAATCTCTACC---CCAAGACCAAAAA
TAGTAAGTCCTGTTTCTGGTCCTGAACATCCAGAATTATGGAGGCTTACTGTGGCCTCAC
-ACCACATTAGAATTTGGTCTGGAAATCAAACTTTAGAAACAAGAGATTGTAAGCCATTT
TATACTATCGACCTAAATTCCAGTCTAACAGTTCCTTTACAAAGTTGCGTAAAGCCCCC-
-TTATAT-GCTAGTTGTAGGAA--ATATAGTTATTAAACCAG---ACTCCCAGACTATA-
-ACCTGTGAAAATTGTAGATTGCTTA-CTTGCATTGATTCAACTTTTAATTGGCAACACC
GTATTCTGCTGGTGAGAGCAAGAGAGGGCGTGTGGATCCCTGTGTCCATGGACCGACCAT
GGGAGGCCTCACCATCCGTCCATATTTTGACTGAAGTATTAAAAGGTGTTTT-AAATAGA
TCCAAAAGATTCA-TTTTTACTTTAATTGCAGTGATTATGGGATTAATTGCAGTCACAGC
TACGGCTGCTGTAGCAGGAGTTGCATTGCACTCTTCTGTTCAGT-CAGTAAACTTTGTTA
ATGATTGGCAAAAGAA-TTCTACAAGATTGTGGAATTCACAATCTAGTATTGATCAAAAA
-TTGGCAAATCAAATTAAT-GATCTTAGACAAACTGTCATTTGGATGGGAGACAGACTCA
TGAGCTTAGAACATCGTTTCCAGTTACAATGTGACTGGAATACGTCAGATTTTTGTATTA
CACCCCAAATTTATAATGAGTCTGAGCATCACTGGGACATGGTTAGAC------------
----------GCCATCTACAGGGAAGAGAAGATAATCTCACTTTAGACATTTCCAAA-TT
AAAAGAACAA-----ATTTTCGAAGCATCAAAAGCCCATTTAAATTTGGTGCCAGGAACT
GAGGCAATTGCAGGAGTTGCTGATGGCCTCGCAAATCTTAACCCTGTCACTTGGGTTAAG
ACCATTGGAAGTACTACGATTATAAATCTCATATTAATCCTTGTGTGCCTGTTTTGTCTG
TTGTT--AGTCTGCAG--GTGTACCCAACAGCTCCGAAGAGACAGCGACCATCGAGAAC-
-------------GGGCCATGATGACGATGGCGGTTTTGTCGAAAAGAAAAGGGGGAAAT
GTGGGGAAAAGCAAGAGAGATCAGATTGTTACTGT-GTCTGTGTAGAAAGAAGTAGACAT
GGGAGACTCCATTTTGTT---------------------------------ATGTGTTAA
GAAAAATTCTTCTGCCTTGAGATTCTGTTAATCTATGACCTTA-----------------
----------CCCCCA--------------ACCCCGTGCTCTCTGAAACGTGTGCTGTGT
CAA-------CTCAGGGTTGAATGGATTAA-------GGGCGGTGCAGGATGTGCTTTGT
TAAACAGA--------TGCTTGAAGGCAGCATGCTCCTTAAGAGTCATCACCACTCCCTA
ATCTCAAGTACCCAGGGACACAA--AAACTGCGGAAGGCCGCAGGGA-CCTCTGCCTAGG
AAAGCC--AGGTATTGTCCAAGGTTTCTCCCCA-TGTGATAGTCTGAAATATGGCCTCGT
GGGAAGGGA---AAGACCTGAC---------------CGTCCCCCAGCCCGACACCCGTA
AAGGGTCTGTGCTGAGGAGGATTAGTATAAGAGGAAGGAATGCCTC-TTGCAGTTGAGAC
AAGAGGAAGGCATCTGTCTCCTGCCTG-------------------TCCCTGGGCAATGG
AATGTCTC-GGTATAAAACCCGATTGTA---TGCTCCATCTACTGAGATAGGGAAAAA-C
CGCCTTAG-GGCTGGAGGTGGGACCTGCGGG---CAGCAATACTGCTTTGTAA-------
---AGCACTGAGATGTTT------------------------------------------
----ATGTGTATGCATATCCAAAAGCACAGCACTTAATCCTTTACATTGTCTATGATGCC
AAGACCTTTGTTCACGTGTTTGTCT---GCTG-------------------------ACC
CTCTCCCCACAATTGTCTTGTGACCCTGACACATCCCCCTCTTT---------GAGAAAC
ACCCAC-AGATGATCAATAAATACTAAGGGAACTC--AGAGGC---TGGCGGGA------
TCCTCCA-TATGCTGAACGCTGGTTCCCCGGGTCCCCTTATTTCTTTCTCTATACTTTGT
CTCTGTGTC-TTTTTCTTTTC-CAAATCTCTCGTC-CCACCTTACGAGAAACACCCACAG
GTGTGTAGGGGCAACCCACCCCTACA
>HML-2_1q24.1
--------------------------------TGTAGGGAAAAGAAACAGAGATCAGACT
ATTACCGT-GTCTGAG-TAGAAAAGGA-AGACATAAGATACTCCATTTT------GATCT
GTACCCTGAACAATTGTTTTGCCCTGAGATGCTGTTAATCTGTAACTTT-GCCCCAACC-
-----------------------------------------TTGAGCTCACAGAAACATG
TG-TTTATGGA-ATCAAGGCTTAAGAGATCTAGGGCTGTGCAGGATGTGCCTTGTTAACC
ATATGTTTACAGGCAGTATGCTTGG----------TAAAAGTCATCGCCATTCTCCATTC
TCGATAAACCAGGGGCACAATGCACTGCGGAAAGCCACAGGGACCT-CTGCCCCGGAAAG
-CCGGG-TACTGTCCAAGGTTTCTCCCTGC-TGAGATAGCCT-GAGATATGGCCTCGTGG
GAT-GGGAAA-GACCTGACCA-CCCCC-AGCTCGACAC----------------------
-CTATGAAGGGTTTGTGCTGAGGAGGATTAGTAAAAGAGGAAGG----CCTCT-TGCAGT
TGAGATAAGAGGAAGGCCTCTGTCTCCTGCCTGCCCC-GGG-AATGGAACGTCTTGGTAT
AAAACCC-GATTGTACAT---TTGTTCAATTCTGAGATAGGAGAAT-----CCC-TGTGG
AGGGAGGTGAGACAT---GCTGGCAGCAATGCTGCTCTATTACTCTTTACTCCACTGAGA
TGTTTGGGTGTGGAGAAGCATAAA-TCTGGCCTATGTGCACATCCAGGCATAGTACTTTC
CCTTGAGCTTATTTG-GACA-CAGATTCCTTTGCTCACATGTTTTCTTGCTGACCTTCTC
CCCACTGTCACCCTGTTCTCCTGCCACATTCCTCTTGC-TGAGATAGTGAAAATAGTAAT
CAGT----AAATACTGAGGGAACTCAGAGACCGGTG------------------------
-------------------------------------------CCAGTGCAGGTCCTCCG
T-ATGCTGAGTGCC-AGTCCCCTAGGCCC-ACTTTTCTTTCTCTATACTTTGTCTCCGTA
TCTTA------------------------TTTATTTTCTCAG-TCTCTTGT-CCCGCGTG
-ACGAGAAATACCCACAGGTGTGGACGGGCTGGCC--CCCTTCAG------CCCAACATG
GGTGCCTTTCTCCAAGGTGAAGTTACGCTAAGAACGTGAGCATTGAGGACAGT---GGAT
G-AGAGATTCCCGGGTATGTCCACTGTCAGCGTC-AGCACAAG-----------------
----------------------------------------TAAATAGAATAGATCACTTA
GTCCCACTCCAAC-----------------------------------------------
------------------------------------------------------------
------------------------------------------------------------
------------------------------------------------------------
------------------------------------------------------------
------------------------------------------------------------
------------------------------------------------------------
------------------------------------------------------------
------------------------------------------------------------
------------------------------------------------------------
------------------------------------------------------------
------------------------------------------------------------
------------------------------------------------------------
------------------------------------------------------------
------------------------------------------------------------
------------------------------------------------------------
------------------------------------------------------------
------------------------------------------------------------
------------------------------------------------------------
------------------------------------------------------------
------------------------------------------------------------
------------------------------------------------------------
------------------------------------------------------------
------------------------------------------------------------
------------------------------------------------------------
------------------------------------------------------------
------------------------------------------------------------
------------------------------------------------------------
------------------------------------------------------------
------------------------------------------------------------
------------------------------------------------------------
------------------------------------------------------------
------------------------------------------------------------
------------------------------------------------------------
------------------------------------------------------------
------------------------------------------------------------
------------------------------------------------------------
------------------------------------------------------------
------------------------------------------------------------
------------------------------------------------------------
------------------------------------------------------------
------------------------------------------------------------
------------------------------------------------------------
------------------------------------------------------------
------------------------------------------------------------
------------------------------------------------------------
------------------------------------------------------------
------------------------------------------------------------
------------------------------------------------------------
------------------------------------------------------------
------------------------------------------------------------
------------------------------------------------------------
------------------------------------------------------------
------------------------------------------------------------
------------------------------------------------------------
------------------------------------------------------------
------------------------------------------------------------
------------------------------------------------------------
------------------------------------------------------------
------------------------------------------------------------
------------------------------------------------------------
------------------------------------------------------------
------------------------------------------------------------
------------------------------------------------------------
------------------------------------------------------------
------------------------------------------------------------
------------------------------------------------------------
------------------------------------------------------------
------------------------------------------------------------
------------------------------------------------------------
------------------------------------------------------------
------------------------------------------------------------
------------------------------------------------------------
------------------------------------------------------------
------------------------------------------------------------
------------------------------------------------------------
------------------------------------------------------------
------------------------------------------------------------
------------------------------------------------------------
------------------------------------------------------------
------------------------------------------------------------
------------------------------------------------------------
------------------------------------------------------------
------------------------------------------------------------
------------------------------------------------------------
------------------------------------------------------------
------------------------------------------------------------
------------------------------------------------------------
------------------------------------------------------------
------------------------------------------------------------
------------------------------------------------------------
------------------------------------------------------------
------------------------------------------------------------
------------------------------------------------------------
------------------------------------------------------------
------------------------------------------------------------
------------------------------------------------------------
------------------------------------------------------------
------------------------------------------------------------
---------------------TTTTGATTTTTGCTACTGCACATTTGCCAACAGGCATTA
TTGTTCCAAT---GGATTTTGTGGAGTGGTCATTCCTTCTTCATAGTACAATTAAGACTT
TTACATTGTACTTAGATCAAATGGCTACATTAACT-------------------------
--------------------GGTCAGACAAGATTACGAATAATAAAATTGTGTGGAAGTG
ACCCAGATAAAATCATTGTTCCTTTAAACAAGGAACAGGTTAGACAAGCCTTTATCAATT
CTGG-TGCATGGAAGATTGATCTTGCTGATTTTGTGAGAA-TTATTGACAGTCATTACCC
AAAAACAAAAATCTTCCAGTTTTAAAAA-TTGACTACTTGGATTTTACCTAAAAATGCCA
GACATAAACCTTTAGAAAA-TGCTCTGACGGTATTTACTGATGGTTCCAGCAATGAAAAA
GCAACTTACACCAGGCCAAAAGAACGAGTCCTTGAAACTCAATGTCACTCGGCTCAAAGA
GCAGAGTTG-TTGTTGTCAATTCAGTGTTA--CAAAATTTTAATCAGCCTATTAACATTG
TATCAGATTCTGCATATGTAGTA--CAGGCTACAAAGGATGTTGAGACAGCCCTAATCAA
ATATGGTGTAGATGATCTGTTAAACCAGCTGTTTAACTTGTTACAACAAACTGTAAGAAA
AA--GAAATTTC------------CCATTTTATATTACTCATATTCGACCACATACTAAT
TTACCAGGGCCTTTAACTAAAACAAATGAACAAGCTGACTTGCTAGTATCATCTGCATTC
CTGGAGGCACAGGAACTTCATGCCTTGACTCATGTAAATGCAACATGATTAAAAA-TAAA
TTT-----GATATCACATGGAAACAGGCAAAAAATATTGTACAACACTGCACCCAGTGTC
AAGTTCTACACCTGCCCACTCAGGAGGCAGGAGTTAATCCCAGAGGTCTGTGTCCTAATG
CATTATAGCAAATGGA-ATCACACATGTACCTTCATTTGGAAAATTGTCATTTGTCCATG
-TGACAGTTGATACTTATTCACATTTTTTATGGGCCACCTGCCAGACAGGAGAAAGTACT
TCCCATGTTAAAAGA-----CATTTATTATCTTGTTTTGCTGTCATGGGAATTCCAG---
-----------------AAAAAATTAAAA--------CGGATAATGGGCCAGGATACTGT
AGTAGAACATTTCAAAA-------ATTCTTAAATCAGTGGAAAATTACACATACAACAGG
AATCCCCTAT-AATTCTC-AAGGACAGGCCATAATTGAAAGAA-CTAGTAGAACACTCAA
AGCTCAATTGGTTAACCAAAAA-A-------GGAAAAAGAC-AGTGAG------------
-------------------------------GACTACAACCCTTCCCAGATGCAACTTA-
---ATCTAGCACTCTATACTTTAAATTTTTTAAACATTTATAGAAATCAGACCACTACTT
CCGCAGAACAACATTTT-ACTGGTAAAAA---GAACAGCCCACATGAAGGAAAACTGATT
TGGTGGAAAGACAACAAAA---ATAAGACTTGGGAAATAGGAAAGATGATAACATGGGGG
AGAGGCTTTGCTTGTGTTTCACC--AGGAGA---AAATCAGCTTCCTGTTTGGA-TACCC
ACT---------------------------------------------------------
------------------------------------------------------------
------------------------------------------------------------
------------------------------------------------------------
------------------------------------------------------------
------------------------------------------------------------
------------------------------------------------------------
------------------------------------------------------------
------------------------------------------------------------
--------------------------------------------------------AGAC
ATTTAAAGTTCTACAATGAACCCATC-----AGAGATGCAAAGAAA----------AGTG
CCTCCGCAGAGACAGAAAACCTGCAATCGAG-CATCATC---------------------
-------GACTCGCCAGGTGAACAAAATGGTGATATCAGAAGAACAGATGAAGTTGCCAT
CCACAAAGGAAGCGGAGCTGCCGACCTGGGCCCAACTAAAGAAGCTGACACAGT-TAGCT
G-------AAAAAAGCCTGAAGAAAACAA-GGGTAACACAAACTCCAGAGAATATGC-T-
--------GCTTGCAGTTTTGATGATTGTATCTACCGTGGT-AAGTCTCCCCATGTCTGC
AGGAGCAGCTGCAGCTAATTATACTTACTGGGCCTATGTGCCTTTCCTGCTCTTAATTTG
GGCAGTCATATGGATGGATAAT----CATTGAAGTATATGTTAATAATACTGCATGGG-T
ACCAGGCCCCACAGATGATTGCTGCCCTGCCCAACCT-GAAGAAGAAGGAA--TGATGAT
AAATATTTCCATTGGGTATAATTATCCTCCT--ATTTGCCTAGGGAAGGCACCAGGTTGT
TTAATGCC---------------TACAACCCAAAA-TTGGTTGGTAGAAGT--ACCTACT
GTCAGTGC-A----CCAGTAGATTTACTTATCACATGGTAAGTGGAATGTCACTCAGGCC
ACAGAT-AAATAATTTACAAGACTCTTCTTATCAAAGATCGTTAAAATGAGC---TTTGG
GCCAAAGGGAA-GCCATGCCCC-------AAGGAAATTCCCAAAGAATCAAAAGACCCAG
AAGTCTTAGTTCGGGAAGAATGTGTGGCTGATACTGCGGTCGTATTACAAAACAATGAAT
TTGGAACTATTATAGACTGGGCCCCTCGAGGCCAATTATATTATGATTGTACAGGCCAGA
CCTACTCATATTCACAGG--------------------CCCCATCCGTCTGGCCCATTAA
TCCTGCCTTTGATAGTGATTTAACTAAAAGGCTGGACCAGGTTT---ATAGAAGGTTAGA
ATCACCCTATCCAT-GGAAATGGGGTGAAAAGGGAATTTCACCA---TCTTGACCAAAGT
TAGTTAGTCCTGTTACTGGTCCTGAACATCCGGAATTATGGAAGCTTACTGTGGCCTCGC
-ACCATATTAGAATTTGGTCTGGAAATCAACTATAGGAACAAAGAA-TCATAAGCCATAT
TATACTATCAACCTAGATTCCAATCTGACAATTCCTTTGCAAAGTTGTGTAGAACCCCC-
-TTATAT-GCTAGTTGTAGGAA--ACATAG--ATTAAACCAG---ATTACCAAACTATA-
-ACCTGTGAAAATTGTAGATTGTTTA-CTTGCATTAATTCGACTTTTAATTGGCAGCACC
ATATTCTGCTAGTGAGGGCAAGAGAGGGTGTGTGGATCCCTGTGTCCATGGACTGACCGT
GGGAGGCTTCGCCATCTGTCCATATGTTAACAGAAGTATTAAAAGGAATTCT-AACTAGA
TCCAAAAGATTCA-TTTTTACTGTGATTGCAGTGAATATGGGTCTTATTGCAGTCACAGC
TAC---------------------------------------------------------
---------------------TCAGAATTGTGGAACTCTGAGACCCAAATAGATCAAAAA
-TTGGCAAACCAAATTAAT-GATCTTATACAAACTGTCATTTGGATAGGAGATAGGCTCA
TGAGCTTGGAATATCTTTTTCAGTTACAGTGTCACTGGAATACATCAGATTTTTGTATTA
CACCCCAAGCCTATAATGAGTCTGAGCATCACTGGGACATGATTAGAT------------
----------GCCATCTACAAGGAAGAGAAGGTAATCTTACTTTAGATATTTCAAAA-TT
AAAAGAACAA-----ATTTTTGAGGCATCGAAAGCCCATTTAAATTTGGTGCCAGGAACT
GAGGCAATCGTAAAGGCTACTGATGGCCTTACAAATCTTAACCCCATCACTTGGGTTAAA
ACTATCAAAAGTTCCACTATTGTACATTGTGTATTAATCCTTGTATGCCTGTTCTGTCTG
TTGTT--AGTCTACAG--GTGTATCCAACAGCTCTGAAGAGACAGAGACCAAAGAGAAT-
-------------GGGCCATGATGACTATGGCAGTTCTGTCAAAAAGAAAAGGGGGA--T
GTAGGGGAAAGAAAGAGAGATCAGACTGTTACTGT-GTCTATGTAGAAAAGGA-AGACAT
AAGAAACTCCATTTTGA---------------------------------TCTGTACCCT
GAACAATTGTTTTGCCCTGAGATGCTGTTAATCTGTAACTTT------------------
----------GCCCCA--------------ACCTTGAGCTCACAGAAACATGTGTTTATG
GAA--------TCAAGGTTTAAGGGATCTAG------GGGCTGTGCAGGATGTGCCTTGT
TAACCATA--------TG-TTACAGGCAGTATGCTTGGTAAAAGTCATCGCCATTCTCCA
TTCTCGATAAACCAGGGGCACAA-TGCACTGTGGAAAGCCACAGGGA-CCTCTGCCCTGG
AAAGCC--AGGTATTGTCCAAGGTTTCTTCTCCCTGAGATAGCCTGAGATAT-----TGT
GGGATGGGA---AAGACCTGAT---------------CATCCCCCAGCCTGACACCTATG
AAGGGTCTGTGCTGAGGAGGATTAGTAAAAGAGGAAGG----TCTC-TTGCAGTTGAGAT
AAGAGGAAGGCCTCTGTCTCCTGCCTG-------------------CCCC-GGGAACAG-
AATGTCTC-GGTATAAAACCTGATTGTACA-TTTGTCCAATTCTGAGACAGGAGAAAAAC
CGCCCTGT-GGAGGGAGGCGAGACATGCCGG---CAGCAATGCTGCTCTGTTACTCTTTA
C--TCCACTGAGATGTTTGAGTGGAGAGAAGCATAAATCTGGCCTATGTG----------
-------------CACATCC--AGGCATAGTACCTT-CCCTTAAACTTATTTGTGACACA
GATTCCTTTGCTCACATGTTTTCTT---GCTG-------------------------ACC
TTCTCCCCACTGTTACCCTGTTCGCCTGCTGCATTCCTCTTGCC---------GAGATAG
TGAGAA-TAGTAATCAGTAAATACTGAGGGAACTC--AGAGACCGGTGCCAGTGCGGG--
TCCTCCG-TATGCTGAGCGCCAG-TCCCCTGGGCCCACTTTTCTTTCTCTATACTTTGTC
TCTGTGTCT-TATTTCTTTTG-TCAGTCTCTCGTC-CCATCTGATGAGAAATACCCACAG
GTGTG-GAGGGGCTGGC-CCCCTTCA
>HML-2_1q32.2
------------------------------------------------------------
------------------------------------------------------------
------------------------------------------------------------
------------------------------------------------------------
------------------------------------------------------------
------------------------------------------------------------
------------------------------------------------------------
------------------------------------------------------------
------------------------------------------------------------
------------------------------------------------------------
------------------------------------------------------------
------------------------------------------------------------
------------------------------------------------------------
------------------------------------------------------------
------------------------------------------------------------
------------------------------------------------------------
------------------------------------------------------------
------------------------------------------------------------
------------------------------------------------------------
------------------------------------------------------------
------------------------------------------------------------
------------------------------------------------------------
------------------------------------------------------------
------------------------------------------------------------
------------------------------------------------------------
------------------------------------------------------------
------------------------------------------------------------
------------------------------------------------------------
------------------------------------------------------------
------------------------------------------------------------
------------------------------------------------------------
------------------------------------------------------------
------------------------------------------------------------
------------------------------------------------------------
------------------------------------------------------------
------------------------------------------------------------
------------------------------------------------------------
------------------------------------------------------------
------------------------------------------------------------
------------------------------------------------------------
------------------------------------------------------------
------------------------------------------------------------
------------------------------------------------------------
------------------------------------------------------------
------------------------------------------------------------
------------------------------------------------------------
------------------------------------------------------------
------------------------------------------------------------
------------------------------------------------------------
------------------------------------------------------------
------------------------------------------------------------
------------------------------------------------------------
------------------------------------------------------------
------------------------------------------------------------
------------------------------------------------------------
------------------------------------------------------------
------------------------------------------------------------
------------------------------------------------------------
------------------------------------------------------------
---------------------------CAATAACAGGAGTTGCTTTAGGAGGACAAGTTA
GAACATTTGGAGGGAAA----------------TGTTATAATTGTGATCAAATTGGTCAT
CTAAAAAA-GAA-TTGCCCAGTCTCAAATAAA----------------------------
-------------------------------------------AAAGAGCCACCTGACTT
ATGTCCAAGATGTAAACAAGGAAAACACT-------------------------------
-----------------------------------GGGCTAGTCAATGTCATTCTAAATT
TGATAGAAATGGGCAACCATTG-TCGGGAAAATGA-GCAAAGGGGCCAGC---CTCAGGC
CCCGCAACAAACTGGGGCATTCCCAATTCAGCCCTTTGTTCCTCAGGG-TTTTCAGGGAC
AACAACCCCC---------------ACTGTCCCAAGTGCCTC---------AGGGAATGA
GCCAGTTACCACAGTACAACAATTGTCCCCCGCCACAAGCGGCAGTGCAGCTGTGGATTT
ATGTACTATAAAGGCAG--------------TCTCTCTGCTTCCAGGGGAGCCCCCACAA
AAA--ATCTCC---ACAGGGGTATATGGCCCACTGCCTGAGGGGACTGTAGGACTAATCT
TAGGTAGATCAAGTCTAAGTCTGAAGGGAGTTCAAATTCGTACTGATGTGGTTGATTCAG
ACTATAATGGCGAAATTCAATTGGTTATTAGCTCTTCAATTCCTTGGAGTGCCAGTCCAG
GAGACA---GGATTGCGCAATTATTACTCCT---GCCTTATATTAA--------------
-----GGTTGGAAATAGTGAGATAAAAAGAACAGGAGGGTTTGGAAGCAC-GATCCAACA
GGAAAGGCTGCATATTGGGCAAGTCGGGTCTCAGAGAACAGACCTGCGTGTAAGGCCATT
ATTCAAGGAAAACAGTTTGAAGGGTTAGTAGACACTGGAGCAGATGTCTCTATCATTGCT
---TTAAATCAGTGGCCAAAAA-TTGGCCTAAACTAAAGGCTGTTACAGGGCTTGT----
------------------------------------------------------------
------------------------------------------------------------
------------------------------------------------------------
------------------------------------------------------------
------------------------------------------------------------
------------------------------------------------------------
------------------------------------------------------------
------------------------------------------------------------
------------------------------------------------------------
------------------------------------------------------------
------------------------------------------------------------
------------------------------------------------------------
------------------------------------------------------------
------------------------------------------------------------
------------------------------------------------------------
------------------------------------------------------------
------------------------------------------------------------
------------------------------------------------------------
------------------------------------------------------------
------------------------------------------------------------
---------------------CAGCGTAGGCACAGCCTCAGAAGTGTATCAAAGTACTGT
GATTTTACATTGTTTAGGGCCAGATAATCGAGACAGTACT--------------------
-------GCCAGATAATCGCCAGATAATC-------------------------------
------------------------------------------------------------
------------------------------------------------------------
------------------------------------------------------------
------------------------------------------------------------
------------------------------------------------------------
------------------------------------------------------------
------------------------------------------------------------
------------------------------------------------------------
------------------------------------------------------------
------------------------------------------------------------
------------------------------------------------------------
------------------------------------------------------------
------------------------------------------------------------
------------------------------------------------------------
------------------------------------------------------------
------------------------------------------------------------
------------------------------------------------------------
------------------------------------------------------------
------------------------------------------------------------
------------------------------------------------------------
------------------------------------------------------------
------------------------------------------------------------
------------------------------------------------------------
------------------------------------------------------------
------------------------------------------------------------
------------------------------------------------------------
------------------------------------------------------------
------------------------------------------------------------
------------------------------------------------------------
------------------------------------------------------------
------------------------------------------------------------
------------------------------------------------------------
------------------------------------------------------------
------------------------------------------------------------
------------------------------------------------------------
------------------------------------------------------------
------------------------------------------------------------
------------------------------------------------------------
------------------------------------------------------------
------------------------------------------------------------
-------------------------------------------------GAGACAGTACT
TCCCATGTTAAAAAA-----CATTTATTATCTTGTTTTGCTGTAATGGGAGTTCCAG---
----------------AAAAAGATCAAAA--------CTGACAATGGACCAGGATACTGT
AGTAAAGCTTTCCAAAA-------ATTCTTACATCAGTGGAAAGTTTCACATACAACAGG
AATTCCCTAT-AATTCCC-ACAGACAGGCCATAGTTGAAAGAA-CTAATAGAACACTCAA
AACTCA----GTTAAGCAAAAAGA-------AGGGGGAGAC-AGTAAG------------
-------------------------------GAATGTACCACTCCTCAGATGCAACTTA-
---ATCTAGCACTCTATACTTTAAATTTTTTAAACATTTATAGAAATCAGACTACTACTT
CTGCAGAACAACATTTT-ACTGGTAAAAA---GAACAGCCCACATGAAGGAAAACTGATT
TGGTGGAAAGATAATAAAA---ATAAGACATGGGAAATAGGGAAGGTGGTGACGTGGGGG
AGAGGTTTTGCTTGTGTTTCACC--AGGAGA---AAATCAGCTTCCTGTTTGGA-TACCC
ACT---------------------------------------------------------
------------------------------------------------------------
------------------------------------------------------------
------------------------------------------------------------
------------------------------------------------------------
------------------------------------------------------------
------------------------------------------------------------
------------------------------------------------------------
------------------------------------------------------------
--------------------------------------------------------AGAC
ATTTGAAGATCTACGATGAACCCATC-----GGAGATGCAAAGAAA----------AGCG
CCACCGCGGAGATGGAAACACC--------------------------------------
------------------------------------------------------------
------------------------------------------------------------
------------------------------------------------------------
------------------------------------------------------------
------------------------------------------------------------
--CAGTCACATGGATGGATAAT--CCTATTGAAGTATATGTTAATGATAGTGTATGGG-T
ACCTGGCCCCACAGATGATCATTGCCCTGCCAAACCT-GAGGAAGAAGGGA--TGATGAT
AAATATTTCCATTGGGTATCATTATCCTCCT--ATCTGCCTAGGGAGAGCACCAGGATGT
TTAATGCC---------------TGCAGTCCAAAA-TTGGTTGGTAGAAGT--ACCTACT
GTCAGTCCCA----TCAGTAGATTCACTTATCACATGGTAAGCGGGATGTCACTCAGGCC
ACGGGT-AAATTATTTACAAGACTTTTCTTATCAAAGATCATTAAAAT-------TTAGA
CCTAAAGGGAA-ACCTTGCCCC-------AAGGAAATTCCCAAAGGATCAAAAAATACAG
AAGTTTTAGTTTGGGAAGAATGTGTGGCCAATAGTGCGGTGATATTACAAAACAGTGAAT
TCGGAACTATTATAGATTGGGCACCTCGAGGTCAATTCTACCACAATTGCACAGGACAAA
CTCAGTCGTGTCCCAGTGCACAAGTGAG--------------------------------
TCTAGCTGTTGATAGCGACTTAACAGAAAGTTTAGACAAACATAAGC-TAAAAAATTACA
GTCTTTCTACCCTT-GGGAATAGGGAGAAAAAGGAATCTCTACC---CCAAGACCAAAAA
TAATAAGTCCTGTTTCTGGTCCTGAACATCCAGAATTATGGAGGCTTACTGTGGCCTCAT
-ACTGCATTAGAATTTGGTCTAGAAATCAAACTTTAGAAAC--GAGATCGTAAGCTATTT
TATACTATCAACCTAAATTCCAGTCTAACAGTTCCTTTCCAAACCTGTGTAAAGCCCCC-
-TTATAT-GCTAGTTGTAGGAA--ATATAGTTATTAAACCAG---ACTCTCAAACTATA-
-AGCTGTGAAAATTGCAGATTGTTTA-CTTGCATTTATTCAACTTTTAATTGGCAACAGT
GTATTCTGCTGGTGAGGGCAAGAGAAGCCGTGTGGATTTCTATGTCCATGGACCAACCGT
GGGAGGCCTTGCCATCCGTCCATATTTTGACTGAAGTATTAAAAGCCATTTT-AAATAGA
TCCAAAAGATTCA-TTTTTACTTTAATTACAGTGATTATGGGATTAATTGCAGTCACAGC
TACGGCTGCTATGGCAGGAGTTGCATTGCACTCTTCTGTTCAGT-CAGTAAACTTTGTTA
ATGATTGGCAAAAAAA-TTCTACAAGATTGTGGAATTCACAATCTGGTATTGATCAAAAA
-TTGGCAAACCAAATTAAT-GATCTTAGACAAACTGTCATTTGGATGGGAGACAGGCTTA
TGAACTTAGACCATCGTTTCCAGTTACAGTGTGACTGGAATATCTCAGATTTTTGTATTA
CACCCCAAGTTTATAATGAGTCTGAGCATCACTGGGACATGGTCAGAT------------
----------GCCATCTACAGGGAACAGAAGATAATCTCACTTTAGACATTTCCAAA-TT
AAAGGAACAA-----ATTTTTGAAACATCAAAAGCCCATTTAAATTTGGTGCCAGGAACT
GAGGCAATCGCAGGAGTTGCTGATGGCCTCGCAAATCTTAACCCTGTCACTTGGGTTAAG
ACCATCGGAAGTACTACGATTATAAATTTCATATTAATCCTTGTGTGCCTGTTTTGTCTG
TTGTT--AGTCTGCAG--GTGTACCCAACAGCTCCAAAGAGACAGCAACCATCGAGAAA-
-------------CAGCCATGATGATGATGGCGGTTTTGTCGAAAA-----GGGGGAAAT
GTGGGGAAAAG----AAAGATCAGATTGTTACTGT-GTCTGTGTAGAAAGAAGTAGACAT
AGGAGACTCCATTTTGTT---------------------------------CTGTACTAA
GAAAAATTCTTCTGCCTTGAGATGCTGTTGATCTGTAACCCTA-----------------
----------CCCCCA--------------ACCCTGTGCTTCCTGAAACATGTGCTGTGT
CAA-------CTCAGGGTTAAATGGATTAA-------GGGCTGTGCA-GATGTGCTTTGT
TAAACAAA--------TGCTTGAAGGCAGCATGCTTGTTAAGAGTCATCACCACTCCCTA
ATCTCAAGTACCCAGGGACACAA-AACACTGCAGAAGGCAGCAGGGA-CCTCTGTCTAGG
AAATCC--AGGTATTGTCCAAGGTTTTTCCCCA-TGTGATAGCCTGAGATATGGCCTCAT
GGGAAGGGA---AAGACCTGAC---------------CTTCCCCCAGCCTGACACCCGTA
AAGGGTCTGCGCTGAGGAAGATTAGTAAAAGAGGAAGGAACGCCTCGTTGCTGTTGAGAC
AAGAGGAAGGCATCTGTCTCCTGCTCA-------------------TCCCTGGGCAATGG
AATGTCTC-GGTGTAAAACCCGATTGTA---TATTCCATCTACTGAGTTAGGGGAAAA-C
CGCCTTAG-GGCTGGAGGTGGGACATGCAGG---CAGCAATACTGCTCTTTAA-------
---GGCATTGAGATATTT------------------------------------------
----ATGTGTATACATATCT-AAAGCACAGCAGTTAATTCTTTACCTTGTTTATGATGCC
GAGACCTTTGTTCACGTGTTTACCT---GCTG-------------------------AAC
TTCTCTCCACTATTATCCTATGACCCTGCCACATCCCCCTCTCC---------GAGAAAC
ACCCAT-TAATGATCAATAAATACTAAGGGAACTC--AGAGGCCGGTGGA----------
TCCTCCG-TATGCTGAACACCGGTCCCCTGGGCCCCCTTTTTTCTTTCTCTATACTTTGT
CTCTGTGTC-TCTTTCTTTTC-CAAGTCTCTAGTT-CCACCTAATGAGAAACATCCACAG
GTGTGGAGGGCCAACCCACCCCTTCA
>HML-2_1q43
------------------------------------------------------------
------------------------------------------------------------
------------------------------------------------------------
------------------------------------------------------------
------------------------------------------------------------
------------------------------------------------------------
------------------------------------------------------------
------------------------------------------------------------
------------------------------------------------------------
------------------------------------------------------------
------------------------------------------------------------
------------------------------------------------------------
------------------------------------------------------------
------------------------------------------------------------
------------------------------------------------------------
------------------------------------------------------------
------------------------------------------------------------
------------------------------------------------------------
------------------------------------------------------------
------------------------------------------------------------
------------------------------------------------------------
------------------------------------------------------------
------------------------------------------------------------
------------------------------------------------------------
------------------------------------------------------------
------------------------------------------------------------
------------------------------------------------------------
------------------------------------------------------------
------------------------------------------------------------
------------------------------------------------------------
------------------------------------------------------------
------------------------------------------------------------
------------------------------------------------------------
------------------------------------------------------------
------------------------------------------------------------
------------------------------------------------------------
------------------------------------------------------------
------------------------------------------------------------
------------------------------------------------------------
------------------------------------------------------------
------------------------------------------------------------
------------------------------------------------------------
------------------------------------------------------------
------------------------------------------------------------
------------------------------------------------------------
------------------------------------------------------------
------------------------------------------------------------
------------------------------------------------------------
------------------------------------------------------------
------------------------------------------------------------
------------------------------------------------------------
------------------------------------------------------------
------------------------------------------------------------
------------------------------------------------------------
------------------------------------------------------------
------------------------------------------------------------
------------------------------------------------------------
------------------------------------------------------------
------------------------------------------------------------
------------------------------------------------------------
------------------------------------------------------------
------------------------------------------------------------
------------------------------------------------------------
------------------------------------------------------------
------------------------------------------------------------
------------------------------------------------------------
------------------------------------------------------------
------------------------------------------------------------
------------------------------------------------------------
------------------------------------------------------------
------------------------------------------------------------
------------------------------------------------------------
------------------------------------------------------------
------------------------------------------------------------
------------------------------------------------------------
------------------------------------------------------------
------------------------------------------------------------
------------------------------------------------------------
------------------------------------------------------------
------------------------------------------------------------
------------------------------------------------------------
------------------------------------------------------------
------------------------------------------------------------
------------------------------------------------------------
------------------------------------------------------------
------------------------------------------------------------
------------------------------------------------------------
------------------------------------------------------------
------------------------------------------------------------
------------------------------------------------------------
------------------------------------------------------------
------------------------------------------------------------
------------------------------------------------------------
------------------------------------------------------------
------------------------------------------------------------
------------------------------------------------------------
------------------------------------------------------------
------------------------------------------------------------
------------------------------------------------------------
------------------------------------------------------------
------------------------------------------------------------
------------------------------------------------------------
------------------------------------------------------------
------------------------------------------------------------
------------------------------------------------------------
------------------------------------------------------------
------------------------------------------------------------
------------------------------------------------------------
------------------------------------------------------------
------------------------------------------------------------
------------------------------------------------------------
------------------------------------------------------------
------------------------------------------------------------
------------------------------------------------------------
------------------------------------------------------------
------------------------------------------------------------
------------------------------------------------------------
------------------------------------------------------------
------------------------------------------------------------
------------------------------------------------------------
------------------------------------------------------------
------------------------------------------------------------
------------------------------------------------------------
------------------------------------------------------------
------------------------------------------------------------
------------------------------------------------------------
------------------------------------------------------------
------------------------------------------------------------
------------------------------------------------------------
------------------------------------------------------------
------------------------------------------------------------
------------------------------------------------------------
------------------------------------------------------------
------------------------------------------------------------
------------------------------------------------------------
------------------------------------------------------------
------------------------------------------------------------
------------------------------------------------------------
------------------------------------------------------------
------------------------------------------------------------
------------------------------------------------------------
------------------------------------------------------------
------------------------------------------------------------
------------------------------------------------------------
------------------------------------------------------------
------------------------------------------------------------
------------------------------------------------------------
------------------------------------------------------------
------------------------------------------------------------
------------------------------------------------------------
------------------------------------------------------------
------------------------------------------------------------
------------------------------------------------------------
------------------------------------------------------------
------------------------------------------------------------
------------------------------------------------------------
------------------------------------------------------------
------------------------------------------------------------
------------------------------------------------------------
------------------------------------------------------------
------------------------------------------------------------
------------------------------------------------------------
------------------------------------------------------------
------------------------------------------------------------
------------------------------------------------------------
------------------------------------------------------------
------------------------------------------------------------
------------------------------------------------------------
------------------------------------------------------------
------------------------------------------------------------
------------------------------------------------------------
------------------------------------------------------------
------------------------------------------------------------
------------------------------------------------------------
------------------------------------------------------------
------------------------------------------------------------
------------------------------------------------------------
------------------------------------------------------------
------------------------------------------------------------
TCCAGCCTATGATAGTGATTTAACTGAAAGA--TGGCCAGATTTA---TAGAAGGTTAGA
ATCACCCTATCCATAGGAAATGGGGTGAAAAGGGAATTTCATCA---CCTTAACCAAAGT
TAGTTAGTCCTGTTACTGGTCCTGAACACCCAGAATTATGGAAGCTTACTGTGGCCTTGC
-ACCACATTAGAATTTGGTCTGGAAATCAAGCTATAGGAACAAGAGATCGTAAGCCATAT
TATACTATCAACCTAAATTCCAGTCTGACAATTCCTTTGCAAAGTTGTGTAAAACCCTC-
-TTATAT-GCTAGTTGTAGGAA--ACATAGTTATTAAACCAG---ATTCCCAAACTATA-
-ACCTGTGAAAATTGTAGATTGTTTA-CTTACATTGATTCAACTTTTAATTGGCAGCACC
ATATTCTACAAGTGAGAGCAAGAGAGGGCGTGTGGATCCCTGTGTCCACGGACCACCCGT
GGGAGGCTTCCCCATCTGTCCATATTTTAATGGAAGTATTAAAAGGAATTCT-AACTAGA
TCCAAAAGATTCA-TTTTTACTTTGATTGCAGTAATTACGGGCCTTATTGCAGTCGCAGC
TACTGCTGCGGCTGCTGGAATTGCTTTGCACTCCTCTCTTCAAA-CTGCAGAATATGTAA
ATAATTGGCAAAAGAA-TTCCTCAAAATTGTGGAATTCTGACCCAAA--TACATCAAAAA
TTGGCAAACCAAACT-AAT-GATCTTAGACAAACTGTCATTTGGATGGGAGATAGGCCCA
TGAGCTTGGAATATCTTTTTCAGTTACAGTGTGACTGGAATACGTCAGATTTTTGTATTA
CACCCCAAGCCTATAATGAGTCTGAGCATCACTGGGACATGGTTAGAC------------
----------ATCAACTACAAGAAAGAGAAGATAATCTTACTTTAGACATTTCAAAA-TT
AAAAGAACAA-----ATTTTTGAGGCATCCAAAGCCCATTTAAATTTCGTGTCAGGAACT
GAGGCAATTGTGAAAGCTGCTGATGGCCTTGCAAATCTTAACCTGGTCACTTGGGTTAAA
ACCATCAGAAGTTCCACTATTGTAAATTTCATACTAATCCTTGTATGCCTGTTCTGTCTG
TTGTT--AGTCTACAG--GTGTATCCAGCAGCTCCGAAGAGACAGCGACCAGTGAGAAT-
-------------GGGCCATAATGACGATGTCAGTTTTGTCAAAAAGAAAAGGGGGA--T
GTAGGGAAAAGAAAGAGAGATCAGACTGTTACTGT-GTCTATGTAGAAAAGGA-AGACAT
AAGAAACTACATTTTG----------------------------------ATCTGTACTA
AGAAAATTGTTTTGCCTTGAGATGCTGTTAATCCGTAACTTTA-----------------
----------GCCCCA--------------ACCCTGTGCTCACAGAAACATGTGCTGTAT
GGA-------ATCAAGGTTTAAGGGATCTA-------GGACTGTGCAGGATATGCCTTGT
TAACAATA--------TGTTTGCAGGCAGTATGCTTGGTAAAAGTCATCGCCATTCTCCA
TTCTCGATTAACCAGGGGCACAA-TGCACTGCAGAAAGCTGTGGGGACCTCTGCCCAAGA
AAGTCT--GGGTATTGTCCAAGGTTTCCCCCCATTGAGACAGCCTGAGATGTGGCCCTGT
GGGAAGGGA---AAGACCTGAC---------------TGACCCCCAGCCCAACACCCATA
AAGGGTCTGTGCTGAGGAGGATTAGTAAAAGAGGAAGG----CCTCT-TGCAGTTGAGAT
AAGAGGAAGGCCTCCATCTCCTGCATG-------------------TCCCTGGGAACAG-
AATGTCTC-AGTGCAAAACCCGATCGTACA-TTCATTCTATTCTGAGATAGGAGAAAA-C
CGCCCTGT-GGCTGGAGGCGAGATATGCTGG---CAGCAATGCTGCTCTGTTACTCTTTG
C--TACACTGAGATGTTTGGGTGGAGAGAAGCATAAAT----------------------
-CTGGCCTACGTGCACATCC--AGACATAGTACCTT-CCCTTGAACTTATTTGTGACGTA
GATTTCTTTGCTCATGTGTTTTCCT---GCTG-------------------------ACC
TTCTCCCCACTATCACCCTGTTCTCCTGAGGCATTCCCCTTGCC---------GAGATAG
TGAAAA-TAGTAATCAATCAATACTGAGGGAACTC--AGAGACTGGTGCTGGTGCAGG--
TCCTCTGTATGCAGAGTGCCGG--TCTCCTGGGCCCACTGTTC-TTTCTCTATA------
CTTTGTGTC-TTATTTCTTTTCTCAGTCTCTCATC-CCACCTGATGAGAAATACCCACAG
GTGTGGAGGGGCAGGCCACCCCTTCA
>HML-2_2q21.1
------------------------------------------------------------
------------------------------------------------------------
------------------------------------------------------------
------------------------------------------------------------
------------------------------------------------------------
------------------------------------------------------------
------------------------------------------------------------
------------------------------------------------------------
------------------------------------------------------------
------------------------------------------------------------
------------------------------------------------------------
------------------------------------------------------------
------------------------------------------------------------
------------------------------------------------------------
------------------------------------------------------------
------------------------------------------------------------
------------------------------------------------------------
------------------------------------------------------------
------------------------------------------------------------
------------------------------------------------------------
------------------------------------------------------------
------------------------------------------------------------
------------------------------------------------------------
------------------------------------------------------------
------------------------------------------------------------
------------------------------------------------------------
------------------------------------------------------------
------------------------------------------------------------
------------------------------------------------------------
------------------------------------------------------------
------------------------------------------------------------
------------------------------------------------------------
------------------------------------------------------------
------------------------------------------------------------
------------------------------------------------------------
------------------------------------------------------------
------------------------------------------------------------
------------------------------------------------------------
------------------------------------------------------------
------------------------------------------------------------
------------------------------------------------------------
------------------------------------------------------------
------------------------------------------------------------
------------------------------------------------------------
------------------------------------------------------------
------------------------------------------------------------
------------------------------------------------------------
------------------------------------------------------------
------------------------------------------------------------
------------------------------------------------------------
------------------------------------------------------------
------------------------------------------------------------
------------------------------------------------------------
------------------------------------------------------------
------------------------------------------------------------
------------------------------------------------------------
------------------------------------------------------------
------------------------------------------------------------
------------------------------------------------------------
------------------------------------------------------------
------------------------------------------------------------
------------------------------------------------------------
------------------------------------------------------------
------------------------------------------------------------
------------------------------------------------------------
------------------------------------------------------------
------------------------------------------------------------
------------------------------------------------------------
------------------------------------------------------------
------------------------------------------------------------
------------------------------------------------------------
------------------------------------------------------------
------------------------------------------------------------
------------------------------------------------------------
------------------------------------------------------------
------------------------------------------------------------
------------------------------------------------------------
------------------------------------------------------------
------------------------------------------------------------
------------------------------------------------------------
------------------------------------------------------------
------------------------------------------------------------
------------------------------------------------------------
------------------------------------------------------------
------------------------------------------------------------
------------------------------------------------------------
------------------------------------------------------------
------------------------------------------------------------
------------------------------------------------------------
------------------------------------------------------------
------------------------------------------------------------
------------------------------------------------------------
------------------------------------------------------------
------------------------------------------------------------
------------------------------------------------------------
------------------------------------------------------------
------------------------------------------------------------
------------------------------------------------------------
------------------------------------------------------------
------------------------------------------------------------
------------------------------------------------------------
------------------------------------------------------------
------------------------------------------------------------
------------------------------------------------------------
------------------------------------------------------------
------------------------------------------------------------
------------------------------------------------------------
------------------------------------------------------------
------------------------------------------------------------
------------------------------------------------------------
------------------------------------------------------------
------------------------------------------------------------
------------------------------------------------------------
------------------------------------------------------------
------------------------------------------------------------
------------------------------------------------------------
------------------------------------------------------------
------------------------------------------------------------
------------------------------------------------------------
------------------------------------------------------------
------------------------------------------------------------
------------------------------------------------------------
------------------------------------------------------------
------------------------------------------------------------
------------------------------------------------------------
------------------------------------------------------------
------------------------------------------------------------
------------------------------------------------------------
------------------------------------------------------------
------------------------------------------------------------
------------------------------------------------------------
------------------------------------------------------------
------------------------------------------------------------
------------------------------------------------------------
------------------------------------------------------------
------------------------------------------------------------
------------------------------------------------------------
------------------------------------------------------------
------------------------------------------------------------
------------------------------------------------------------
------------------------------------------------------------
------------------------------------------------------------
------------------------------------------------------------
------------------------------------------------------------
------------------------------------------------------------
---------------CCC-AGGGACAGGCCATAGTTGAAAGAA-CTAATAGAACACTCAA
AACTCAATTAGTTAAACAAAAAGA-------AGGGGGAGAC-AGTAAG------------
-------------------------------GAGTGTACCACTCCTCAGATGCAACTTA-
---ATCTAGCACTCTATAGTTTAAATTTTTTAAACATTTATAGAAATCAGACTACTACTT
CTGCAGAACAACGTCTT-ACTGGTAAAAA---GAACAGCCCACATGAAGGAAAACTAATT
TGGTGGAAAGATAATAAAA---ATAAGACATGGGAAATAGGGAAGGTGATAACGTGGGGG
AGAGGTTTTGCTTGTGTTTCACC--AGGAGA---AAATCAGCTTCCTGTTTGGA-TACCC
ACC---------------------------------------------------------
------------------------------------------------------------
------------------------------------------------------------
------------------------------------------------------------
------------------------------------------------------------
------------------------------------------------------------
------------------------------------------------------------
------------------------------------------------------------
------------------------------------------------------------
--------------------------------------------------------AGAC
ATTTGAAGTTCTACAATGAACCCATC-----GGAGATGCAAAGAAA----------AGCG
CCTCCACGGAGATGGTAACACC--------------------------------------
------------------------------------------------------------
------------------------------------------------------------
------------------------------------------------------------
------------------------------------------------------------
------------------------------------------------------------
--CAGTCACATGGATGGATAAT--CCTATAGAAGTATATGTTAATGATAGTGTATGGG-T
ACCTGGCCCCACAGATGATCGCTGCCCTGCCAAACCT-GAGGAAGAAGGGA--TGATGAT
AAACATTTCCATTGGGTATCGTTATCCTCCT--ATTTGCCTAGGGAGAGCACCAGGATGT
TTAATGTC---------------TGCAGTCCAAAA-CTGGTTGGTAGAAGT--ACCTACT
GTCAGTCCCA----TCAGTAGATTCACTTATCACATGGTAAGCGGGATGTCACTCAGGCC
ACGGGT-AAATTATTTACAAGACTTTTCTTATCAAAGATCATTAAAAT-------TCAGA
CCTAAAGGGAA-ACCTTGCCCC-------AAGGAAATTCCCAAAGAATCAAAAAATACAG
ACGTTTTAGTTTGGGAAGAATGTGTGGCCAATAGTGCGGTGATATTACAAAACAATGAAT
TCGGAACTATTACAGATTGGGCACCTCGAGGTCAATTCTACCACAATTGCTCAGGACAAA
CTCAGTCATGTCCAAGTGCACAAGTGAG--------------------------------
TCCAGCTGTTGATAGCGACTTAACAGAAAGTCTAGACAAACGTAAGCATAAAAAATTGCA
GTCTTTCTACCATT-GGGAATGGGGAGAAAAAGGAATCTCTACC---CCAAGACCAAAAA
TAATAAGTCCTGTTTCTGGTCCTGAACATCCAGAATTATGGAGGCTTACTGTGGCCTCAC
-ACCACATTAGAATTTGGTCTGGAAGTCAAACTTTAGAAACAAGATATCGTAAGCCATTT
TATACTATCGACCTAAATTCCAGTCTAACGGTTCCTTTACAAAGTTGCGTAAAGCCCCC-
-TTATAT-GCTAGTTTTAGGAA--ATATAGTTATTAAACCAG---ACTCCCAGACTATA-
-ACCTGTGCAAATTGTAGATCATTTA-CTTGCATTGATTCAACTTTTAATTGGCAACACC
GTATTCTGCTGGTGAGAGCAAGAGAGGGCGTGTGGATCCCTGTGTCCATGGACCGACCGT
GGGAGGCCTCGCCATCCGTCCATATTTTGACTGAAGTATTAAAAGGCGTTTT-AAATAGA
TCCAAAAGATTCA-CTTTTACTTTAATTGCAGTGATTATGGGATTAACTGCAGTCACAGC
TACGGATGCTGTAGCAGGAGTTGCATTGCACTCTTCTGTTCAGT-CGGTAAACTTTGTTA
ATGATTGGCAAAAAAA-TTCTACAAGATTGTGGAATTCACAATCTAGTATTGATCAAAAA
-TTGGCAAATCAAATTAAT-GATCTTAGACAAACTGTCATTTGGATGGGAGACAGACTCA
TGAGCTTAGAACATCGTTTCCAGTTACAGTGTGACTGGAATACGTCAGACTTTTGTATTA
CACCCCAAATTTATAATGAGTCTGAGCATCACTGGGACATGGTTAGAC------------
----------GCTATCTACAGGGAAGAGAAGATAATCTCACTTTAGACATTTCCAAA-TT
AAAAGAACAA-----ATTTTCGAAGCATCAAAAGCCCATTTAAATTTGGTGCCAGGAACT
GAGGCAATTGCAGGAGTTGCTGATGGTCTCGCAAATCTTAACCCTGTCACTTGGGTTAAG
ACCATCGGAAGTACTACAATTATAAATCTCATATTAATCCTTGTGTGCCTGTTTTGTCTG
TTGTT--AGTCTGCAG--GTGTACCCAACAGCTCCGAAGAGACAGTGACCATCGAGAAC-
-------------GGGCCATGATGACGATGGCGGTTTTGTCGAAAAGAAAAGGGGGAAAT
GTGGGGAAAAGCAAGAGAGATCAGATTGTTACTGT-GTCTGTGTAGAAAGAAGTAGACAT
GGGAGACTCCATTTTGTT---------------------------------ATGTACTAA
GAAAAATTCTTCTGCCTTGAGAT--------TCTGTGACCTTA-----------------
----------CCCCCA--------------ACCCCGTGCTCTCTGAAACATGTGCTGTGT
CAAA------CTCAGGGTTAAATGGATTAA-------GGGCGGTGCGAGATGTGCTTTGT
TAAACAGA--------TGCTTGAAGGCAGCACGCTCCTTAAGAGTCATCACCACTCCCTA
ATCTCAAGTACCCAGGGACACAG--AAACTGCGGAAGGCCGCAGGAA-CCTCTGCCTAGG
AAAGCC--AGGTATTGTCCAAGGTTTCTCCCCA-TGTGATAGTCTGAAATATGGCCTCGT
GGGAAGGGA---AAGACCTGAC---------------TGTCCCCCAGCCTGACACCCATA
AAGGGTCTGTGCTGAGGAGGATTAGTATAAGAGGAAGGCATGACTC-TTGCAGTTGAGAC
AAGAGGAAGGCATCTGTCTCCTGCCCA-------------------TCCCTGGGCAATGG
AATGTCTC-GGTATAAAACCCAATTGTA---TGTTCCATCTACCGAGATAGGGAAAAA-C
CACCTTAG-GGCTGGAGGTGGGACATGCGGG---CAGCAATACTGCTTTGTAA-------
---AGCATTGAGATGTTT------------------------------------------
----ATGTGTATGCATATCTAAAAGCACAGCACTTAATCCTTTACCTTGTCTATGATGCA
AAGACCTTTGTTCACGTGTTTGTCT---GCTG-------------------------ACC
CTCTCCCCACAATTGTCTTGTGACCCTGACACATCCCCCTCTTC---------GAGAAAC
ACCCAC-GAATGATCAATAAATACTAAGGGAACTC--AGAGGC---TGGCAGGA------
TCCTCCA-TATGCTGAACGCTGGTCCCCTGGGTCCCCTTATTTCTTTCTCTATACTTTGT
CTCTGTGTC-TTTTTCTTTCC-TAAGTCTCTCGTT-ACACCTTACGAGAAACACCCACAG
GTGTGGAGGGGCAATCCACCCCTTCA
>HML-2_3p12.3
------------------------------------------------------------
------------------------------------------------------------
------------------------------------------------------------
------------------------------------------------------------
------------------------------------------------------------
------------------------------------------------------------
------------------------------------------------------------
------------------------------------------------------------
------------------------------------------------------------
------------------------------------------------------------
------------------------------------------------------------
------------------------------------------------------------
------------------------------------------------------------
------------------------------------------------------------
------------------------------------------------------------
------------------------------------------------------------
------------------------------------------------------------
------------------------------------------------------------
------------------------------------------------------------
--------------------------------CTTTTCTTCG-TCTCTCAT-CCTACCCG
-ACTAGAAATACCCACAGGGGTGGAGGGGCAGGCCACCCCTTCATCTGGCGCCCAATGTG
GGGCCT-TTCTCTAGGGTAAAGGTACGATAAGAACATGAGCATTGAGGACAGC---CGAC
A-AGAGATTCCCGAGTACGTCCACAGTCAGCCTT-GCAGTAAG--CTTGTGCGCTCGGAG
GAATCCAGGGTAACAATGGGGCAAACTGAAAG------------TAAATATGCCTCTTAT
CTCAGCTTCATCAAAATTCTCTTAAGAAGA---GGGGGAGTTAAAGCTTCTACAGAAAA-
--TTTAGTTACGCTATTTCAAACAGTAGAACAATTCTGCCCATGGTTTCCAGAACAGGGA
ACTTTAGATTTAAAAGA---TTGGGAAAAAA-TTGGCAAAGGACTAAAACAAGCAACTCG
GGAAGGTAAAATCATCCCACTTACAGTATGGAATGATTGGGCCATTACTAAAGCAACT--
-TTAGAACCATTTCAAAT------------AGAAGAAGATAGCATTTCAGTCTTTGATGC
CCCTGAAAGCTGTGTAATAGATTGTGAAGAAGAGGCAGGAACAGAG-TTTAAGAAAGG-A
AT-GGAAAGTCC--------ACATTGTA--AAAATGCAGTACAGCC------------TG
TAATAGCTCAGTCAATGCAAAAT-------------------------------------
------------------------------------------------------------
------------------------------------------------------------
------------------------------------------------------------
----------------------------GTTGACTATAATCAGT----TACAGGAAGCAA
TATATCCTGAAACATCAAAATT-GGGGAAAGGAGGTCCAGAATTATTTGGGCCATCAGAG
TTTAGACCATGATGGCCACCATCTCCTTCTCCCGCGGTTCAGATACCTGTGACATCACAA
TCTC-AAATGCTAAT---------------------------------------------
------------------------CCAGGCACAGTATCCACAATAGCAGGCAGTAGAAAA
TAAAACCCAACCATCGGTAGTTTATCAACACCAGCCGCCAGCCGAATTTCAGTATCGGCC
GTCTCC-AGAGGTTCAGTATGGATCTCAGGTGGTGCGTCC--------------------
-------------------------------------TGTGCTAAATAGCAAGACAC---
-TATATCAACAACCCACGGCGATGGCGTTTGATCCTACAGCACCACCTAGTGGACAAGAT
GGTGCACTGCAT---------------GAGACCATTGCTACAGCCAGAAAACAGGGAGA-
-TCTTGAGGCATGGCAGTATCCGGTAATTTTACAACCCATACCGGCCAGAAAAGGGAGTC
AAACAGGAG-----------CATCTGTCTGAACTGAGGCTAGATATGAATCTTTCACCAT
GAAAATGTT-AAAAAATTTAAAGGAAGGATTT--AAACAATATGGACCCAACTGTCCTTA
TATGAGAACATTATTAGATTCCATTGCTCATGGAAAT---AGACTTATTCCTTAAGATTG
GGAAATTTTGGTTAAATCTTCCCTCTCACCCTCTCAGTATCT-ACAGTTTAAAA------
-----CCTGGTGGATTGATG-----GGGTACAAGAACAGGTAT----GGAAAAATCAGGC
TATTAATCCTGTTGGTTATATAGATGCAGATCAGTTGCTAGGAACAGGTCCAAATTGGGT
CACTATTAACCAACAATCAGTAATGCAGAATGAGGCTATTGAACAACT------------
------AAGGGCTATTTACC-TCAGGGCCTGGGAGAAGA-TTCAGGACCC----------
----------------------AGGAACCTCCTGCCCT---------------TCTTTTA
GTTCAATCAGACAAGG-CTCTAAAGAGCCATATCCAGACTTTGTGGCAAGGTTGCAAGAT
GCAGCTCAAAAATGCATTGCAGATAATAACGCCCGAAAAGTTATTGTAGAAATAATGGCT
TATCAAAATGCAAATCCAGAATGTCAATCGGCTATAAAGCCATTAAAAGAAAAGGTTTCA
GCAGGAGTTGATGTAATTACA-GAATATGTGAAGGCTTGTGATGGGATTGGAAGAGCTAT
GCATAAAG-CAATGTTAATGGCTCAAGCAATTACAGGGGTTGCTTTAGGAGGACAAGTTA
AAACATTTGGGGGGAAAC---------------TGTTATAACTGTGGTCAAATCGGTCAT
CTAAAAAA-----TTGTCCAGGCTTAAATAAACAGAGCAAAAAAA---------------
--------------------------------------------AGGAGGCACCTGGCCT
GTGTCCAAGATGTGGAAAAGGAAAACGTT-------------------------------
-----------------------------------GGGCTAAGGAATGTTGTTCTAAATT
TGATAAAAATGGACAACCATTG-TCGGGAAACGGG-AAGAGGGGCCAGCC----CCAGGC
CCCACAACAAAGTGGGGCATTCCCGATTCAGCCATTTGTTCCTCAGGG-TTTTCAGGGAC
AACAACCCCCACAGTAAATACCACCA------------TTTC---------AGGAAATCA
GCCAATTACAACAATACAAGAGTTATCCCCCGCCACAGCAGGCAGTGCTGCAGTAGATTT
ATGTTCACTCAGATTAT---------------TTCTTTACTCCCTGGAGAGCCTCCGCAA
AAG--ATTCCT---ACAGGGGTATATGGCCCGCTGCCAGAAGGGATGGTAGGCCTTATTT
TAGGAAGATCAAGTCTAAATTTAAAGGGAGTCCAAATTCATACTGGGGTAATTGATTCAG
ATTATAAAGGGGAAATTCAGTTAGTGATCAGCTCTACTGTTCCCTGGAGTGCCAATCCAG
GTGAGA---GAATTGCTCAATTACTGCTCTT---GCCTTATATTAA--------------
-----AATTGGAGATAGCAAAACAGAAAGAACAGAAGGGTTTGGAAGTACCAACCCTGCT
GGAAAAGCTGTTTATTGGGCTAGTCAGCTCTCAGAGAATAGACCCTTGTGTACAGTTACT
ATTCAGGGAAAGCAGTTTGAAGGATTAGTGGATACTGGGGCTGATGTTTTTATCATTGCC
---TTAAATCAATGGCCAAAAAATTGGCCTAAACAAAAGCCCGTTGCAGGACTTGT----
------------------------------------------------------------
------------------------------------------------------------
------------------------------------------------------------
------------------------------------------------------------
------------------------------------------------------------
------------------------------------------------------------
------------------------------------------------------------
------------------------------------------------------------
------------------------------------------------------------
------------------------------------------------------------
------------------------------------------------------------
------------------------------------------------------------
------------------------------------------------------------
------------------------------------------------------------
------------------------------------------------------------
------------------------------------------------------------
------------------------------------------------------------
------------------------------------------------------------
------------------------------------------------------------
------------------------------------------------------------
---------------------TGGTGTGGGCACTGCCTCAGAAGTGTATCAAAGTGCCAA
AATTTTACATTGTCTGGGACCTGATAATCAAGAGAGTACAGTTCAGCCTATGATTACTTC
TATTCCA-----------------ATTAATTTATGGGGCCGAGACATATTAGAACAGTGG
CATTCAGAGATTACTATTCCAGTCTCCCTATACAGCGCCACTAGTCAAAAAA-TTATGAC
TAAAATGGGATATCTCCCTGGCAAAGGACTAGGGA-AAAAT-----GGAGAAGGCATTAA
AGTTCCAATTGAGGCTAAAGAAAATACAGAAA-AAAAGGGATT-------AGAGTATCCT
TTTC---AGGAGTGGCCACTGTAGAGCCTCCAAAAC---CCATTCCATTAACTTGGAAAA
TAGAAAAGCCTGTATG-GGTAAATCAGTGGCCACTACCAAAACAAAAGCTGGAGGCTTTA
CACTTATTGGCAAAGGAA--CAATTAGAAAAGGGACATATTGAGCCATCATTTTC-----
----------GCCTTGGAATTCTCCTGTGTTTGTAATTCAGAAAAAA--------TCATG
CAGATGGCACATGCTAACTGATTTAAGAGCCGTTAATGCAGTAA---------TTCAATC
CATGGGGCC-TCTCCAACCTGGGCT--------------GCCCTCTCCAGCCATGATTCC
CAAAGATTGGCCTTTAATTATAATTGATCT------------------------------
----------GAAGGATTGCTTTTTT----------------ACCACTCCTCTGGCAAAA
CAGGATTTTGAAAAATTTGATTTTACTATACCAGCTATAAATAATAAAGAACCAGCCACC
AGATTTCAGTGGAAGGTGTTGCCTCAGGGAATGGTTAATAGTCCAACTATTTGTCAGACT
TTT--GTAGCTCAAGTTCTTCAACCAGTTAGAGACAAGTTTTCAGACTGTTA-TATCATT
CATTGTGTTGATGATATTTTGTGTGCTGCAGAAACAAGAGACAAATTAA-----TTGACT
GTTACACATTTCTGCAAGCAGACGTTGCAAACGCAGGCCTGACAATAGC-ATCTACTAAG
ATTCAGACCTCCACTCCTTTTCATTATT--------TGAGAATGCAAGTAGAGGAAAGAA
ACATTAAACCACAAAAAGTAGAAA----TAAGAAAAGACACATTAAGAA-CATTAAATGG
CTTTCAAAAATTGATAGGAGATATTAATTGGATTC-------------------GGCCAA
CTTTAGGCATCCCTACTTATGC-------------------CATGTCAAACTTGTTCTCT
ATCTTGAGAGGGGATCCAGACTTGAATAGTAAAAGAATATTAACCCCAGAGGCAAATAAA
AAAATTAAA-TTAGTTGAAGAAAAAAAATCAGTCAGCACAAGTAAATAGAATA------G
ATCACTCAGCCCCACTCCAACTTTTAATTTTTGTTACTGCACATTCTCCAACAGGCATTA
TTGTTCAAGATACAGATCTTGTAGAGTGGTCATTCCTTCCTCACAGTACAATTAAGACTT
TTACATTGTACTTAGATCAAATGGCTACATTTGATCAGGCAAGATTACGAATTCGTAATC
AGGCAAGTTTACGAATTCGTAATCAGGCAAGATTACGAATAGTAAAATTGTGTGGAAGTG
ACCCAGATAAAATCATTGTTCCTTTAAATAAGGAACAGGTTAGACAAGCCTTTATCAATT
CTGG-TGCATGGCAGATTGGTCTTGCTGATTTTGTGGAAA-TTACTGATAATCATTACAC
AAAAGCAAAAATCTTCCAGTTTTTAAAA-TTGACTACTTGGATTTTACCTAAAATTACCA
GACATAAACCTTTAGAAAA-TCTTCTGACAGTGTTTACTGATGGTTCCAGCAATGGAAAA
GAGGCTTACACTGGACCAAAAGAACGAGTCATTGAAACTCAATATCACTTAGCTCAAAGA
GCAGAATTGGTTGCTGTCATTTCAGTGTTA--CAAGATTTTAATCAGCCTATTAACATTG
TTTCGGATTCTACATATGTAGTA--CAGGCTACCAAGGATATTGAGACAGCTCTAATCAA
ATATAGTATGGATGATCAGTTAAATCAGCTGTTTAAATTGTTACAACAAACTGTGA-AAA
AA--GAAAGTTC------------TCATTTTATATTAGTCACATTCGAGCACATACTAAT
TTACCAGGGCCTTTAACTAAGGCAAATGAACAAGCTGATTTGCTAGTATCATCTGCCTTC
ATGGAAGCACAAGAACTTCATATCCTGACTCATGTAAATGTAACAGGATTAAAAAACAAA
TTT-----GATATCACATGGAAACAAGCAAAAAATATTGTACAACATTGTGCTCAGTGTC
AAGTCTTACACCTGCCCACTCAAGAGGCAGGAGTTAATCCCAGAGGTTTATGTCCTGATG
CACTATGGCAAATGGATGTTACACATGTACCTTCATTTGGAAAATTGTCATTTGTCCATG
-TAACA-TTGATACTTATTCACATTTCATATGGGCAACCTGTCAGACAGGAGAAAGTACT
TCCCATGTTAAAAGA-----CATTTATTATCTTGTTTTGCAGTCATGGGAGTTCCAA---
-----------------AAAAAATTAAAA--------CAGATAATGGGCCAGGATATTGT
AGTAAAGCATTTCAAAA-------ATTTTTAAATCCATGGAAAATTGCACATACAACAGG
AATCCCTTAT-AATTCCC-AAGGACAGGCCATAGTTGAAAGAA-CTAATAGAACACTCAA
AGCTCAATTGGTTAAACAAAAAAA-------GGAAAAAGAC-AGTAAA------------
-------------------------------CAGTATAACACTCCTCAGATGCAACTTA-
---ATATAGCACTCTGTACTTTAAATTTTTTAAATATATATAGAAATCAAACCACTACTC
CTGCAGAATAACATTTT-ACCGGTAAAAA---GAACAGCCCACATGAGGAAAAACTGATT
TGGTGGGAAAATAACAAAA---ATAAAACATGGGAAATAGGTAGAGTGATAACATGGGGG
AGAGGTTTTACTTGTGTTTCACC--AGGAGA---AAATCAGCTTCCTGTTTGGG-TACCC
ACT---------------------------------------------------------
------------------------------------------------------------
------------------------------------------------------------
------------------------------------------------------------
------------------------------------------------------------
------------------------------------------------------------
------------------------------------------------------------
------------------------------------------------------------
------------------------------------------------------------
--------------------------------------------------------AGAC
ATTTGAAGTTCTACAATGAACCCATC-----AGAGATACAAAGGAA----------GGCG
CCTCTGCAGAGACAAAAAACCCACAATCGAA-CATCATC---------------------
-------GACTCGCAGGATGAATAAAATGGTAATATCAGAAAAACAGATGAAATTGCCAT
CCACCAAAAAGGTGGAGCTGCCGACCTGGGCCCAGCTAAAGAAGCTGACACAGT-TAGCT
A-------AAAAAAGCCTGGAAAACACAA-GGGTAACACAAACTCCAGAGAATATGC-T-
--------GCTTGCAGCTTTAATGATTGTATCAACAGTGGT-AAGTCTCCCTACGTCTGT
GGGAGCCGCTAGAGCTAACTATACTTACTGGGCCTATGTGCCTTTCCCACCCTTAATTCG
GGCAGTCACTTGGATAGATAAT--CCTATTGAAATATATGTTAATAACAGTGTATGGG-T
ACCAGGCCCCACAGATAACCGTGGCCCTGCCCAACCT-GAAGAAGAAGGAA--TGATGAT
AAACATTTCCATTGGGTATCATTATCCTCCT--ATTTGCTTGGGAAAAGCACCAGGATGC
TTAATGCC---------------TACTATCCAAAA-TTGGTTGGTAGAAGT--ACCTACT
GTCAGTGGCA----CCAGTAAATTTACTTATCATGTGATAAGTGGAATGTCACTCGGGTC
ACAAAT-AAATAATTTACAAAATTCTTCCTATCAAAGATCATTAAAAT-------TTAGG
CCTAAAGGGAA-ACCATGCCCC-------GAGGAAATTCCAAAAGAATCAAAAGACCCAA
AAGTCTTAGTTTAGGAAGAATGTGTGGCTGATACTGCAGTGGTACTACAAAACAATAAGT
TTGGAACTATTATAGACTGGGCCCCTCGAGGCCAGTTATATTATGATTGTATGGGCCAGA
CCCACTCGTGTTCACAGG--------------------CTCTATCTGTCTGGCCCCCTAA
TCCAGCCTATAATAGTGATTTAACTAAAAAACTAGACCAAGTTTA---TAGAAGGCTAGA
ATGACCCTATCCAT-GGAAATGGGGTGAAATGGGGATTTCATCA---CCCCGACCAAAGT
TAGTTAGTCCTGTTGTTGTTCCTGAACACCCAGAATTATAGAAGCTTACTGTGGCCTCAT
-ACCACACTAGAATTTGGTCTGAAAATCAAGTTATGGGAACAAAAAATCATAAGCCATAT
TATACTCTTAACCTAAATTCCAATCTGACAATTCCTTTGCAAAGTTGTGTAAAACCCCC-
-TTATAT-GCTAGTTGTAGGAA--ACATAGTTATTAAACCAG---ATTCCCAAACTATA-
-ACCTGTGAAAATTGTAGATTGTTTA-CTTGCATTGATTCAACTTTTGATTGGCAGCATC
GTATTCTGTTAGTAAGGGCAAGAAAAGGTGTGTGGATCCCTGTGTCCATGGACCGACCGT
GGGAAGCTTCTCCATCTGTACACATCTTAACAAAAGTATTAAAAGGAGTTCT-AACCAGA
TCTAAAAAATTCA-TTTTTACTTTGATTGCAGTGATTATAGGTCTTATTGCAGTCACAGC
TACTGCTGTGGCTGCTGGAATTGCTTTACACTCCTCTGTTCAAA-CTGCAGAATATGTGA
ATAAATGGCAAAAGAA-TTCCTCAAAAGTGTGGAATTCTCAGACTCAAATAGATCAAAAA
-TTGACAAATCAAATTAAT-GATCTTAGACAAACTGTTATTTGAATGGGAGATAGGCTCA
TGAGCTTGGAATATCTTTTTCAGTTACAGTGTGACTGGAATATGTCAGATTTTTGTATTA
CACCTCAAGTCTATAACGAATCTGAACATCACTGGGACATGGTTAGAC------------
----------ACCATCTACAGGGAAAAGAAGATAATCTTACCTTAGATATTTCTAGA-TT
GAAAAAACAA-----ATTTTTAAAACATCAAAAGCCCAGTTAAATCTGGTGCCAGAAACT
AAGGCAATGGTAAAAGTTGTTAATAGCCTCACAAATCTTAAGCCTGTCACTTGGATTAAA
ACTATTGGAAATTCCACTATTGCAAATTTTGCATTAATCCTTGTATGTCTGTCCTCTCTA
TTGTT--AGTCTACAG--GTGTATCCAGCAGCTACGGAGAAACAGCGACCAGCGAGAAC-
-------------GGGCCATGATGACGATGGCGGTGTTGTCAAAAAGAAAAGGGGGAAAT
GTAGAGAAAAGAAAGAGGGATCAGACTGTCACTGT-GTCTATGCAGAAAGGAA-AGACAT
AAGAGACTCCATTTTGAA---------------------------AAAGACCTGTACTTT
AAACAGTTGCTTTGC--TGAGATGTTGTTGATTTGTAGCTTTGCCCCAGCCACTTTGACC
CAGGCACTTTGGCCCA--------------ACTTGGAGCTCACAAAAACATGTGTTGTAT
AAA-------ATCAAGGTTTAAGGGACCTA-------GGGCTGGGTAGGACGTGCCTTGT
TAACAAAA--------TACTTACAAGCAGTATACTTGGTAAAGGTCATTGCCATTCTCTA
GTCTCAATAAACCAGGGGCACAA-TGCACTGTGGAAAGCTGCAGGGA-CCTCTGCCCTTG
AAAGCA--GTGTATTGTCTAAAGTTCCTCCCCA-TGTGATAGTCTGAAATATGGCCTTGT
GGGATGAGA---AAGACCTGAC---------------TGTCCCCCAGCCCGACACCCGTA
AAGGGTCTGTGCTGAGGTGGATTAGTAAAAGAGGAAAG----CCTC-TTGCAGGTGAGAT
GGAGGAAGGTCA-CTATCTCCTTCTTG-------------------CCCCTGGGAACT-G
AATGTCTC-GGTGTAAAACCCGACTGTACA-TTTGTTCAACTCTGAGATAGGAGAAAAGT
TGCCCTGT-GGCGGCAGGTGAGACATGTTTA---CAGTAATACTGCCTTGTTACTCTTTA
C--TCCACTGAGATGTTTGGTTGGAGAGAAAGATAAATCTGGCCTACGTG----------
-------------CACATCC--AGGCATAGTACTTT-CCCTTGAACTTAATCATGATATA
GATTCTTTTGCTCACATGTAATTT----GCTG-------------------------ACA
TTCTCCTTATTATCACCCTGCTCTCCTACTACATTCCTTTTTGC--------TGAAATAA
TGAAAAATAATAATCAATAAAAACTGAGGGAACTC--AGAGGCCGGTGCCGGTGCAGG--
TCCTTGG-TGTGCTGAGCGCCGG-TCCCATGGGCCCACTGTTG-TTTCTCTATACTTTGT
CTCTGTGTC-TTATTTCTTTTCTCCGTCTCTCATC-CCACCTGACTAGAAATACCCACAG
GTATGGAGGGGCAGGCCACCCCTTCA
>HML-2_3p25.3
--------------------------------TGTGGGGAAAAGAAAGAGAGATCAGATT
GTTAATGT-GTCTGTA-TAGAAAG---TAGACATAAGAGACTCCATTTT-----------
------------------------------------AATCTGTAACCTTATCCCCAACCC
T------------------------------------------GTGCTCCCTGAGACACG
TGCTGTGTCAA-CTCAGGGTTAAATGGATTAAGGGCTGTGCAGGGTGTGCTTTGTTCAAC
AGATGCTTGAAGGCAGCATGCTCGT----------TAAGAGTCATCACCACTCCCTAATC
TCAAGTACCCGGGGA-ACAA-ACACTGCGGAAGGCCACAGGGACCT-CTGTCTAGGAAAG
-CCAGG-TATTGTCCAAGGTTTCTCTCCA--TGTGATAGTCT-GAAATATGGCCTCGTGG
GAA-GGGAAA-GACCTGACCGTCCCCC-AGCCCGACAC----------------------
-CCGTAAAGGGTCTGTGCTGAGGAGGATTAGTAAAAGAGGAAGGCATGCCTCTTTGCAGT
TGAGACAAGAGGAAGGCATCTGTCTCCTGCTTGTCCCTGGGCAATGGAATGTCTCGGTGT
AAAACCC-GAT-----------TCCATCTACT-GAGATAGGGGAAAA-CCGCCT-TAGGG
CTGGAGGTGGGACAT---GCGGGCAGCAATACTGCTCTT--------TAAGGCATTGAGA
TGTTTATGTGTATACATATCTAAA-------------GCACAGCAC---TTAATTCTT--
---TACCTTGTCTATGATGC-AGAGACC-TTTGTTCACGTGTTTATCTGCTGACCTTCTC
TCCACTGTTATCTGATGATCCTGCCACATCCCCCTCTC-CGAGAAACACCCAATAATGAT
CAAT----AAATACTAAGGGAACTCAGAGGCTGGGG------------------------
-------------------------------------------------TGGATTCTCCG
T-ATGCTGAACGCCGGTCCCCTGGGCCTCCTTATTTCTTTCTCTATACTTTGTCTCTGTG
TCTC-------------------------TTTCTTTTCCAAG-TCTCTCAT-TCCACCTA
-ACAAGAAACACCCACAGGTGTGGAGGGGCAACCCACCCCTTCATCTGGTGCCCAACGTG
GGTGCTTTTCTCTAGGGTGAAGGTACGCTCGAG-TGTGGTCATTGAGGACAAG--TCCAC
A-AGAGA-TCCCGAGTACGTCTACAGTCAGCCTT-GCGGTAAG--CTTGTGCGCTTGGAA
GAAGCCGGGGTAACAATGAGGCAAACTAAAAGTAAAACTAAAAGTAAATATGCCTCTTAT
CTCAGCTTTATTAAAATTCTTTTAAAAAGC---GGGGGAGTTAGAGTACCTACAAAAAA-
--TCTGATCAAGCTATTTTGAACAATAGAACAATTTTGCCCATGGTTTCCAGAATAGGGA
ACTTTAGATCTAAAAGA---TTGGAAAAAAA-TTGGCAAAGAATTAAAACAAGCAAGTAG
GGAGGGTAAAATCATCCCACTTACAGTATGGAATGATTGGGCCATTATTAAAGCAGCT--
-TTAGAACCATTTCAAAC------------AGAAGAAGATAGCGTTTCAGTTTCTGATGC
CCCTGAAGGCTGTGTAATAGATTGTAAAGAAGAGGCGGGGAGGAAA-TCCCGGAAAGA-A
AT-GGAAAGTTT--------ACATTGTG--AATATGCAGTAGAGCT------------GG
TAATGGCTCAGTCAATGCAAAAT-------------------------------------
------------------------------------------------------------
------------------------------------------------------------
------------------------------------------------------------
----------------------------GTTGACTATAATCAAT----TACAGCAGGTGA
TATACCCTGAAACGTTAAAATT-AGAAGAAAAAGGTCCAGAATTAGTGGGGCCATCAGAG
TCTAAACCACGAGGGACAAG---TCCTCTTCCAGCAGGTCAGATGCCCGTAACATTACAA
CCTC-AAACACAGGTTAG------------------------------------------
------------------------------------------------------AGAAAA
TAAGACCCAACCACCAGTAGCTTATCAATACTGGCTGCCGGCTGAATTTCAGTATCGGCC
ACCCCC-AGAAAGTCAGTATGGACATCCAGGAATGCTCCC--------------------
-------------------------------------AGCACCACAGGGCAGGGCGC---
-CATACCCTCAGCCGCCCACTATGAGACTTAATCCTACAGCACCACCTAATAGACAGGGT
AGTGCATTACAT---------------AAAATTATTGATAAGTCAAGAAAGCAAGGAGA-
-TATTGAGGCGTGGCCATTCCCACTAATGTTAGAACTGATACCACCTGGAGAAGGAGCCC
AAGAGGGAG-----------AGCCTCCCACAGTTGAGGCCAGATACAAGTCTTTTTCTAT
AAAAATGCT-AAAAGACATGAAAGAGGGAATA--AAACAGTATGGACCCAACTCCCCTTA
TATGAGGACATTATTAGATTCCATTGCACACGGACAT---AGACTCATTCCTTATGATTG
GGAGATTCTGGCAAAATCGTCTCTCTCACCCTCTCAATTTTT-ACAATTTAAGA------
-----TTTGGTGGATTAATG-----GGGCACAAGAACAGGTCC----GAAAAAATAGGGC
TGCTAATCCTCCAGTTAACATAGATGCAGATCAACTACTGGGAACTGGTCAAAATTGGAG
CACTATTAGTCAACAAGCATTAATGCAAAATGAGGCCATTGAGCAAGT------------
------TAGAGCTATCTGCC-TTAGAGCCTGGGAAAAAA-TCCAAGACCC----------
----------------------AGGAACCGCCTGCCCC---------------TCATTTA
ATACA---AGACAAGG-CTCTAAAGAGCCCTACCCTGATTTTGTGGCAAGGCTCCAAGAT
GTTGCTCAAAAGTCAATTGCCGATGAAAATGCCCGTAAGGTCATAGTGGAGTTGATGGCA
TACGAAAATGCCAATCCTGAGTGTCAATCAGCCATTAAGCCATTAAAAGGAAAGTTTCCC
GCAGGATCAGATGTAATCTCA-GAGTATGTAAAAGCCTGTGATGGAATCGGAGGAGCTAT
GCATAAAG-CTATGCTTATGGCTCAAGCACTAATGGGAGCTGCTTTAGGAGGACAAGTTA
GAACATTTGGAGGGAAA----------------TGTTATAATTGTGGTCAAAGTGGTCAT
TTAAAAAA-GAA-TTGCCCAGCCTCAAATAAACAGAA-----------------------
-----TATAACTATTCAAGTGACTACAACAAC-------AGGTAAAGAGCCACCTGACTT
ATGTCCAAGATGTCAAAAAGGAAAACACT-------------------------------
-----------------------------------GGGCTAGTCAATGTCGTTCTAAATT
TGATAGAAATGGGCAACCATTG-TCGGGAAACGAG-CAAAGGGGCCAGCCTCAGTCCGGC
CCCACAACAAACTGGGGCATTCCCAGTTCAGCCCTTTGTTCCTCAGGG-TTTTCAGGGAA
GACAACCCCC---------------ACTGTCCCAAGTGCCTC---------AGGGAATGA
GCCAGTTACCACAATACAACAATTGTCCCCCGCCACAAGCGGCAGTGCAGCAGTAGATTT
ATGTACTATACAAGCAG--------------TTTCTCTGCTTCCAGGGGAGCCCCCACAA
AAA--ATCCCC---ACAGGGGTATATGGCCCACTGCCTGAGGGGACTGTAGGACTAATCT
TAGGAAGATCAAGTCTAAATCGAAAGGGAGTTCAAATTCACACTGGTGTGGTTGATTCAG
ACTATAAAGGTGAAATTCAATTGGTTATTAGCTCTTCAATTCCTTGGAGTGCCAGTCCAG
GAGACA---GGATTGCTCAATTATTACTCCT---GCCTTATATTAA--------------
-----GGTTGGAAATAGTGAGATAAAAAGAACAGGAGGGTTTGGAAGCACTGATCCAACA
GGAAAGGCTGCATATTGGGCAAGTCAGGTCTCAGAGAACAGACCTGTGTGTAAGTCCATT
ATTCAAGGAAAACAGTTTGAAGGGTTAGTAGACACTGGAGCAGATGTCTCT--CATTGCT
---TTAAATCAGTGGCCAAAAAATTGGCCTAAACAAAAGGCTGTTACAGGACTTGT----
------------------------------------------------------------
------------------------------------------------------------
------------------------------------------------------------
------------------------------------------------------------
------------------------------------------------------------
------------------------------------------------------------
------------------------------------------------------------
------------------------------------------------------------
------------------------------------------------------------
------------------------------------------------------------
------------------------------------------------------------
------------------------------------------------------------
------------------------------------------------------------
------------------------------------------------------------
------------------------------------------------------------
------------------------------------------------------------
------------------------------------------------------------
------------------------------------------------------------
------------------------------------------------------------
------------------------------------------------------------
---------------------CGGCGTAGGCACAGCCTCAGAAGTGTATCAAAGTACTAG
GATTTTACATTGTTTAGGGCCAGATAATCAAGAAAGTACT--------------------
------------------------------------------------------------
------------------------------------------------------------
------------------------------------------------------------
------------------------------------------------------------
------------------------------------------------------------
------------------------------------------------------------
------------------------------------------------------------
------------------------------------------------------------
------------------------------------------------------------
------------------------------------------------------------
------------------------------------------------------------
------------------------------------------------------------
------------------------------------------------------------
------------------------------------------------------------
------------------------------------------------------------
------------------------------------------------------------
------------------------------------------------------------
------------------------------------------------------------
------------------------------------------------------------
------------------------------------------------------------
------------------------------------------------------------
------------------------------------------------------------
------------------------------------------------------------
------------------------------------------------------------
------------------------------------------------------------
------------------------------------------------------------
------------------------------------------------------------
------------------------------------------------------------
------------------------------------------------------------
------------------------------------------------------------
------------------------------------------------------------
------------------------------------------------------------
------------------------------------------------------------
------------------------------------------------------------
------------------------------------------------------------
------------------------------------------------------------
------------------------------------------------------------
------------------------------------------------------------
------------------------------------------------------------
------------------------------------------------------------
------------------------------------------------------------
--------------------------------------------------AGAAAGTACT
TCCCATGTTAAAAAA-----CATTTATTATCGTATTTTGCTGTAATGGGAGTTCGAG---
-----------------AAAAAATTAAAA--------CTGACAATGGACCAGGATATTGT
AGTAAAGCTTTCCAAAG-------ATTCTTAAATCAGTGAAAAATTTCACATACAACAGG
AATTCCCTAT-AATTCCC-AAGGACAGGCCATAGTTGAAAGTA-CTAATAGAACACTCAA
AACTCAATTAGTTAAACAAAAAGA-------AGGGGGAGAC-AATAAG------------
-------------------------------GAGTGTACCACTCCTCAGATGCAACTTA-
---ATCTAGCACTCTATACTTTAAATTTTTTAAACATTTATAGAAATCAGACTACTACTT
CTGCAGAACAACATCTT-ACTGGTAAAAA---GAACAGCCCACATGAAGGAAAACTGATT
TGGTGGAAAGATAATAAAA---ATAAGACATGGGAAATAGGGAAGGTGGTGACGTGGGGG
AGAGGTTTTGCTTGTGTTTCACC--AGGAGA---AAATCAGCTTCCTGTTTGGA-TACCC
ACT---------------------------------------------------------
------------------------------------------------------------
------------------------------------------------------------
------------------------------------------------------------
------------------------------------------------------------
------------------------------------------------------------
------------------------------------------------------------
------------------------------------------------------------
------------------------------------------------------------
--------------------------------------------------------AGAC
ATTTGAAGTTCTACAATGAATCCATC-----AGAGATGCAAAGAAA----------AGCG
CCTCCACGGACATGGAAACACC--------------------------------------
------------------------------------------------------------
------------------------------------------------------------
------------------------------------------------------------
------------------------------------------------------------
------------------------------------------------------------
--CAGTCACATGGATGGATAAT--CCTATTGAAGTATATGTTAATGATAGTGTATGGGGT
ACCTGGCCCCACAGATGATCGCTGCCCTGCCAAACCT-GAGGAAGAAGGGA--TTATGAT
AAATATTTCCACTGGGTATCGTTATCCTCCT--ATTTGCCTAGGGAGAGCACCAGGATGC
TTAATGCC---------------TGCAGTCCAAAA-TTGGTTGTTAGAAGT--ACCTACT
GTCAGTCCCA----TCAGTAGATTCACTTATCACACGGTAAGCAGGATGTCACTCAGGCC
ACGGGT-AAATAATTTACAAGACTTTTCTTATCAAAGATCATTAAAAT-------TTAGA
CCTAAAGGGAA-ACCTTGCCCC-------AAGAAAATTCCCAAAGGATCAAAAAATACAG
AAGCTTTAGTTTGGGAAGAATGTGTGGCCAATAGTGCGGTAATATTACAAAACAATGAAT
TTGGAACTATTATAGATTGGGCACCTTGAGGTCAATTCTACCACAATTGCTCAGGGCAAA
CTCAGTCATGTCCCAGGGCACAAGTGAG--------------------------------
TCCAGCTGTTGAAAGTGACTTAACAGAAAGTTTAGACAAACATAAGCATAAAAAATTACA
GTCTTTCTATCCCT-GGGAATGGGGAGAAAAAGGAATCTCTACC---CCAAGACCAAAAA
TAATAAGTCCTGTTTCTGGTCCTGAACATCCAGAATTATGGAGGCTTACTGTAGCCTCAT
-ACCACATTAGGATTTGGTCTGGAAATCAAACTTTAGAAACAAGAGATCATCAGCCGTTT
TATACTATCGACCTAAATTCCAGTCTAACGGTTCCTTTACAAAGTTGTGTAAAGCCCCC-
-TTATAT-GCTAGTTGTAGGAA--ATATAGTTATTAAACCAG---ACTCTCAAACTATA-
-ACCTGTAAAAA--GTAGATAGTTTA-CTTGCATTGATTCGACTTTTAATCGGCAGCACC
GTATTCTGCTGGTGAGAGCAAGAGAGGGCGTGTGGATCCCTGTGTCCATGGACCGACCGT
GGGAGGCCTCGCCATCCGTCCATATTTTGACTGAA-TATTAAAAGCCATTTT-AAATAGA
TCCAAAAGATTCA-TTTTTACTTTAATTACAGTGCTTATGGGATTAATTGCAGTCACAGC
TACGGCTGCTGTGGCAGGAGTTGCGCTGCACTCTTCTGTTCAGT-CAGTAAACTTTGTTA
ATGATTGGCAAAAAAA-TGCTACAAGATTGTGGAATTCACAATCTGGTATTGATCAAAAA
-TTGGCAAATCAAATTAAT-GATTTTAGACAAACTGTCATTTGGATGGGAGACAGGCTCA
TGAGCTTAGAACATCGTTTCCAGTTACAATGTGACTGGAATATGTCAGATTTTTGTATTA
CACCCCAAGTT-GTAATGAGTCTGAGCATCACTGGGACATGGTTAGAC------------
----------GCCATCTACAGGCAAGAGAAGATAATCTCACTTTAGACATTTCCAAA-TT
AAAAGAACAA-----ATTTTCAAAACATCAAAAGCCCATTTAAATTTGGTGCCAGGAACT
GAGGCAATCGCAGGAGTTGCTGATGGCCTCACAAATCTTAACCCTGTCACTTGGGTTAAG
ACGATTGGAAGTACTACGATTATAAATTTCATATTAATCCTTGTGTGCCTGTTTTGTCTG
TTGTTCAAGTCTGCAG--GTGTACCCAACAGCTCTGAAGAGACAGCGACCATCAAGAAC-
-------------GGGCCATGATGATGATGGCAGTTTTGTCGAAAAGAAAAGGGGGAAAT
GTGGGGAAAAG----AGAGATCAGATTGTTACTGT-GTC-GTGTAGAAATAAGTAGACAT
AGGAGACTCCATTTTGCT---------------------------------CTGTACTAA
GAAAAATTATTCTGCCTTGAGATGCTGTTAATCTATAACCTTA-----------------
----------CCCCCA--------------ACCCCGTGCTCTCTGAAACATGTGCTGTGT
CCA-------CTCAGGGTTAAATGGATTAA-------GGGCGGTGCAAGATGTGCTTTGT
TCAACAGA--------TGCTTGAAGGCAGCATGCTTGTTAAGAATCATCACCACTCCCTA
ATCTCAAGTACCCAGGGACACAA--ACACTGCGGAAGGCCGCAGGGT-CCTCTGCCTGGG
AAAGCC--AGGTATTGTCCAAGGTTTCTCCCCA-TGTGATAGTCTGAAATATGGCCTCGT
GGGAAGGGA---AAGACCTGAC---------------CGTCCCCCAGCCCGACACCTGTA
AAGGGTCTGTGCTGAGGAGGATTAGTAAAAGAGGAAGGCATGCCTCTTTGCAGTTGAGAC
AAGAGGAAGGCATCTGTCTCCTGCCCGTCCCCGGGCAATGGAATGTCCCCTGGGCAATGG
AATGTCTC-GGTATAAAACCCGATTGTA---TGTTCCATCTACTGAGATAGGGGAAAA-C
CGCCTTAG-GGCTGGAGGTGGGACATGCGGG---CAACAATACTGCTCTGTAA-------
---GGCATTGAGATGTTTT-----------------------------------------
----ATGTGTATGCATATCT-AAAGCACAGCACTTAATTCTTTACCTTGTCCATGATGCA
GAGACCTTTGTTCACGTGTTTATCT---GCTG-------------------------ACC
TTCTCTCCACTATTATCCTATGACCCTGCCACATCCCCCTCTCC---------GAGAAAC
ACCCAA-GAATGATCAATAAATACTAAGGGAACTC--AGAGGC---TGGCGGGA------
TCCTCCA-TATGCTGAACGCTGGTCCCCTGGGCCCCCTTATTTCTTTCTCTATACTTTGT
CTCTGTGTC-TTTTTCTTTTC-CAAGTCTCTCGTT-CCACCTAACAAGAAACACCCACAG
GTGTGGAGGGACAACCCACCCCTTCA
>HML-2_3q12.3
--------------------------------TGTGGGGAAAAGCAAGAGAGATCAGATT
GTTACTGT-GTCTGTG-TAGAAAGAAGTAGACATAGGAGACTCCATTTT------GTTCT
GTACTAAGAAAAATTCTTCTGCCTTGAGATTCTGTTAATCTATGACCTTACCCCCAACCC
C------------------------------------------GTGCTCTCTGAAACAGG
TGCTGTGTCAAACTCAGGGTTAAATGGATTAAGGGTTGTGCAAGATGTGCTTTGTTAAAC
AAATGCTTGAAGGCAGCATGGTCCT----------TAAGAGTCATCACCACTCCCTAATC
TCAAGTACCCAGGGACACAA-ACACTGCGGAAGGCC-CAGAGACCT-CTGCCTAGGAAAG
-CAAGG-TATTGTCCAAGGTTTCTCCCCA--TGTGATAGTCT-GAAATATGGCCTCGTGG
GAA-GGGAAA-GACCTGACCGTCCCCC-AGCCTGACAC----------------------
-CCGTAAAGGGTCTGTGCTGAGGAGGATTAGTGTAAGAGGAAGGCATGCCTCT-TGCAGT
TGAGACAAGAGGAAGGCATCTGTCTCCTGCCCGTCCCTGGGCAATGGAATGTCTCGGTAT
AAAACCC-GATTGATTGTACGTTCCATCTACT-GAGATAGGAAGAAA-ACGCCT-TAGGG
CTGGAGGTGTGGGAC-AAGCCGGCAGCAATACTGCTTTG--------TAAAGCATTGAGA
TGTTTATGTGTATGCATATCTAAAA------------GCACAGCAC---TTGATTCTT--
---TACCTTGTCTGTGATGC-AAAGACC-TTTGTTCACGTGTTTGTCTGCTGACCCTCTC
CCCACTATTGTCTTGTGACCATGACACATCCCCCTCTC-AGAGAAACACCCACGAATGAT
CAAT----AAATACTAAGGGAACTCAGAGACGGCGC------------------------
--------------------------------------------------GGATCCTCCA
T-ATGCTGAACGCTGGTTCCCTGGGTCCCCTTATTTCTTTCTCTATACTTTGT------G
TCTT-------------------------TTTCTTTTCCAAG-TCTCTCGT-TCCACCTT
-ACGAGAAACACCCACAGGTGTGGAGGGGCAACCCACCCCTTCATCTGGTGCCCAACGTG
GAGGCTTTTCTCTAGGGTGAAGGTACGCTCGAG-CGTGGTCATTGAGGACAAG--TTGAC
G-AGAGA-TCCCGAGTACATCTACAGTCAGCCTT-GCGGTAAG--CTTGTGCGCTCGGAA
GAAGCTAGGGTGATAATGGGGCAAACTAAAAGTAAAACTAAAAGTAAATATGCCTCTTAT
CTCAGCTTTATTAAAATTCTTTTAAAAAGA---GGGGGAGTTAGAGTATCTACAAAAAA-
--TCTAATCAAGCTATTTCAAATAATAGAACAATTTTGCCCATGGTTTCCAGAACAAGGA
ACTTTAGATCTAAAAGA---TTGGAAAAGAA-TTGGCGAGGAACTAAAACAAGCAGGTAG
AAAGGGTAATATCATTCCACTTACAGTATGGAATGATTGGGCCATTATTAAAGCAGCT--
-TTAGAACCATTTCAAAC------------AAAAGAAGATAGCGTTTCAGTTTCTGATGC
CCCTGGAAGCTGTGTAATAGATTGTAATGAAAAGACAGGGAGAAAA-TCCCAGAAAGA-A
AC-AGAAAGTTT--------ACATTGCG--AATATGTAACAGAGCC------------AG
TAATGGCTCAGTCAACGCAAAAT-------------------------------------
------------------------------------------------------------
------------------------------------------------------------
------------------------------------------------------------
----------------------------GTTGACTATAATCAAT----TACAGGGGGTGA
TATATCCTGAAACGTTAAAATT-AGAAGGAAAAGGTCCAGAATTAGTGGGGCCATCAGAG
TCTAAACCACGAGGGCCAAG---TCCTCTTCCAGCAGGTCAGGTGCCCGTAACATTACAA
CCTC-AAACGCAGGTTAA------------------------------------------
------------------------------------------------------AGAAAA
TAAGACCCAACCGCCAGTAGCTTATCAATACTGGCCGCCGGCTGAACTTCAGTATCTGCC
ACCCCC-AGAAAGTCAGTATGGATATCCAGGAATGCCCCC--------------------
-------------------------------------AGCACTACAGGGCAGGGCGC---
-CATATCCTCAGCCGCCCACTGTGAGACTTAATCCTACAGCATCACGTAGTGGACAAGGT
GGTACACTGCAC---------------GCAGTCATTGATGAAGCCAGAAAACAGGGAGA-
-TCTTGAGGCATGGCGGTTCCTGGTAATTTTACAACTGGTACAGGCCGGGGAAGAGACTC
AAGTAGGAG-----------CGCCTGCCCGAGCTGAGACTAGATGTGAACCTTTCACCAT
GAAAATGTT-AAAAGATATAAAGGAAGGAGTT--AAACAATATGGATCCAACTCCCCTTA
TATAAGAACATTATTAGATTCCATTGCTCATGGAAAT---AGACTTACTCCTTATGACTG
GGAAAGTTTGGCCAAATCTTCCCTTTCATCCTCTCAGTATCT-ACAGTTTAAAA------
-----CCTGGTGGATTGATG-----GAGTACAAGAACAGGTAC----GAAAAAATCAGGC
TACTAAGCCCACTGTTAATATAGACGCAGACCAATTGTTAGGAACAGGTCCAAATTGGAG
CACCATTAACCAACAATCAGTGATGCAGAATGAGGCTATTGAACAAGT------------
------AAGGGCTATTTGCC-TCAGGGCCTGGGGAAAAA-TTCAGGACCC----------
----------------------AGGAACAGCTTTCCCT---------------A---TTA
ATTCAATTAGACAAGG-CTCTAAAGAGCCATATCCTGACTTTGTGGCAAGATTACAAGAT
GCTGCTCAAAAGTCTATTACAGATGACAATGCCCGAAAAGTTATTGTAGAATTAATGGCC
TATGAAAATGCAAATCCAGAATGTCAGTCGGCCATAAAGCCATTAAAAGGAAAAGTTCCA
GCAGGAGTTGATGTAATTACA-GAATATGTGAAGGCTTGTGATGGGATTGGAGGAGCTAT
GCATAAGG-CAATGCTAATGGCTCAAGCAATGAGGGGGCTCACTCTAGGAGGACAAGTTA
GAACATTTGGGAAAAAA----------------TGTTATAATTGTGGTCAAATCGGTCAT
CTGAAAAG-GAG-TTGCCCAGTCTTAAATAAACAGAA-----------------------
-----TATAATAAATCAAGCTATTACAGCAAA-------AAATAAAAAGCCATCTGGCCT
GTGTCCAAAATGTGGAAAAGGAAAACATT-------------------------------
-----------------------------------GGGCCAATCAATGTCATTCTAAATT
TGATAAAGATGGGCAACCATTG-TCGGGAAACAGG-AAGAGGGGCCAGCC----TCAGGC
CCCCCAACAAACTGGGGCATTCCCAGTTCAACTGTTTGTTCCTCAGGG-TTTTCAAGGAC
AACAACCCCTACAGAAAATACCACCA------------CTTC---------AGGGAGTCA
GCCAATTACAACAATCCAACAGCTGTCCCGCGCCACAGCAGGCAGCGCCACAGTAGATTT
ATGTTCCACCCAAATGG--------------TCTCTTTACTCCCTGGAGAGCCCCCACAA
AAG--ATTCCT---AGAGGGGTATATGGCCCGCTGCCAGAAGGGAGGGTAGGCCTTATTT
TAGGGTGATCAAGTCTAAATTTGAAGGGAGTCCAAATTCATACTGGGGTAATTTATTCAG
ATTATAAAGGGGGAATTCAGTTAGTGATCAGCTCCACTGTTCCCTGGAGTGCCAATCCAG
GTGATA---GAATTGCTCAATTACTGCTTTT---GCCTTATGTTAA--------------
-----AATTGGGGAAAACAAAACGGAAAGAACAGGAGGGTTTGGAAGTACCAACCCTGCA
GGAAAAGCCACTTATTGGGCTAATCAGGTCTCAGAGGATAGACCCGTGTGTACAGTCACT
ATTCAGGGAAAG-AGTTTGAAGGATTAGTGGATACCCAGGCTGATGTTTCTATCAT----
------------------------------------------------------------
------------------------------------------------------------
------------------------------------------------------------
------------------------------------------------------------
------------------------------------------------------------
------------------------------------------------------------
------------------------------------------------------------
------------------------------------------------------------
------------------------------------------------------------
------------------------------------------------------------
------------------------------------------------------------
------------------------------------------------------------
------------------------------------------------------------
------------------------------------------------------------
------------------------------------------------------------
------------------------------------------------------------
------------------------------------------------------------
------------------------------------------------------------
------------------------------------------------------------
------------------------------------------------------------
------------------------------------------------------------
---------------------CGGCATAGGCACCGCCTCAGAAGTGTATCAGAGTGCCAT
GATTTTACATTGTCTAGGATCTGATAATCAAGAAAGTACGGTTCAGCCTATGATCACTTC
TATTCCA-----------------ATCAATTTATGGGGCCGAGACTTGTTACAACAATGG
CATGCAGAGATTACTATCCCAGCCTCCCTATACAGCCCCAGGAATCAAAAAA-TCATGAC
TAAAATGGGATAGCTCCCTAAAAAGGGACTAGGAA-AGAAT-----GAAGATGGCATTAA
AGTCCCAACTGAGGCTGAAAAAAATCAAAAAAAGAAAAGGAAT-------AGGGCATCCT
TTTT---AGAAGCGGTCACTGTAGAGCCTCCAAAAC---CCATTCCATTAATTTGGGGGG
AAAAAAAAAAACTGTATGGTAAATCAGTAGCCGCTTCCAAAACAAAAACTGGAGGCTTTA
CACTTATTAGCAAAGAAA--CAGTTAGAAAAAGGACATATTGAGCCTTCATTTT------
-----------CGCCTTGGAATTCTCCTGTTTGTAATTCAGAAAAAA--------TCCGG
CAGATGGCGTATGCTAACTGACTTAAGAGCCATTAATGCCATAA---------TTCAACC
CATGGGGGC-TCTCCCATCCCGGTT--------------GCCCTCTCCAGCCATGGTCCC
C-----------TTTAATTATAATTGATCT------------------------------
----------GAAGGATTGCTTTTTT----------------ACCATTCCTCTGGCAAAA
GAGGATTTTGAAAAATTTGCTTTTACTATACCAGCC-TAAATAATAAAGAACCAGCCACC
AGGTTTCAGTGGAAAGTATTGCCTCAGGGAATGCTTAATAATTCAACTATTTGTCAGACT
TTC--ATAGCTCAAGCTCTGCAACCAGTTAGAGACAAGTTTTCAGACTGTTA-TATCGTT
CATTATGTTG---ATATTTTGTGTGCTGCAGAAACGAGAGACAAATTAA-----TTGACC
GTTACACATTTCT-CAGACAGAGGTTGCCAACGCGGGACTGACAATAGC-ATCTGATAAG
ATTCAAACCTCTCCTCCTTTCCATTACT--------TGGGAATGCAGGTAGAGGAAAGGA
AAATTAAACCACAAAAAATAGAAA----TAAGAAAAGACACATTAAAAA-CATTAAATGA
GTTTCAAAAGTTGGTAGGAGATACTAATTGGATTCGGAGATATTAATTGGATTTGGCCAA
CTCTAGGCATTCCTACTTATGC-------------------CATGTCAATTTTGTTCTCT
TTCTTAAGAGGGGACTTGGAATTAAATAGTGAAAGAATGTTACCTCCAGAGGCAACTAAA
GAAATTAAA-TTAATTGAAGAAAAAAATTCGGTCAGCACAAGTAAATAGGAT--------
--CACTTGGCCCCACTCCAAATTTTGATTTTTGGTACTGCACATTCTCTAACAGCCATCA
TTGTTCAAAACACAGATCTTGTGGATTGGTCCTTCCTTCCTCATAGTACAATTAAGACTT
TTACATTGTACTTGGATCAAATGGCTACATTAATT-------------------------
--------------------GGTCAGGGAAGATTACGAATAATAACATTGTGTGGAAATG
ACCCAGATAAAATCACTGTTCCTTTCAACAAGCAACAAGTTAGACAAGCCTTTATCAGTT
CTGG-TGCATGGCAGATTGGTCTTGCTAATTTTCTGGGAA-TTATTGATAATCATTACCC
AAAAACAAAAATCTTCCAGTTCTTAAAA-TTGACTACTTGGATTCTACCTAAAATTACCA
GACGTGAACCTTTAGAAAA-TGCTCTAACAGTATTTACTGATGGTTCCAGCAATGGAAAA
GCGGCTTACACAGGGCCGAAAGAACGAGTAATCAAAACTCCGTATCAATCAGCTCAAAGA
GCAGAGTTGGTTGCAGTCATTACAGTGTTA--CAAGATTTTGACCAACCTATCAATATTA
TATCAGATTCTGCATATGTAGTA--CAGGCTACAAGGGATGTTGAGACAGCTCTAATTAA
ATATAGCACGGACGATCATTTAAACCAGCTATTCAATTTATTACAACAAACTGTAAGAAA
AA--GAAATTTC------------CCATTTTATATTACTCATATTCGAGCACACACTAAT
TTACCAGGGCCTTTGACTAAAGCAAATGAACAAGCTGACTTACTGGTATCATCTGCATTC
ATAAAAGCACAAGAACTTCTTGCTTTGACTCATGTAAATGCAGCAGGATTAAAAAACAAA
TTT-----GATGTCACATGGAAACAGGCAAAAGATATTGTACAACATTGCACCCAGTGTC
AAGTCTTACACCTGTCCACTCAAGAGGCAGGAGTTAATCCCAGAGGTCTGTGTCCTAATG
CGTTATGGCAAATGGATGGCACGCATGTTCCTTCATTTGGAAGATTATCATATGTTCATG
-TAACAGTTGATACTTATTCACATTTCATATGGGCAACTTGCCAAACAGGAGAAAGTACT
TCCCATGTTAAAAAA-----CATTTATTATCTTGTTTTGCTGTAATGGGAGTTCCAG---
-----------------AAAAAATCAAAA--------CTGACAATGGACCAGGATATTGT
AGTAAAGCTTTCCAAAA-------ATTCTTAAGTCAGTGGAAAATTTCACATACAACAGG
AATTCCTTAT-AATTCCC-AAGGACAGGCCATAGTTGAAAGAA-CTAATAGAACACTCAA
AACTCAATTAGTTAAACAAAAAGA-------AGGGGGAGAC-AGTAAG------------
-------------------------------GAGTGTACCACTCCTCAGATGCAACTTA-
---ATCTAGCACTCTATACTTTAAATTTTTTAAACATTTATAGAAATCAGACTACTACTT
CTGCAAAACAACATCTT-ACTGGTAAAAA---GCACAGCCCACATGAAGGAAAACTAATT
TGGTGGAAAGATAATAAAA---ATAAGACATGGGAAATAGGGAAGGTGATAACGTGGGGG
AGAGGTTTTGCTTGTGTTTCACC--AGGAGA---AAATCAGCTTCCTGTTTGGA-TACCC
ACT---------------------------------------------------------
------------------------------------------------------------
------------------------------------------------------------
------------------------------------------------------------
------------------------------------------------------------
------------------------------------------------------------
------------------------------------------------------------
------------------------------------------------------------
------------------------------------------------------------
--------------------------------------------------------AGAC
ATTTGAAGTTCTACAATGAACCCATC-----GGAGATGCAAAGAAA----------AGGG
CCTCCACAGAGATGGTAACCCC--------------------------------------
------------------------------------------------------------
------------------------------------------------------------
------------------------------------------------------------
------------------------------------------------------------
------------------------------------------------------------
--CAGTCACATGGATGGATAAT--CCTATAGAAGTATATGTTAATGATAGTGTATGGG-T
ACCTGGCCCCACAGATGATCGCTGCCCTGCCAAACCT-GAGGAAGAAGGGA--TGATGAT
AAATATTTCCATTGTGTATCGTTATCCTCCT--ATTTGCCTAGGGAGAGCACCAGGATGT
TTAATGCC---------------TGCAGTCCAAAA-TTGGTTGGTAGAAGT--ACCTACT
GTCAGTCCTA----ACAGTAGATTCACTTATCACATGGTAAGCGGGATGTCACTCAGGCC
ACGGGT-AAATTATTTACAAGACTTTTCTTATCAAAGATCATTAAAAT-------TTAGA
CCTAAAGGGAA-ACCTTGCCCC-------AAGGAAATTCCCAAAGAATCAAAAAATACAG
AAGTTTTAGTTTGGGAAGAATGTGTGGCCAATAGTGCGGTGATATTACAAAACAATGAAT
TCGGAACTATTATAGATTGGGCACCTCGAGGTCAATTCTACCACAATTGCTCAGGACAAA
CTCAGTCGTGTCCAAGTGCACAAGTGAG--------------------------------
TCCAGCTGTTGATAGCGACTTAACAGAAAGTCTAGACAAACATAAGCATAAAAAATTACA
GTCTTTCTACCCTT-GGGAATGGGGAGAAAAAGGAATCTCTACC---CCAAGACCAGAAA
TAATAAGTCCTGTTTCTGGTCCTGAACATCCAGAATTATGGAGGCTT----TGGCCTGAC
-ACCACATTAGAATTTGGTCTGGAAATCAAACTTTAGAAACAAGAGATCGTAAGCCATTT
TATACTATCGACCTAAATTCCAGTCTAACGGTTCCTTTACAAAGTTGCGTAAAGCCCTC-
-TTATAT-GCTAGTTGTAGGAA--ATATAGTTATTAAACCAG---ACTCCCAAACTATA-
-ACCTGTGAAAATTGTAGATTGTTTA-CTTGCATTGATTCAACTTTTAATTGGCGGCACC
GTATTCTGCTGGTGAGAGCAAGAGAGGGCGTGTGGATCTCTGTGTCCGTGGACTGACCGT
GGGAGGCCTCGCCATCCATCCATATTTTGACTGAAGTATTAAAAGGCATTTT-AAATAGA
TCCAAAAGATTCA-TTTTTACCTTAATTGCAGTGATTATGGGATTAATTGCAGTCACAGC
TACGGCTGCTGTGGCAGGAGTTGCATTGCACTCTTCTGTTCAGT-CGGTAAACTTTGTTA
ATGATTGGCAAAAGAA-TTCTACAAGATTGTGGAATTCACAATCTAGTATTGATCAAAAA
-TTGGCAAATCAAATTAAT-GATCTTAGACAAACTGTCATTTGGATGGGAGACAGACTCA
TGAGCTTAGAACATTGTTTCCAGTTACAGTGTGACTGGAATACGTCAGATTTTTGTATTA
CACCCCAAATTTATAATGAGTCTGAGCATCACTGGGACATGGTTAGAC------------
----------GCCATCTACAGGGAAGAGAAGATAATCTCACTTTAGACATTTCCAAA-TT
AAAATAACAA-----ATTTTCGAAGCATCAAAAGCCCATTTAAATTTGATGCCAGGAACT
GAGGCAATTGCAGGAGTTGCTGATGGCCTCGCAAATCTTAACCCTGTCACTTGGGTTAAG
ACCATCGGAAGTACTATGATTATAAATCTCATATTAATCCTTGTGTGCCTGTTTTGTCTG
TTGTT--AGTCTGCAG--GTGTACCCAACAGCTCCGAAGAGACAGCGACCATCGAGAAC-
-------------GGGCCATGATGACGATGGCGGTTTTGTCGAAAAGAAAAGGGGGAAAT
GTGGGGAAAAGCAAGAGAGATCAGATTGTTACTGT-GTCTGTGTAGAAAGAAGTAGACAT
AGGAGACTCCATTTTGTT---------------------------------CTGTACTAA
GAAAAATTCTTCTGCCTTGAGATTCTGTTAATCTATGACCTTA-----------------
----------CCCCCA--------------ACCCCGTGCTCTCTGAAACAGGTGCTGTGT
CAAA------CTCAGGGTTAAATGGATTAA-------GGGTTGTGCAAGATGTGCTTTGT
TAAACAAA--------TGCTTGAAGGCAGCATGCTCCTTAAGAGTCATCACCACTCCCTA
ATCTCAAGTACCCAGGGACACAA--AAACTGCGGAAGGCCGCAGGGA-CCTCTGCCTAGG
AAAGCC--AGGTATTGTCCAAGGTTTCTCCCCA-TGTGATAGTCTGAAATATGGCCTCAT
GGGAAGGGA---AAGACCTGAC---------------CGTCCCCCAGCCCGACACCCGTA
AAGGGTCTGTGCTGAGGAGGATTAGTATAAGAGGAAGGCATTCCTC-TTGCAGTTGAGAC
AAGAGGAAGGCATCTGTCTCCTGCCCG-------------------TCCCTGGGCAATGG
AATGTCTC-GGTATAAAACCCGATTGTA---CGTTCCATCTACTGAGATAGGAAGAAA-A
CGCCTTAG-GGCTGGAGGTGGGACATGCAGG---CAGCAATACTGCTTTGTAA-------
---AGCATTGAGATGTTT------------------------------------------
----ATGTGTATGCATATCTAAAAGCACAGCACTTGATTCTTTACCTTGTCTATGATGCA
AAGACCTTTGTTCACGTGTTTGTCT---GCTG-------------------------ACC
CTCTCCCCACTATTGTCTTGTGACCATGACACATCCCCCTCTCA---------GAGAAAC
ACCCAC-GAATGATCAATAAATACTAAGGGAACTC--AGAGAC----GGCGCGGA-----
TCCTCCA-TATGCTGAACGCTGGTTCCCTGGGTCCCCTTATTTCTTTCTCTATACTTTGT
CTCTGTGTC-TTTTTCTTTTC-CAAGTCTCTCATT-CCACCTTAAGAGAAACACTCACAG
GTGTGGAGGGGCAACCCATCCCTTCA
>HML-2_3q13.2
--------------------------------TGTGGGGAAAAGCAAGAGAGATCAGATT
GTTACTGT-GTCTGTG-TAGAAAGAAGTAGACATAGGAGACTCCATTTT------GTTAT
GTACTAAGAAAAATTCTTCTGCCTTGAGATTCTGT--------GACCTTACCCCCAACCC
C------------------------------------------GTGCTCTCTGAAACATG
TGCTGTGTCAA-CTCAGAGTTAAATGGATTAAGGGCGGTGCAAGATGTGCTTTGTTAAAC
AGATGCTTGAAGGCAGCATGCTCCT----------TAAGAGTCATCACCACTCCCTAATC
TCAAGTACCCAGGGACACAA-AAACTGCGGAAGGCC-CAGGGACCT-CTGCCTAGGAAAG
-CCAGG-TATTGTCCAAGGTTTCTCCCCA--TGTGATAGTCT-GAAATATGGCCTCGTGG
GAA-GGGAAA-GACCTGACCGTCCCCC-AGCCCGACAC----------------------
-CCGTAAAGGGTCTGTGCTGAGGAGGATTAGTAAAAGAGGAAGGAATGCCTCT-TGCAGT
TGAGACAAGAGGAAGGCATCTGTCTCCTGCCTGTCCCTGGGCAATGGAATGTCTCGGTAT
AAAACCC-GATTGTATGC----TCCATCTACT-GAGATAGGGAAAAA-CCGCCT-TACGG
CTGGAGGTGGGACCT---GCGGGCAGCAATACTGCTTTG--------TAAAGCATTGAGA
TGTTTATGTGTATGCATATCTAAAA------------GCACAGCAC---TTAATCCTT--
---TACATTGTCTATGATGC-AAAGACC-TTTGTTCACGTGTTTGTCTGCTGACCCTCTC
CCCACAATTGTCTTGTGACCCTGACACATCCCCCTCTT-CGAGAAACACCCACAGATGAT
CAAT----AAATACTAAGGGAACTCAGAGGCTGGCG------------------------
--------------------------------------------------GGATCCTCCA
T-ATGCTGAACGCTGGTTCCCCGGGTCCCCTTATTTCTTTCTCTATACTTTGTCTCTGTG
TCTT-------------------------TTTCTTTTCCAAA-TCTCTCGT-CCCACCTT
-ACGAGAAACACCCACAGGTGTGTAGGGGCAACCCACCCCTACATCTGGTGCCCAACGTG
GAGGCTTTTCTCTAGGGTGAAGGTACGCTCGAG-CGTGGTCATTGAGGACAAG--TCGAC
G-AGAGA-TCCCGAGTACGTCTACAGTCAGCCTT-ACGGTAAG--CTTGTGCGCTCGGAA
GAAGCTAGGGTGATAATGGGGCAAACTAAAAGTAAAATTAAAAGTAAATATGCCTCTTAT
CTCAGCTTTATTAAAATTCTTTTAAAAAGA---GGGGGAGTTAAAGTATCTACAAAAAA-
--TCTAATCAAGCTATTTCAAATAATAGAACAATTTTGCCCATGGTTTCCAGAACAAGGA
ACTTTAGATCTAAAAGA---TTGGAAAAGAA-TTGGTAAGGAACTAAAACAAGCAGGTAG
GAAGGGTAATGTCATTCCACTTACAGTATGGAATGATTGGGCCATTATTAAAGCAGCT--
-TTAGAACCATTTCAAAC------------AGAAGAAGATAGTGTTTCAGTTTCTGATGC
CCTTGGAAGCTGTATAATAGATTGTAATGAAAACACAAGGAAAAAA-TCCCAGAAAGA-A
AC-GGAAGGTTT--------ACATTGCG--AATATGTAGCAGAGCC------------GG
TAATGGCTCAGTCAACGCAAAAT-------------------------------------
------------------------------------------------------------
------------------------------------------------------------
------------------------------------------------------------
----------------------------GTTGACTATAATCAAT----TACAGGAGGTGA
TATATCCTGAAACGTTAAAATT-GGAAGGAAAAGGTCCAGAATTAGTGGGGCCATCAGAG
TCTAAACCACGAGGCACAAG---TCATCTTCCAGCAGGTCAGGTGCCCGTAACATTACAA
CCTC-AAAAGCAGGTTAA------------------------------------------
------------------------------------------------------AGAAAA
TAAGACCCAACCGCCAGTAGCCTATCAATACTGGCCGCCGGCTGAACTTCAGTATCGGCC
ACCCCC-AGAAAGTCAGTATGGATATCCAGGAATGCCCCC--------------------
-------------------------------------AGCACCACAGGGCAGGGCGC---
-CATACCCTCAGCCACCCACTAGGAGACTTAATCCTACGGCACCACCTAGTAGACGGGGT
AGTGAATTACAT---------------GAAATTATTGATAAATCAAGAAAGGAAGGAGA-
-TACTGAGGCATGGCAATTCCCAGTAACGTTAGAACCGATGCCACCTGGAGAAGGAGCCC
AAGAGGGAG-----------AGCCTCCCACAGTTGAGGCCAGATACAAGTCTTTTTCGAT
AAAAATGCT-AAAAGATATGAAAGAGGGAGTA--AAACAGTATGGACCCAACTCCCCTTA
TATGAGGACATTATTAGATTCCATTGCTCATGGACAT---AAACTCATTCCTTATGATTG
GGAGATTCTGGCAAAATCGTCTCTCTCACCCTCTCAATTTTT-ACAATTTAAGA------
-----CTTGGTGGATTGATG-----GGGTACAAGAACAGGTCC----GAAGAAATAGGGC
TGCCAATCCTCCAGTTAACATAGATGCAGATCAACTATTAGGAATAGGTCAAAATTGGAG
TACTATTAGTCAACAAGCATTAATGCAAAATGAGGCCATTGAGCAAGT------------
------TAGAGCTATCTGCC-TTAGAGCCTGGGAAAAAA-TCCAAGACCC----------
----------------------AGGAAGTACCTGCCCC---------------TCATTTA
ATACAGTAAGACAAGG-TTCAAAAGAGCCCTATCCTGATTTTGTGGCAAGGCTCCAAGAT
GTTGCTCAAAAGTCAATTGCCGATGAAAAAGCCCGTAAGGTCATAGTGGAGTTAATGGCA
TATGAAAACGCCAATCCTGAGTGTCAATCAGCCATTAAGCCATTAAAAGGAAAGGTTCCT
GCAGGATCAGATGTAATCTCA-GAATATGTAAAAGCCTGTGATGGAATCGGAGGAGCTAT
GCATAAAG-CTATGCTTATGGCTCAAGCAATAACAGGAGTTGTTTTAGGAGGACAAGTTA
GAACATTTGGAGGAAAA----------------TGTTATAATTGTGGTCAAATTGGTCAC
TTAAAAAA-GAA-TTGCCCAGTCTTAAATAAACAGAA-----------------------
-----TATAACTATTCAAGCAACTACAAC----------AGGTAGAGAGCCACCTGACTT
ATGTCCAAGATGTAAAAAAGGAAAACATT-------------------------------
-----------------------------------GGGCTAGTCAATGTCGTTCTAAATT
TGATAAAAATGGGCAACCATTG-TCGGGAAACGAG-CAAAGGGGCCAGCC----TCAGGC
CCCACAACAAACTGGGGCATTCCCAATTCAGCCATTTGTTCCTCAGGG-TTTTCAGGGAC
AACAACCCCC---------------ACTGTCCCAAGTGTTTC---------AGGGAATAA
GCCAGTTACCACAATACAACAATTGTCCCCC-CCACAAGCGGCAGTGCAGCAGTAGATTT
ATGTACTATACAAGCAG--------------TCTCTCTGCTTCCAGGGGAGCCCCCACAA
AAA--ATCCCC---ACAGGGGTATATGGCCCCCTGCCTGAGGGGACTGTAGGACTAATCT
TGGGAAGATCAAGTCTAAATCTAAAAGGAGTTCAAATTCATACTAGTGTGGTTGATTCAG
ACTATAAAGGCGAAATTCAATTGGTTATTAGCTCTTCAGTTCCTTGGAGTGCCAGTCCAG
GAGACA---GGATTGCTCAATTATTACTCCT---GCCATATATTAA--------------
-----GGGTGGAAATAGTGAAATAAAAAGAATAGGAGGGCTTGGAAGCACTGATCCAACA
GGAAAGGCTGCATATTGGGCAAGTCAGGTCTCAGAGAACAGACCTGTGTGTAAGGCCATT
ATTCAAGGAAAACAGTTTGAAGGGTTGGTAGACACTGGAGCAGATGTCTCTATCATTGCT
---TTAAATCAGTGGCCAAAAAATTGGCCTAAACAAAAGGCTGTTACAGGACTTGT----
------------------------------------------------------------
------------------------------------------------------------
------------------------------------------------------------
------------------------------------------------------------
------------------------------------------------------------
------------------------------------------------------------
------------------------------------------------------------
------------------------------------------------------------
------------------------------------------------------------
------------------------------------------------------------
------------------------------------------------------------
------------------------------------------------------------
------------------------------------------------------------
------------------------------------------------------------
------------------------------------------------------------
------------------------------------------------------------
------------------------------------------------------------
------------------------------------------------------------
------------------------------------------------------------
------------------------------------------------------------
---------------------CGGCATAGGCACAGCCTCAGAAGTGTATCAAAGTATGGA
GATTTTACATTGCTTAGGGCCAGATAATCAAGAAAGTACTGTTCAGCCAATGATTACTTA
AATTCCT-----------------CTTAATCTGTGGGGTCGAGATTTATTACAACAAGGG
GGTGCGGAAATCACCATGCCCGCTCCATTATATAGCCCCACGAGTCAAAAAA-TCATGAC
CAAGATGGGATATATACCAGGAAAGGGACTAGGGA-AAAAT-----GAAGATGGCATTAA
AGTTCCAGTTGAGGCTAAAATAAATCAAAAAA-GAGAAGGAAT-------AGGGTATCCT
TTTT---AGGGGCGGCCACTGTAGAGCCTCCTAAAC---CCATACCATTAACTTGGAAAA
CAGAAAAACCGGTGTG-GGTAAATCAGTGTCCGCTACCAAAACAAAAACTGGAGGCTTTA
CATTTATTAGCAAATGAA--CAGTTAGAAAAGGGTCATATTGAGCCTTCATCCTC-----
----------GCCTTGGAATTCTCCTGTGTTTGTAATTCAGAAGAAA--------TCAGG
CAAATGGCGTATGTTAACTAACTTAAGGGCCGTAAACGCCGTAA---------TTCAACC
CATGGGGCC-TCTCCAACCCGGGTT--------------GCCCTCTCCGGCCATGATCCC
AAAAGATTGGCCTTTAATTATAATTGATCT------------------------------
----------AAAGGATTGCTTTTTT----------------ACCATCCCTCTGGCAGAG
CAGGATTGTGAAAAATTTGCCTTTACTATACCAGCCATAAATAATAAAGAACCAGCCACC
AGGTTTCAGTGGAAAGTGTTACCTCAGGGAATGCTTAATAGTCCAACTATTTGTCAGACT
TTT--GTAGGTCGAGCTCTTCAACCAGTTAGAGAAAAGTTTTCAGACTGTTA-TATTATT
CATTATATTGATGATATTTTATGTGCTGCAGAAACGAAAGATAAATTAA-----TTGACT
GTTATACATTTCTGCAAGCAGAGGTTGCCAATGCTGGACTGGCAATAGC-ATCTGATAAG
ATCCAAACCTCTACTCCTTTTCATTATT--------TAGGGATGCAGATAGAAAATAGAA
AAATTAAGCCACAAAAAATAGAAA----TAAGAAAAGACACATTAAAAA-CACTAAATGA
TTTTCAAAAATTACTAGGAGATATTAATTGGATTT-------------------GGCCAA
CTCTAGGCATTCCTACTTATGC-------------------CATGTCAAATTTGTTCTCT
ATCTTAAGAGGAGACTCAGACTTAAATAGTAAAAGAATGTTAACCCCAGAGGCAACAAAA
GAAATTAAA-TTAGTGGAAGAAAAAA-TTCAGTCAGCGCAAATAAATAGAATA------G
ATCCCTTAGCCCCACTCCAACTTTTGATTTTTGCCACTGCACATTCTCCAACAGGCATCA
TTATTCAAAATACTGATCTTGTGGAGTGGTCATTCCTTCCTCACAGTACAGTTAAGACTT
TTACATTGTACTTGGATCAAATAGCTACATTAATC-------------------------
--------------------GGTCAGACAAGATTACGAATAATAAAATTATGTGGAAATG
ACCCAGACAAAATAGTTGTCCCTTTAACCAAGGAACAAGTTAGACAAGCCTTTATCAATT
CTGG-TGCATGGCAGATTGGTCTTGCTAATTTTGTGGGAA-TTATTGATAATCATTACCC
AAAAACAAAGATCTTCCAGTTCTTAAAA-CTGACTACTTGGATTCTACCTAAAATTACCA
GACGTGAACCTTTAGAAAA-TGCTCTAACAGTATTTACTGATGGTTCCAGCAATGGAAAA
GCAGCTTACACAGGGCCGAAAGAACGAGTAATCAAAACTCCATATCAATCAGCTCAAAGA
GCAGAGTTGGTTGCAGTCATTACAGTGTTA--CAAGATTTTGACCAACCTATCAATATTA
TATCAGATTCTGCATATGTAGTA--CAGGCTACAAGGGATGTTGAGACAGCTCTAATTAA
ATATAGCATGGATGATCAGTTAAACCAGCTATTCAATTTATTACAACAAACTGTAAGAAA
AA--GAAATTTC------------CCATTTTATATTACTCATATTCGAGCACACACTAAT
TTACCAGGGCCTTTGACTAAAGCAAATGAAGAAGCTGACTTACTGGTATCATCTGCACTC
ATAAAAGCACAAGAACTTCATGCTTTGACTCATGTAAATGCAGCAGGATTAAAAAACAAA
TTT-----GATGTCACATGGAAACAGGCAAAAGATATTGTACAACATTGCACCCAGTGTC
AAGTCTTACACCTGCCCACTCAAGAGGCAGGAGTTAATCCCAGAGGTCTGTGTCCTAATG
CATTATGGCAAATGCATGTCACGCATGTACCTTCATTTGGAAGATTATCATATGTTCATG
-TAACAGTTGATACTTATTCACATTTCATATGGGCAACTTGCCAAACAGGAGAAAGTACT
TCCCATGTTAAAAAA-----CATTTATT-----GTTTTGCTATAATGGGAGTTCCAG---
-----------------AAAAAATCAAAA--------CTGGCAATGGACCAGGATATTGT
AGTAAAGCTTTCCAAAA-------ATTCTTAAGTCAGTGGAAAATTTCACATACAACAGG
AATTCCTTAT-AATTCCC-AAGGACAGGCCATAGTTGAAAGAA-CTAATAGAACACTCAA
AACTCAATTAGTTAAACAAAAAGA-------AGGGGGAGAC-AGTAAG------------
-------------------------------GAGTGTACCACTCCTCAGATGCAACTTA-
---ATCTAGCACTCTATACTTTAAATTTTTTAAACATTTATAGAAATCAGACTACTACTT
CTGCAGAACAACATCTT-ACTGGTAAAAA---GAACAGCCCACATGAAGGAAAACTAATT
TGGTGGAAAGATAATAAAA---ATAAGACATGGGAAATAGGGAAGGTGATAACGTGGGGG
AGAGGTTTTGCTTGTGTTTCACC--AGGAGA---AAATCAGCTTCCTGTTTGGA-TACCC
ACT---------------------------------------------------------
------------------------------------------------------------
------------------------------------------------------------
------------------------------------------------------------
------------------------------------------------------------
------------------------------------------------------------
------------------------------------------------------------
------------------------------------------------------------
------------------------------------------------------------
--------------------------------------------------------AGAC
ATTTGAAGTTCTACAATGAACCCATC-----GGAGATGCAAAGAAA----------AGGG
CCTCCACGGAGATGGTAACACC--------------------------------------
------------------------------------------------------------
------------------------------------------------------------
------------------------------------------------------------
------------------------------------------------------------
------------------------------------------------------------
--CAGTCACATGGATGGATAAT--CCTATAGAAGTATATGTTAATGATAGCGAATGGG-T
ACCTGGCCCCACAGATGATCGCTGCCCTGCCAAACCT-GAGGAAGAAGGGA--TGATGAT
AAATATTTCCATTGGGTATCGTTATCCTCCT--ATTTGCCTAGGGAGAGCACCAGGATGT
TTAATGCC---------------TGCAGTCCAAAA-TTGGTTGGTAGAAGT--ACCTACT
GTCAGTCCCA----TCAGTAGATTCACTTATCACATGGTAAGCGGGATGTCACTTAGGCC
ACGGGT-AAATTATTTACAAGACTTTTCTTATCAAAGATCATTAAAAT-------TTAGA
CCTAAAGGGAA-ACCTTGCCCC-------AAGGAAATTCCCAAAGAATCAAAAAATACAG
AAGTTTTAGTTTGGGAAGAATGTGTGGCCAATAGTGCGGTGATATTACAAAACAATGAAT
TCGGAACTATTATAGATTGGGCACCTCGAGGTCAATTCTACCACAATTGCTCAGGACAAA
CTCAGTCGTGTCCAAGTGCACAAGTGAG--------------------------------
TCCAGCTGTTGATAGCGACTTAACAGAAAGTTTAGACAAACATAAGCATAAAAAATTGCA
GTCTTTCTACCCTT-GGGAATGGGGAGAAAAAGGAATCTCTACC---CCAAGACCAAAAA
TAATAAGTCCTGTTTCTGGTCCTGAACATCCAGAATTATGGAGGCTTACTGTGGCCTCAC
-ACCACATTAGAATTTGGTCTGGAAATCAAACTTTAGAAACAAGAGATCGTAAGCCATTT
TATACTGTTGACCTAAATTCCAGTCTAACAGTTCCTTTACAAAGTTGCGTAAAGCCCCC-
-TTATAT-GCTAGTTGTAGGAA--ATATAGTTATTAAACCAG---ACTCCCAGACTATA-
-ACCTGTGAAAATTGGAGATTGCTTA-CTTGCATTGATTCAACTTTTAATTGGCAACACC
GTATTCTGCTGGTGAGAGCAAGAGAGGGCGTGTGGATCCCTGTGTCCATGGACCGACCGT
GGGAGGCCTCACTATCCGTCCATATTTTAACTGAAGTATTAAAAGGTGTTTT-AAATAGA
TCCAAAAGATTCA-TTTTTACTTTAATTGCAGTGATTATGGGATTAATTGCAGTCACAGC
TACGGCTGCTGTAGCAGGAGTTGCATTGCACTCTTCTGTTCAGT-CAGTAAACTTTGTTA
ATGATTGGCAAAAGAA-TTCTACAAGATTGTGGAATTCACAATCTAGTATTGATCAAAAA
-TTGGCAAATCAAATTAATTGATCTTAGACAAACTGTCATTTGGATGGGAGACAGACTCA
TGAGCTTAGAACATCTTTTCCAGTTACAGTGTGACTGGAATACGTCAGATTTTTGTATTA
CACCCCAAATTTATAATGAGTCTGAGCATCACTGGGACATGGTTAGAC------------
----------GCCATCTACAGGGAAGAGAAGATAATCTCACTTTAGACATTTCCAAA-TT
AAAAGAACAA-----ATTTTCGAAGCATCTAAAGCCCATTTAAATTTGGTGCCAGGAACT
GAGGCAATTGCAGGAGTTGCTGTTGGCCTCGCAAATCTTAACCCTGTCACTTGGGTTAAG
ACCATTGGAAGTACTACGATTATAAATTTCATATTAATCCTTGTGTGCCTGTTTTGTCAG
TTGTT--AGTCTGCAG--GTGTACCCAACAGCTCCGAAGAGGCAGCGACCATCGAGAAC-
-------------GGGCCATGATGACGACGGTGGTTTTGTCGAAAAGAAAAGGGGGAAA-
--------------------------------------------------AAGTAGACAT
AGGAGACTCCATTTTGTT---------------------------------ATGTACTAA
GAAAAATTCTTCTGCCTTGAGAT--------TCTGTGACCTTA-----------------
----------CCCCCA--------------ACCCCGTGCTCTCTGAAACATGTGCTGTGT
CAA-------CTCAGAGTTAAATGGATTAA-------GGGCGGTGCAAGATGTGCTTTGT
TAAACAGA--------TGCTTGAAGGCAGCATGCTCCTTAAGAGTCATCACCACTCCCTA
ATCTCAAGTACCCAGGGACACAA--AAACTGCGGAAGGCCGCAGGGA-CCTCTGCCTAGG
AAAGCC--AGGTATTGTCCAAGGTTTCTCCCCA-TGTGATAGTCTGAAATATGGCCTCGT
GGGAAGGGA---AAGACCTGAC---------------CGTCCCCCAGCCCGACACCCGTA
AAGGGTCTGTGCTGAGGAGGATTAGTAAAAGAGGAAGGAATGCCTC-TTGCAGTTGAGAC
AAGAGGAAGGCATCTGTCTCCTGCCTG-------------------TCCCTGGGCAATGG
AATGTCTC-GGTATAAAACCCGATTGTA---TGCTCCATCTACTGAGATAGGGAAAAA-C
CGCCTTAC-GGCTGGAGGTGGGACCTGCGGG---CAGCAATACTGCTTTGTAA-------
---AGCATTGAGATGTTT------------------------------------------
----ATGTGTATGCATATCTAAAAGCACAGCACTTAATCCTTTACATTGTCTATGATGCA
AAGACCTTTGTTCACGTGTTTGTCT---GCTG-------------------------ACC
CTCTCCCCACAATTGTCTTGTGACCCTGACACATCCCCCTCTTC---------GAGAAAC
ACCCAC-AGATGATCAATAAATACTAAGGGAACTC--AGAGGC---TGGCGGGA------
TCCTCCA-TATGCTGAACGCTGGTTCCCCGGGTCCCCTTATTTCTTTCTCTATACTTTGT
CTCTGTGTC-TTTTTCTTTTC-CAAATCTCTCGTC-CCACCTTACGAGAAACACCCACAG
GTGTGTAGGGGCAACCCACCCCTACA
>HML-2_3q21.2
--------------------------------TGTGGGGAACAGCAAGAGAGATCAGATT
GTTACTGT-GTCTGTG-TAGAAAGAAGTAGGCATAGGAGACTCCATTTT------GTTAT
GTACTAAGAAAAATTCTTCTGCCTTGAGATTCTGT--------GACCTTACCCCCAACCC
C------------------------------------------GTGCTCTCTGAAACATG
TGCTGTGTCAA-CTCAGAGTTGAATGGATTAAGGGCGGTGCAAGATGTGCTTTGTTAAAC
AGATGCTTGAAGGCAGCATGCTCCT----------TAAGAGTCATCACCACTCCCTAATC
TCAAGTACCCAAGGACACAA-AAACTGCAGAAGGCCGCAGGGACCT-CTGCCTAGGAAAG
-CCAGG-TATTGTCCAAGGTTTCTCCCCA--TGTGATAGTCT-GAAATATGGCCTCATGG
GAA-GGGAAA-GACCTGACTGTCCCCC-AGCCCGACAC----------------------
-CCGTAAAGGGTCTGTGCTGAGGAGGATTAGTAAAAGAGGAAAGAATGCCTCT-TGCAGT
TGAGACAAGAGGAAGGCATCTGTCTCCTGCCTGTCCCTAGGCAATGGAATGTCTCAGTAT
AAAACCT-GATTGTATGC----TCCATCTACT-GAGATAAGGAAAAA-CCGCCT-TAGGG
CTGGAGGTGGGACCT---GCGGGCAGCAATACTGCTTTG--------TAAAGCATTGAGA
TGTTTATGTGTATGCATATCTAAAA------------GCACAGCAC---TTAATCCTT--
---TACATTGTCTATGATGC-AAAGACC-TTTGTTCACGTGTTTGTCTGCTGACCCTCTC
CCCACAATTGTCTTGTGACCCTGACACATCCCCCTCTT-CGAGGAACACCCACAGGTG--
------------------------------------------------------------
------------------------------------------------------------
------------------------------------------------------------
------------------------------------------------CAT--CCCCCTC
TTCGAGGAACACCCACAGGTGTGGAGGGGCAACCCACCCCTACATCTGGCGCCCAACGT-
GGGGCTTTTCTCTAGGGTGAAGGTACGCTCGAG-CGTGGTCATTGAGGACAAG--TCGAC
G-AGAGA-TCCCAAGTACGTCTACAGTCAGCCTT-ACGGTAAG--CTTGTGTGCTCAGAA
GAAGCTAAGGTGATAATGGGGCAAACTAAAAGTAAAATTAAAAGTAAATATGCCTCTCAT
CTCAGCTTTATTAAAATTCTTTTAAAAAGA---GGGGGAGTTAAAGTATCTACAAAAAA-
--TCTAATCAAGCTATTTCAAATAATAGAACAATTTTGCCCATGGTTTCCAGAACAAGGA
ACTTTAGATCTAAAAGA---TTGGAAAAGAA-TTGGTAAGGAACTAAAACAAGCAGGTAG
GAAGGGTAATATCATTCCACTTACAGTATGGAATGATTGGGCCATTATTAAAGCAGCT--
-TTAGAACCATTTCAAAC------------AGAAGAAGATAGCGTTTCAGTTTCTGATGC
CCCTGGAAGCTGTTTAATAGATTGTAATGAAAAGACAAGGAAAAAA-TCCCAGAAAGA-A
AC-GGAAAGTTT--------ACATTGCG--AATATGTAGCAGAGCC------------GG
TAATGGCTCAGTCAACGCAAAAT-------------------------------------
------------------------------------------------------------
------------------------------------------------------------
------------------------------------------------------------
----------------------------GTTGACTATAATCAAT----TACAAGAGGTGA
TATAACCTGAAACGTTAAAATT-AGAAGGAAAAGGTCCAGAATTAGTGGGGCCATCAGAG
TCTAAACCATGAGGCACAAG---TCCTCTTCCAGCAGGTCAGGTGCCTGTAACATTACAA
CCTC-AAATGCAGGTTAA------------------------------------------
------------------------------------------------------AGAAAA
TAAGACCCAACCGCCAGAAGCTTATCAATACTGGCCGCCGGCTGAACTTCAGTATCGGCC
ACCCCC-AGAAAGTCAGTATGGATATCCAGGAATGCCCCC--------------------
-------------------------------------AGCACCACAGGGCAGGGCGC---
-CATACCCTCAGCTGCCCACTAGGAGACTTAATCCTATGGCACCACCTAGTAGACAGGGT
AGTGAATTACAT---------------GAAATTATTGATAAATCAAGAAAGGAAGGAGA-
-TACTGAGGCGTGGCAATTCCCAGTAACATTAGAACCGATGCCAACTGGAGAAGGAGCCC
AAGAGGGAG-----------AGCCTCCCACAGTTGAGGCCAGATACAAGTCTTTTTCGAT
AAAAATGCT-AAAAGATATGAAAGAGGGAGTA--AAACAGTATGGACCCAACTCCCCTTA
TATGAGGACATTATTAGATTCCATTGCTCATGGACAT---AGACTCATTCCTTATGATTG
GGAGATTCTGGCAAAATCGTCTCTCTCACCCTCTCAATTTTT-ACAATTTAAGA------
-----CTTGGTGGATTGATA-----GAGTACAAGAACAGGTCC----GAAGAAATAGGGC
TGCCAATCCTCCAGTTAACATAGATGCAGATCAACTATTAGGAACAGGTCAAAATTGGAG
TACTATTAGTCAACAAGCATTAATGCAAAATGAGGCCATTGAGCAAGT------------
------TAGAGCTATCTGCC-TTAGAGCCTAGGAAAAAA-TCCAAGACCC----------
----------------------AGGAAGCGCCTGCCCC---------------TCATTTA
ATACAGTAAGACAAGG-TTCGAAAGAGCCCTACCCTGATTTTGTGGCAAGGCTCCAAGAT
GTTGCTCAAAAGTCAATTGCCGATGAAAAAGCCCGTAAGGTCATAGTGGAGTTGATGGCA
TATGAAAACGCCAATCCTAAGTGTCAATCAGCCATTAAGCCATTAAAAGGAAAGGTTCCT
ACAGGATCAGATGTAATCTCA-GAATATGTAAAAGCCTGTGATGGAATCGGAGGAGATAT
GCATAAAG-CTATGCTTATGGCTCAAGCAATAACAGGAGTTGTTTTAGGAGGACAAGTTA
GAACATTTAGAAGAAAA----------------TGTTATAATTGTGGTCAAATTGGTCAC
TTAAAAAA-GAA-TTGCCCAGTCTTAAACAAACAGAA-----------------------
-----TATAACTATTCAAGCAACTACAAC----------AGGTAGAGAGCCACCTGACTT
ATGTCCAAGATGTAAAAAAGGAAAACATT-------------------------------
-----------------------------------GGGCTAGTCAATGTCATTCTAAATT
TGATAAAAATAGGCAACCATTG-TCAGGAAACGAG-CAAAGAGGCCAGCC----TCAGGC
CCCACAACAAACTGGGGCATTCCCAATTCAGCCATTTGTTCCTCAAAG-TTTTCAGGGAC
AACAACCCCC---------------CCTGTCCCAAGTGTTTC---------AAGGAATAA
GCCAGTTACCACAATACAACAATTGTCCCCCGCCACAAGCAGCAGTGCAGCAGTAGATTT
ATGTACTATACAAGCAG--------------TCTCTCTGCTTCCAAGGGAGTCCCCACAA
AAA--ATCCCC---ACAGGGGTATATGGCCCACTGCCTGAGGGGACTGTAGGACTAATCT
TAGGAAGATCAAGTCTAAATCTAAAAGGAGTTCAAATTCATATTAGTGTAGTTGATTCAG
ACTATAAAGGCGAAATTCAATTGGTTATTAGCTCTTCAATTCCTTGAGGTGCCAGTCCAG
GAGACA---GGATTGCTCAATTATTACTCCT---GCCATATATTAA--------------
-----GGGTGGAAATAGTGAAATAAAAAGAATAGGAGGGTTTAGAAGCACTGATCCAACA
GGAAAGGCTGCATATTAGGCAAGTCAGGTCTCAGAGAACAGACCTGTGTGTAAGGCCATT
ATTCAAGGAAAACAGTTTGAAAGGTTAGTAGACACTGGAGCAGATGTCTCCATCATTGCT
---TTAAATCAGTGGCCAAAAAATTGGCCTAAACAAAAGGCTGTTACAGGACTTGT----
------------------------------------------------------------
------------------------------------------------------------
------------------------------------------------------------
------------------------------------------------------------
------------------------------------------------------------
------------------------------------------------------------
------------------------------------------------------------
------------------------------------------------------------
------------------------------------------------------------
------------------------------------------------------------
------------------------------------------------------------
------------------------------------------------------------
------------------------------------------------------------
------------------------------------------------------------
------------------------------------------------------------
------------------------------------------------------------
------------------------------------------------------------
------------------------------------------------------------
------------------------------------------------------------
------------------------------------------------------------
---------------------TGGCATAGGCACAGCCTCAGAAGTGTATCAAAGTACTGA
GATTTTACATTGCTTAGGGCCAGATAATCAAGAAAGTACTGTTCAGCCAATGATTACTTC
AATTCCT-----------------CTTAATCTGTGAGGTTGAGATTTATTACAACAATGG
GGTGCAGAAATCACCATGCCCGCTCCATTATATAGCCCCACGAGTCAAAAAA-TCATGAC
CAAGATAGGATATATACCAGGAAAAGGACTAAGGA-AAAAT-----GAAGATGGCATTAA
AGTTCCAGTTGAGGCTAAAATAAATCAAAAAA-GAGAAGGAAT-------AGGGTATCCT
TTTT---AGGGGCGGCCACTGTAGAGCCTCCTAAAC---CCATACCATTAACTTGGAAAA
CAGAAAAATTGGTGTA-GGTAAATCAGTGGCCGCTACCAAAACAAAAACTGGAGGCTTTA
CATTTATTAGCAAATGAA--CAGTTAGAAAAAGGTCATATTGAGCCTTCATTCTT-----
----------GCCTTAGAATTCTCCTGTGTTTGTAATTCAGAAGAAA--------TCAGG
CAAATGGCGTATGTTAACTGACTTAAAGGCCATAAATGCCGTAA---------TTCAACC
CATGAGGCC-TCTCCAACCTAGGTT--------------GCCCTCTCCGGCCATGATCCC
AAAAGACTGGCCTTTAATTATAATTGATCT------------------------------
----------AAAGGATTGCTTTTTT----------------ACCATCCCTCTGGTGGAG
CAAGATTGTGAAAAATTTGCCTTTACTATACCAGCCATAAATAATAAAGAACCAGCCACC
AGGTTTCAGTGGAAAGTGTTACCTCAAGGAATGCTTAATAGTCCAACTATTTGTCAGACT
TTT--GTAGGTCGAGCTCTTCAACCAGTTAAAGAAAAGTTTTCAGACTGTTA-TATTATT
CATTATATTGATGATATTTTATGTGCTGCAGAAACGAAAGATAAATTAA-----TTGACT
GTTATACATTTCTGCAAGCAGAAGTTGCCAATGCAGGTCTGGCAATAGC-ATCTGATAAG
ATCCAAACCTCTACTCCTTTTCATTATT--------TAAGAATGCAGATAGAAAATAGAA
AAATTAAGCCACAAAAAATAGAAA----TAAGAAAAGACACATTAAAAA-CACTAAATGA
TTTTCAAAAATTGCTAGGAGATATTAATTAGATTC-------------------GGCCAA
CTCTAGGCATTCCTACTTATGC-------------------CATGTCAAATTTGTTCTCT
ATCTTAAGAGGAGACTCAGACTTAAATAGTAAAAGAATGTTAACCCCAGAGGCAACAAAA
GAAATTAAA-TTAGTGGAAGAAAAAA-TTCAGTCAGCGCAAATAAATAGAATA------G
ATCCCTTAGCCCCACTCCATCTTTTAATTTTTGCCACTGCACATTCTCCAACAGGCATCA
TTATTCAAAATACTGATCTTGTGGAGTGGTCATTCCTTCCTCACAGTACAGTTAAGACTT
TTACATTGTACTTGGATCAAATAGCTACATTAATT-------------------------
--------------------GGTCAGACAAGATTATGAATAATAAAATTATGTGGAAATG
ACCCAGACAAAATAGTTGTCCCTTTAACCAAGGAACAAGTTAGACAAGCCTTTATCAATT
CTGG-TGCATGGCAGATTGGTCTTGCTAATTTTGTAGGAA-TTATTGATAATCATTACCC
AAAAACAAAAATCTTCCAGTTCTTAAAA-TTGACTACTTGGATTCTACCTAAAATTACCA
GATGTGAACCTTTAGAAAA-TGCTCTAACAGTATTTACTGATGGTTCCAGCAATGGAAAA
GCAGCTTACACAAGGCCGAAAGAACGAGTAATCAAAACTCCATATCAACCGACTCAAAGA
GCAAAGTTGGTTGCAGTCATTACAGTGTTA--CAAGATTTTGACCAACCTATCAATATTA
TATCAGATTCTGCATATGTAGTA--CAGGTTACAAAGGATGTTAAGACAGCTCTAATTAA
ATATAGCATGGATGATCAGTTAAACCAGCTATTCAATTTATTACAACAAATTGTAAGAAA
AA--GAAATTTC------------CCATTTTATATTACTCATATTCGAGCACACACTAAT
TTACCAAGGCCTTTGACTAAAGCAAATGAACAAGCTGACTTACTGGTATCATCTGCATTC
ATAAAAGCACAAGAACTTCATGCTTTGACTCATGTAAATGCAGCAGGATTAAAAAACAAA
TTT-----GATGTCACATAGAAACAGGCAAAAGATATTGTACAACATTGCACCCAGTGTC
AAATCTTACACCTGCCCACCCAAGAGGCAGGAGTTAATCCCAGAAGTCTGTGTCCTAATG
CATTATGGCAAATGGATGTCACGCATGTTCCTTCATTTGGAAGATTATCATATGTTCATG
-TAACAGTTGATACTTATTCACATTTCATATAGGCAACTTGCCAAACAGGAGAAAATACT
TCCCATGTTAAAAAA-----CATTTATTGTCTTATTTTGCTGTAATAGGAGTTCCAG---
-----------------AAAAAATCAAAA--------CTGACAATGGACAAAGATATTGT
AGTAAAGCTTTCCAAAA-------GTTCTTAAGTCAGTGGAAAATTTCACATACAACAAG
AATTCCTTAT-AATTCCC-AAGGACAGGCCATAGTTGAAAGAA-CTAATAGAACACTCAA
AACTCAATTAGTTAAACAAAAAGA-------AGGGGGAGAC-AGTAAG------------
-------------------------------GAGTGTACCACTCCTCAGATGCAACTTA-
---ATCTAGCACTCTATACTTTACATTTTTTAAACATTTATAGAAATTAGACTACTACTT
CTGCAGAACAACATCTT-ACTGCTAAAAA---GAACAGCCCACATGAAGGAAAACTAATT
TGGTGGAAAGATAATAAAA---ATAAGACATGGGAAATAAGGAAGGTGATAATGTGGGGG
AGAGGTTTTGCTTGTGTTTCACC--AGGAGA---AAATCAGCTTCCTGTTTGGA-TACCC
ACT---------------------------------------------------------
------------------------------------------------------------
------------------------------------------------------------
------------------------------------------------------------
------------------------------------------------------------
------------------------------------------------------------
------------------------------------------------------------
------------------------------------------------------------
------------------------------------------------------------
--------------------------------------------------------AGAC
ATTTGAAGTTCTACAATGAACTCATC-----AGAGATGCAAAGAAA----------AGCA
CATCCGTGGAGACGGAGACACCACAATCGAG-CACCGTT---------------------
-------GACTCACAAGATGAACAAAATGGTGACGTCAGAAGAAGAGATGAAGTTGCCAT
CCACCAAGAAGGCAGAGCCACCGACTTGGGCACAACTAAAGAAGCTGACACAGT-TAGCT
AC-------AAAATATCTAGAGAACACAA-AGGTGACACAAACCCCAGAGAGTATGC-T-
--------GCTTGCAGCCTTGATGATTGTATCAATGGTGGT-AAGTCTCCCTATGCCTGC
AGGAGCAGCTGCAGCTAACTATACCTACTGGGCCTAAGTGCCTTTCCCGCCCTTAATTTG
GGCAGTCACATGGATGGATAAT--CCTATAGAAGTATATGTTAATGATAGTGTATGGG-T
ACCTGGCCCCACAGATGATCGCTGCCCTGCCAAACCT-GAGGAAGAAAGGA--TGATGAT
AAATATTTCCATTGGGTATCGTTATCCTCCT--ATTTGCCTAGGGAGAGCACCAGGATGT
TTAATGCC---------------TGCAGTCCAAAA-TTGGTTAGTAGAAGT--ACCTACT
GTCAGTCCCA----TCAGTAGATTCACTTATCACATGGTAAGCGGGATGTCACTCAGGCC
ACAGGT-AAATTATTTACAAGACTTTTCTTATCAAAGATCATTAAAAT-------TTAGA
CCTAAAAGGAA-ACCTTGCCTC-------AAGGAAATTCCCAAAGAATCAAAAAATACAG
AAGTTTTAGTTTAGGAAGAATGTGTGGCCAATAGTGCGGTGATATTACAAAACAATGAAT
TCGGAACTATTATAGATTAGGCACCTCGAGGTCAATTCTACCACAATTGCTCAGGACAAA
CTCAGCCGTGTCCAAGTGCACAAGTGAG--------------------------------
TCCAGCTGTTGATAGCGACTTAACAGAAAGTTTAGACAAACATAAGCATAAAAAATTGCA
GTCTTTCTACCCTT-AGGAATGAGGAGAAAAAGGAATCTCTACC---CCAAGACCAAAAA
TAATAAGTCCTGTTTCTGGTCCTGAACATCCAGAATTATGGAGGCTTACTGTGGCCTCAC
-ACCACATTAGAATTTGGTCTGGAAATCAAACTTTAGAAACAAGAGATCATAAGCCATTT
TATACTATCGACCTAAATTCCAGTCTAACACTTCCTTTACAAAGTTGCGTAAAGCCCCC-
-TTATAT-GCTAGTTGTAGGAA--ATATAGTTATTAAACCAG---ACTCCCAGACTATA-
-ACCTGTGAAAATTGTAGATTGCTTA-CTTGCATTGATTCAACTTTTAATTGGCAACACC
GTATTCTGCTAGTGAGAGCAAGAGAGGGCGTGTGGATCCCTGTGTCCATGGACCGACCGT
AGGAGGCCTCGCCATGCGTCTATATTTTGACTGAAGTATTAAAAGGTGTTTT-AAATAGA
TCCAAAAGATTCA-TTTTTACTTTAATTGCAGTGATTATAGGATTAATTGCAGTCACAGC
TACGGCTGCTGTAGCAGAAGTTGCATTGCACTCTTCTGTTCAGT-CAGTAAACTTTGTTA
ATGATTGGCAAAAAAA-TTCTACAAGATTGTGGAATTCACAATCTAGTATTGATCAAAAA
-TTGGCAAATCAAATTAAT-GATCTTAAAAAAACTGTCATTTGGATAGGAGACAGACTCA
TGAGCTTAGAACATCGTTTCACGTTACAATGTGACTGGAATACGTCAGATTTTTGTATTA
CACCCCAAATTTATAATGAGTCTGAGCATCACTAGGACATAGTTAGAC------------
----------GCCATCTACAAGGAAGAGAAGATAATCTCACTTTAGACATTTCCAAA-TT
AAAAGAACAA-----ATTTTTGAAGCATCAAAAGCCCATTTAAATTTAGTGCCAGGAACT
GAGGCAATTGCAGGAGTTGCTGATGGCCTCGCAAATCTTAACCCTGTCAC-----TTAAG
ACCATCGGAAGTACTACAATTATAAATCTCATATTAATCCTTGTGTGCCTGTTTTGTCTG
TTGTT--AGTCTGCAG--CTGTACCCAACAGCTCCGAAGAGACAGCGACCATCGAGAAC-
-------------AGGCCATGATGACGATAGTGGTTTTGTCGAAAAGAAAAGGGGGAAAT
GTGGGGAAAAGCAAGAGAGATCAGATTGTTACTGT-GTCTGTGT----------------
------------------------------------------------------------
------------------------------------------------------------
------------------------------------------------------------
------------------------------------------------------------
------------------------------------------------------------
------------------------------------------------------------
------------------------------------------------------------
------------------------------------------------------------
------------------------------------------------------------
------------------------------------------------------------
------------------------------------------------------------
------------------------------------------------------------
------------------------------------------------------------
------------------------------------------------------------
------------------------------------------------------------
------------------------------------------------------------
------------------------------------------------------------
------------------------------------------------------------
-------------------------------CATC-CCCCTCTTCGAGGAACACCCACAG
GTGTGGAAAGGCAACCCACCCCTACA
>HML-2_3q24
------------------------------------------------------------
------------------------------------------------------------
------------------------------------------------------------
------------------------------------------------------------
------------------------------------------------------------
------------------------------------------------------------
------------------------------------------------------------
------------------------------------------------------------
------------------------------------------------------------
------------------------------------------------------------
------------------------------------------------------------
------------------------------------------------------------
------------------------------------------------------------
------------------------------------------------------------
------------------------------------------------------------
------------------------------------------------------------
------------------------------------------------------------
------------------------------------------------------------
------------------------------------------------------------
------------------------------------------------------------
--------------------------------------------TCTGGTGCCCAACGTG
GAGGCTTTTCTCTAGGGTGAAGGTACGCTCAAG-CGTGGTCATTGAGGACAAG--TCGAC
G-AGAGA-TCCCGAGTACATCTACAGTCAGCCTT-ACGGTAAG--CTTGTGCGCTCGGAA
GAAGCTAGGGTGATAATGGGGCAAACTAAAAGTAAAATTAAAAGTAAATATGCCTCTTAT
CTCAGCTTTATTAAAATTCTTTTAAAAAGA---GGGGGAGTTAAAGTATCTACAAAAAA-
--TCTAATCAAGCTATTTCAAATAATAGAACAATTTTGCCCATGGTTTCCAGAACAAGGA
ACTTTAGATCTAAAAGA---TTGGAAAAGAA-TTGGTAAGGAACTAAAACAAGCAGGTAG
GAAGGGTAATATCATTCCACTTACAGTATGGAATGATTGGGCCATTATTAAAGCAGCT--
-TTAGAACCATTTCAAAC------------AGAAGAAGATAGCATTTCAGTTTCTGATGC
CCCTGGAAGCTGTTTAATAGATTGTAATGAAAAGACAAGGAAAAAA-TCCCAGAAAGA-A
AC-GGAAAGTTT--------ACATTGCG--AATATGTAGCAGAGCC------------GG
TAATGGCTCAGTCAACGCAAAAT-------------------------------------
------------------------------------------------------------
------------------------------------------------------------
------------------------------------------------------------
----------------------------GTTGACTATAATCAAT----TACAGGAGGTGA
TATATCCTGAAACGTTAAAATT-AGAAGGAAAAGGTCCAGAATTAGTGGGGCCATCAGAG
TCTAAACCACGAGGGCCAAG---TCCTCTTCCAGCAGGTCAGGTGCCCGTAACATTACAA
CCTC-AAAAGCAGATTAA------------------------------------------
------------------------------------------------------AGAAAA
TAAGACCCAACCGCCAGTAGCTTATCAATACTGGCCGCCGGCTGAACTTCAGTATCGGCC
ACCCCC-AGAAAGTCAGTATGGATATCCAGGAATGCCCCC--------------------
-------------------------------------AGCACCACAGGGCAGGGCGC---
-CATACCCTCAGCCGCCCACTAGGAGACTTAATCCTACGGCACCACCTAGTAGACAGGGT
AGTGAATTACAT---------------GAAATTATTGATAAATCAAGAAAGGAAGGAGA-
-TACTGAGGCATGGCAATTCCCAGTAACGTTAGAACCGATGCCACCTGGAGAAGGAGCCC
AAGAGGGAG-----------AGCCTCCCACAGTTGAGGCCAGATACAAGTCTTTTTCGAT
AAAAATACT-AAAAGATATGAAAGAGGGAGTA--AAACAGTATGGACCCAACTCCCCTTA
TATGAGGACATTATTAGATTCCATTGCTCATGGACAT---AGACTCATTCCTTATGATTG
GGAGATTCTGGCAAAATCGTCTCTCTCACCCTCTCAATTTTT-ACAATTTAAGA------
-----CTTGGTGGATTGATG-----GGGTACAAGAACAGGTCT----GAAGAAATAGGGC
TGCCAATCCTCCAGTTAACATAGATGCAGATCAACTATTAGGAATAGGTCAAAATTGGAG
TACTATTAGTCAACAAGCATTAATGCAAAATGAGGCCATTGAGCAAGT------------
-------AGAGCTATCTGCC-TTAGAGCCTGGGAAAAAA--CCAAGACCC----------
----------------------AGGAAGTACCTGCCCC---------------TCATTTA
ATACAGTAAGACAAGG-TTCAAAAGAGCCCTATCCTGATTTTGTGGCAAGGCTCCAAGAT
GTTGCTCAAAAGTCAATTGCCGATGAAAAAGCCCGTAAGGTCATAGTGGAGTTGATGGCA
TATGAAAACGCCAATCCTGAGTGTCAATCAGCCATTAAGCCATTAAAAGGAAAGGTTCCT
GCAGGATCAGATGTAATCTCA-GAATATGTAAAAGCCTGTGATGGAATCGGAGGAGCTAT
GCATAAAG-CTATGCTTATGGCTCAAGCAATAACAGGAGTTGTTTTAGGAGGACAAGTTA
GAACATTTGGAGGAAAA----------------TGTTATAATTGTGGTCAAATTGGTCAC
TTAAAAAA-GAA-TTGCCCAGTCTTAAATAAACAGAA-----------------------
-----TATAACTATTCAAGCAACTACAAC----------AGGTAGAGAGCCACCTGACTT
ATGTCCAAGATGTAAAAAAGGAAAACATT-------------------------------
-----------------------------------GGGCTAGTCAATGTCGTTCTAAATT
TGATAAAAATGGGCAACCATTG-TCGGGAAACGAG-CAAAGGGGCCAGCC----TCAGGC
CCCACAACAAACTGGGGCATTCCCAATTCAGCCATTTGTTCCTCAGGG-TTTTCAGGGAC
AACAACCCCC---------------ACTGTCCCAAGTGTTTC---------AGGGAATAA
GCCAGTTACCACAATACAACAATTGTCCCTCACCACAAGCGGCAGTGCAGCAGTAGATTT
ATGTACTATACAAGCAG--------------TCTCTCTGCTTCCAGGGGAACCCCCACAA
AAA--ATCCCT---ACAGGGGTATATGGCCCCCTGCCTGAGGGGACTGTAGGACTAATCT
TGGGAAGATCAAGTCTAAATCTAAAAGGAGTTCAAATTCATACTAGTGTGGTTGATTCAG
ACTATAAAGGCGAAATTCAGTTGGTTATTAGCTCTTCAATTCCTTGGAGTGCCAGTCCAG
GAGACA---GGATTGCTCAATTATTACTCCT---GCCATATATTAA--------------
-----GGGTGAAAATAGTGAAATAAAAAGAATAGGAGGGCTTGGAAGCACTGATCCGACA
GGAAAGGCTGCATATTGGGCAAGTCAGGTCTCAGAGAACAGACCTGTGTGTAAGGCCATT
ATTCAAGGAAAACAGTTTGAAGGGTTGGTAGACACTGGAGCAGATGTCTCTATCATTGCT
---TTAAATCAGTGGCCAAAAAATTGGCCTAAACAAAAGGCTGTTACAGGACTTGT----
------------------------------------------------------------
------------------------------------------------------------
------------------------------------------------------------
------------------------------------------------------------
------------------------------------------------------------
------------------------------------------------------------
------------------------------------------------------------
------------------------------------------------------------
------------------------------------------------------------
------------------------------------------------------------
------------------------------------------------------------
------------------------------------------------------------
------------------------------------------------------------
------------------------------------------------------------
------------------------------------------------------------
------------------------------------------------------------
------------------------------------------------------------
------------------------------------------------------------
------------------------------------------------------------
------------------------------------------------------------
---------------------CGGCATAGGCACAGCCTCAGAAGTGTATCAAAGTACGGA
GATTTTACATTGCTTAGGGCCAGATAATCAAGAAAGTACTGTTCAGCCAATGATTACTTC
AATTCCT-----------------CTTAATCTGTGGGGTCGAGATTTATTACAACAATGG
GGTGCGGAAATCACCATGCCCGCTCCATTATATAGCCCCACGAGTCAAAAAA-TCATGAC
CAAGAGGGGATATATACCAGGAAAGGGACTAGGGA-AAAAT-----GAAGATGGCATTAA
AGTTCCAGTTGAGGCTAAAATAAATCAAGAAA-GAGAAGGAATT------AGGGTATCCT
TTTT---AGGGGCGGCCACTGTAGAGCCTCCTAAAC---CCATACCATTAACTTGGAAAA
CAGAAAAACCGGTGTG-GGTAAATCAGTGGCCGCTACCAAAACAAAAACTGGAGGCTTTA
CATTTATTAGCAAATGAA--CAGTTAGAAAAGGGTCATATTGAGCCTTCGTTCTC-----
----------ACCTTGGAATTCTCCTGTGTTTGTAATTCAGAAGAAA--------TCAGG
CAAATGGCGTATGTTAACTGACTTAAGGGCTGTAAACGCCGTAA---------TTCAACC
CATGGGGCC-TCTCCAACCTGGGTT--------------GCCCTCTCCAGCCATGATCCC
AAAAGATTGGCCTTTAATTATAATTGATCT------------------------------
----------AAAGGATTGCTTTTTT----------------ACCATCCCTCTGGCAGAG
CAGGATTGTGAAAAATTTGCCTTTACTATACCAGCCATAAATAATAAAGAACCAGCCACC
AGGTTTCAGTGGAAAGTGTTACCTCAGGGAATGCTTAATAGTCCAACTATTTGTCAGACT
TTT--GTAGGTCGAGCTCTTCAACCAGTTAGAGAAAAGTTTTCAGACTGTTA-TATTATT
CATTATATTGATGATATTTTATGTGCTGCAGAAACGAAAGATAAATTAA-----TTGACT
GTTATACATTTCTGCAAGCAGAGGTTGCCAATGCTGGACTGGCAATAGC-ATCTGATAAG
ATCCAAACCTCTACTCCTTTTCATTATT--------TAGGGATGCAGATAGAAAATAGAA
AAATTAAGCCACAAAAAATAGAAA----TAAGAAAAGACACATTAAAAA-CACTAAATGA
TTTTCAAAAATTACTAGGAGATATTAATTGGATTC-------------------GGCCAA
CTCTAGGCATTCCTACTTATGC-------------------CATGTCAAATTTGTTCTCT
ATCTTAAGAGGAGACTCAGACTTAAATAGTAAAAGAATGTTAACCCCAGAGGCAACAAAA
GAAATTAAA-TTAGTGGAAGAAAAAA-TTCAGTCAGCGCAAATAAATAGAATA------G
ATCCCTTAGCCCCAC---------------------------------------------
------------------------------------------------------------
------------------------------------------------------------
------------------------------------------------------------
------------------------------------------------------------
------------------------------------------------------------
------------------------------------------------------------
------------------------------------------------------------
------------------------------------------------------------
------------------------------------------------------------
------------------------------------------------------------
------------------------------------------------------------
------------------------------------------------------------
------------------------------------------------------------
------------------------------------------------------------
------------------------------------------------------------
------------------------------------------------------------
------------------------------------------------------------
------------------------------------------------------------
------------------------------------------------------------
------------------------------------------------------------
------------------------------------------------------------
------------------------------------------------------------
------------------------------------------------------------
------------------------------------------------------------
------------------------------------------------------------
------------------------------------------------------------
------------------------------------------------------------
------------------------------------------------------------
------------------------------------------------------------
------------------------------------------------------------
------------------------------------------------------------
------------------------------------------------------------
------------------------------------------------------------
------------------------------------------------------------
------------------------------------------------------------
------------------------------------------------------------
------------------------------------------------------------
------------------------------------------------------------
------------------------------------------------------------
------------------------------------------------------------
------------------------------------------------------------
------------------------------------------------------------
------------------------------------------------------------
------------------------------------------------------------
------------------------------------------------------------
------------------------------------------------------------
------------------------------------------------------------
------------------------------------------------------------
------------------------------------------------------------
------------------------------------------------------------
------------------------------------------------------------
------------------------------------------------------------
------------------------------------------------------------
------------------------------------------------------------
------------------------------------------------------------
------------------------------------------------------------
------------------------------------------------------------
------------------------------------------------------------
------------------------------------------------------------
------------------------------------------------------------
------------------------------------------------------------
------------------------------------------------------------
------------------------------------------------------------
------------------------------------------------------------
------------------------------------------------------------
------------------------------------------------------------
------------------------------------------------------------
------------------------------------------------------------
------------------------------------------------------------
------------------------------------------------------------
------------------------------------------------------------
------------------------------------------------------------
------------------------------------------------------------
------------------------------------------------------------
------------------------------------------------------------
------------------------------------------------------------
------------------------------------------------------------
------------------------------------------------------------
------------------------------------------------------------
------------------------------------------------------------
------------------------------------------------------------
--------------------
>HML-2_3q27.2
--------------------------------TGTGGGGAAAAGCAAGAGAGATCAGATT
GTTACTGT-GTCTGTG-TAGAAAGAAGTAGACATAGGAGACTCCATTTT------GTTAT
GTACTAAGAAAAATTCTTCTGCCTTGAGATTCTGTTAATCTATAACCTTACCCCCAACCC
T------------------------------------------GTGCTCTCTGAAACATG
TGCTCTGTCAA-CTCAGAGTTAAATGGATTAAGGGCGGTGCAAGATGTGCTTTGTTAAAC
AGATGCTTGAAGGCAGCATGCTCCT----------TAAGAGTCATCACCACTCCCTAATC
TCAAGTACCCAGGGACACAA-AAACTGCGGAAGGCC-CAGGGACCT-CTGCCTAGGAAAG
-CCAGG-TATTGTCCAAGGTTTCTCCCCA--TGTGATAGTCT-GAAATATGGCCTCGTGG
GAA-GGGAAA-GACCTGACCGTCCCCC-AGCCCGACAC----------------------
-CCGTAAAGGGTCTGTGCTGAGGAGGATTAGTATAAGAAGAAGGCATGCCTCT-TGCAGT
TGAGACAAGAGGAAGGCATCTGTCTCCTGCCTGTCCCTGGGCAATGGAATGTCTCGGTAT
AAAACCC-GATTGTATGC----TCCATCTACT-GAGATAGGGAAAAA-CCGCCT-TAGGG
CTGGAGGTGGGACCT---GCGGGCAGCAATACTGCTTTG--------TAAAGCATTGAAA
TGTTTATGTGTATGCATATCTAAAA------------GCACAGCAC---TTAATCCTT--
---TACCTTGTCTATGATGC-AAAGACC-TTTGTTCACGTGTTTGTCTGCTGACCCTCTC
CCCACAATTGTCTTGTGACCCTGACACATCCCCCTCTT-CGAGAAACACCCACAGATGAT
CAAT----AAATACTAAGGGAACTCAGAGGCTGGCG------------------------
--------------------------------------------------GGATCCTCCA
T-ATGCTGAACGCTGGTTCCCCGGGTCCCCTTCTTTCTTTCTCTATACTTTGTCTCTGTG
TCTT-------------------------TTTCTTTTCCAAA-TCTCTCGT-TCCACCTT
-ACGAGAAACACCCACAGGTGTGTAGGGGCAACCCACCCCTACATCTGGCGCCCAACGT-
GGGGCTTTTCTCTAGGGTGAAGGTACGCTCGAG-CGTGGTCATTGAGGACAAG--TCGAC
G-AGAGA-TCCCGAGTACTTCTACAGTCAGCCTT-ACGGTAAG--CTTGTGCACTCGGAA
GAAGCTAGGGTGATAATGGGGCAAACTAAAAGTAAAGTTAAAAGTAAATATGCCTCTTAT
CTCAGCTTTATTAAAATTCTTTTAAAAAGA---GGGGGAGTTAAAGTATCTACAAAAAA-
--TCTAATCAAGCTATTTCAAATAATAGAACAATTTTGCCCATGGTTTCCAGAACAAGAA
ACTTTAGATCTAAAAGA---TTGGAAAAGAA-TTGGTAAGGAACTAAAACAAGCAGGTAG
GAAGGGTAATATCATTCCACTTACAGTATGGAATGATTGGGCCATTATTAAAGCAGCT--
-TTAGAACCATTTCAAAC------------AGAAGA---TAGCGTTTCAGTTTCTGATGC
CACTGGAAGCTGTATAATAGATTGTAATGAAAAGACAAGGAAAAAA-TCCCAGAAAGA-A
AC-CGAAAGTTT--------ACATTGCG--AATATGTAGCAGAGCC------------GG
TAATGACTCAGTCAACGCAAAAT-------------------------------------
------------------------------------------------------------
------------------------------------------------------------
------------------------------------------------------------
----------------------------GTTGACTATAATCAAT----TACAGGAGGTGA
TATATCCTGAAACGTTAAAATT-AGAAGGAAAAGGTCCAGAATTAGTGGGGCCATCAGAG
TCTAAACCACGAGGCACAAG---TCCTCTTCCAGCAGGTCAGGTGCCTGTAACATTACAA
CCTC-AAACGCAGGTTAA------------------------------------------
------------------------------------------------------AGAAAA
TAAGACCCAACCGCCAGTAGCCTATCAATACTGGCCACCGGCTGAACTTCAGTATCGGCC
ACCCCC-AGAAAGTCAGTATGGATATCCAGGAATGCCCCC--------------------
-------------------------------------AGCACCACAGGGCAGGGCGC---
-CATACCCTCAGCCGCCCACTAGGAGACTTAATCCTACGGCACCACCTAGTAGACAGGGT
AGTGAATTACAT---------------GAAATTATTGATAAATCAAGAAAGGAAGGAGA-
-TACTGAGGCATGGCAATTCCCAGTAACGTTAGAACCGATGCCACCTGGAGAAGGAGCCC
AAGAGGGAG-----------AGCCTCTCACAGTTGAGGCCAGATACAAGTCTTTTTCGAT
AAAAATGCT-AAAAGATATGAAAGAGGGAGTA--AAACAGTATGGACCCAACTCCCCTTA
TATGAGGACATTATTAGATTCCATTGCTCATGGACAT---AGACTCATTCCTTATGATTG
GGAGATTCTGGCAAAATCGTCTCTCTCACCCTCTCAATTTTT-ACAATTTAAGA------
-----CTTGGTGGATTGATG-----GGGTACAAGAACAGGTCC----GAAGAAATAGGGC
TGCCAATCCTCCAGTTAACATAGATGCAGATCAACTATTAGGAATAGGTCAAAATTGGAG
TACTATTAGTCAACAAGCATTAATGCAAAATGAGGCCATTGAGCAAGT------------
------TAGAGCTATCTGCC-TTAGAGCCTGGGAAAAAA-TCCAAGACCC----------
----------------------AGGAAGTACCTGCCCC---------------TCATTTA
ATACAGTAAGACAAGG-TTCGAAAGAGCCCTACCCTGATTTTGTGGCAAGGCTCCAAGAT
GTTGCTCAAAAGTCAATTGCCGATGAAAAAGCCCGTAAGGTCATAGTGGAGTTGATGGCA
TATGAAAACGCCAATCCTGAGTGTCAATCAGCCATTAAGCCATTAAAAGGAAAGGTTCCT
GCAGGATCAGATGTAATCTCA-GAATATGTAAAAGCCTGTGATGGAATCGGAGGAGCTAT
GCATAAAG-CTATGCTTATGGCTCAAGCAATAACAGGAGTTGTTTTAGGAGGACAAGTTA
GAACATTTGGAGGAAAA----------------TGTTATAATTGTGGTCAAATTGGTCAC
TTAAAAAA-GAA-TTGCCCAGTCTTAAATAAACAGAA-----------------------
-----TATAACTATTCAAGCTACTACCACAAC-------AGGTAGAGAGCCACCTGACTT
ATGTCCAAGATGTAAAAAAGGAAAACATT-------------------------------
-----------------------------------GGGCTAGTCAATGTCGTTCTAAATT
TGATAAAAATGGGCAACCATTG-TCGGGAAACGAG-CAAAGGGGCCAGCC----TCAGGC
CCCACAACAAACTGGGGCATTCCCAATTCAGCCATTTGTTCCTCAGGG-TTTTCAGGGAC
AAAAACCCCCCCTC-----------CCTGTCCCAAGTGTTTC---------AGGGAATAA
GCCAGTTACCACAATACAACAATTGTCCCCCGCCACAAGCGGCAGTGCAGCAGTAGATTT
ATGTACTATACAAGCAG--------------TCTCTCTGCTTCCAGGGGAGCCCCCACAA
AAA--ATCCCC---ACAGGGGTATATGGCCCCCTGCCTGAGGGGACTGTAGGACTAATCT
TGGGAAAATCAAGTCTAAATCTAAAAGGAGTTCAAATTCATACTGGTGTGGTTGATTCAG
ACTATAAAGGCGAAATTCAGTTGGTTATTAGCTCTTCAATTCCTTGGAGTGCCAGTCCAG
GAGACA---GGATTGCTCAATTATTACTCCT---GCCATATATTAA--------------
-----GGGTGGAAATAGTGAGATAAAAAGAACAGGAGGGTTTGGAAGCACTGATCCAACA
GGAAAGGCTGCATATTGGGCAAGTCAGGTCTCAGAGAACAGACCTGTGTGTAAGGCCATT
ATTCAAGGAAAACAGTTTGAAGGGTTAGTAGACACTGGAGCAGATGTCTCTATCATTGCT
---TTAAATCAGTGGCCAAAAAATTGGCCTAAACAAAAGGCTGTTACAGGACTTGT----
------------------------------------------------------------
------------------------------------------------------------
------------------------------------------------------------
------------------------------------------------------------
------------------------------------------------------------
------------------------------------------------------------
------------------------------------------------------------
------------------------------------------------------------
------------------------------------------------------------
------------------------------------------------------------
------------------------------------------------------------
------------------------------------------------------------
------------------------------------------------------------
------------------------------------------------------------
------------------------------------------------------------
------------------------------------------------------------
------------------------------------------------------------
------------------------------------------------------------
------------------------------------------------------------
------------------------------------------------------------
---------------------CGGCATAGGCACAGCCTCAGAAGTGTATCAAAGTACGGA
GATTTTATATTGCTTAGGGCCAGATAATCAAGAAAGTACTGTTCAGCCAATGATTACTTC
AATTCCT-----------------CTTAATCTGTGGGGTCGAGATTTATTACAACAATGG
GGTGCGGAAAT---CATGCCCGCTCCATTATATAGCCCCACGAGTCAAAAAA-TCATGAC
CAAGATGGGATATATACCAGGAAAGGGACTAGGGA-AAAAT-----GAAGATGGCATTAA
AGTTCCAGTTGAGGCTAAAATAAATCAAGAAA-GAGAAGGAAT-------AGGGTATCCT
TTTT---AGGGGCGGCCACTGTAGAGCCTCCTAAAC---CCATACCATTAACTTGGAAAA
CAGAAAAACCGGTGTG-GGTAAATCAGTGGCCGCTACCAAAACAAAAACTGGAGGCTTTA
CATTTATTAGCAAATGAA--CAGTTAGAAAAGGGTCATATTGAGCCTTCATTCTC-----
----------GCCTTGGAATTCTCCTGTGTTTGTAATTCAGAAGAAA--------TCAGG
CAAATGGCGTATGTTAACTGACTTAAGGGCCGTAAACGCCGTAA---------TTCAACC
CATGGGGCC-TCTCCAACCCGGGTT--------------GCCCTCTCCGGCCATGATCCC
AAAAGATTGGCCTTTAATTATAATTGATCT------------------------------
----------AAAGGATTGCTTTTTT----------------ACCATCCCTCTGGCAGAG
CAGGATTGTGAAAAATTTGCCTTTACTATACCAGCCATAAATAATAAAGAACCAGCCACC
AGGTTTCAGTGGAAAGTGTTACCTCAGGGAATGCTTAATAGTCCAACTATTTGTCAGACT
TTT--GTAGGTCGAGCTCTTCAACCAGTTAGAGAAAAGTTTTCAGACTGTTA-TATTATT
CATTATATTGATGATATTTTATGTGCTGCAGAAACGAAAGATAAATTAA-----TTGACT
GTTATACATTTCTGCAAGCAGAGGTTGCCAATGCTGGACTGGCAATAGC-ATCTGATAAG
ATCCAAACCTCTACTCCTTTTCATTATT--------TAGGGATGCAGATAGAAAATAGAA
AAATTAAGCCACAAAAAATAGAAA----TAAGAAAAGACACATTAAAAA-CACTAAATGA
TTTTCAAAAATTACTAGGAGATATTAATTGGATTC-------------------GGCCAA
CTCTAGGCATTCCTACTTATGC-------------------CATGTCAAATTTGTTCTCT
ATATTAAGAGGAGACTCAGACTTAAATAGTAAAAGAATATTAACCCCAGAGGCAACAAAA
GAAATTAAA-TTAGTGGAAGAAAAAA-TTCAGTCAGCGCAAATAAATAGAATA------G
ATCCCTTAGCCCCACTCCAACTTTTGATTTTTGCCACTGCACATTCTCCAACAGGCATCA
TTATTCAAAATACTGATCTTGTGGAGTGGTCATTCCTTCCTCACAGTACAGTTAAGACTT
TTACATTGTACTTGGATCAAATAGCTACATTAATC-------------------------
--------------------GGTCAGACAAGATTACGAATAATAAAATTATGTGGAAATG
ACCCAGACAAAATAGTTGTCCCTTTAACCAAGGAACAAGTTAGACAAGCCTTTATCAATT
CTGG-TGCATGGCAGATTGGTCTTGCTAATTTTGTGGGAA-TTATTGATAATCATTACCC
AAAAACAAAGATCTTCCAGTTCTTAAAA-ATGACTACTTGGATTCTACCTAAAATTACCA
GACGTGAACCTTTAGAAAA-TGCTCTAACAGTATTTACTGATGGTTCCAGCAATGGAAAA
GCAGCTTACACAGGGCCGAAAGAACGAGTAATCAAAACTCCATATCAATCTGCTCAAAGA
GCAGAGTTGGTTGCAGTCATTACAGTGTTA--CAAGATTTTGACCAACCTATCAATATTA
TATCAGATTCTGCCTATGTAGTA--CAGGCTACAAGGGATGTTGAGACAGCTCTAATTAA
ATATAGCATGGATGATCAGTTAAACCAGCTATTCAATTTATTACAACAAACTGTAAGAAA
AA--GAAATTTC------------CCATTTTATATTACTCATATTCGAGCACACACTAAT
TTACCAGGGCCTTTGACTAAAGCAAATGAAGAAGCTGACTTACTGGTATCATCTGCACTC
ATAAAAGCACAAGAACTTCATGCTTTGACTCATGTAAATGCAGCAGGATTAAAAAACAAA
TTT-----GATGTCACATGGAAACAGGCAAAAGATATTGTACAACATTGCACCCAGTGTC
AAGTCTTACACCTGCCCACTCAAGAGGCAGGAGTTAATCCCAGAGGTCTGTGTCCTAATG
CATTATGGCAAATGGATGTCACGCATGTACCTTCATTTGGAAGATTATCGTATGTTCATG
-TAACAGTTGATACTTATTCACATTTCATATGGGCAACTTGCCAAACAGGAGAAAGTACT
TCCCATGTTAAAAAA-----CATTTATTGTCTTGTTTTGCTGTAATGGGAGTTCCAG---
-----------------AAAAAATCAAAA--------CTGACAATGGACCAGGATATTGT
AGTAAAGCTTTCCAAAA-------ATTCTTAAGTCAGTGGAAAATTTCACATACAACAGG
AATTCCTTAT-AATTCCC-AAGGACAGGCCATAGTTGAAAGAA-CTAATAGAACACTCAA
AACTCAATTAGTTAAACAAAAAGA-------AGGGGGAGAC-AGTAAG------------
-------------------------------GAGTGTACCACTCCTCAGATGCAACTTA-
---ATCTAGCACTCTATACTTTAAATTTTTTAAACATTTATAGAAATCAGACTACTACTT
CTGCAGAACAACATCTT-ACTGGTAAAAA---GAACAGCCCACATGAAGGAAAACTAATT
TGGTGGAAAGATAATAAAA---ATAAGACATGGGAAATAGGGAAGGTGATAACGTGGGGG
AGAGGTTTTGCTTGTGTTTCACC--AGGAGA---AAATCAGCTTCCTGTTTGGA-TACCC
ACT---------------------------------------------------------
------------------------------------------------------------
------------------------------------------------------------
------------------------------------------------------------
------------------------------------------------------------
------------------------------------------------------------
------------------------------------------------------------
------------------------------------------------------------
------------------------------------------------------------
--------------------------------------------------------AGAC
ATTTGAAGTTCTACAATGAACCCATC-----GGAGATGCAAAGAAA----------AGGG
CCTCCACGGAGATGGTAACACC--------------------------------------
------------------------------------------------------------
------------------------------------------------------------
------------------------------------------------------------
------------------------------------------------------------
------------------------------------------------------------
--CAGTCACATGGATGGATAAT--CCTATAGAAGTATATGTTAATGATAGTGTATGGG-T
ACCTGGCCCCACAGATGATCGCTGCCCTGCCAAACCT-GAGGAAGAAGGGA--TGATGAT
AAATATTTCCATTGGGTATCGTTATCCTCCT--ATTTGCCTAGGGAGAGCACCAGGATGT
TTAATGCC---------------CACAGTCCAAAA-TTGGTTGGTAGAAGT--ACCTATT
GTCAGTCCCA----TCTGTAGATTCACTTATCACATGGTAAGCGGGATGTCACTCAGGCC
ACGGGT-AAATTATTTATAAGACTTTTCTTATCAAAGATCATTAAAAT-------TTAGA
CCTAAAGGGAA-ACCTTGCCCC-------AAGGAAATTCCCAAAGAATCAAAAAATACAG
AAGTTTTAGTTTGGGAAGAATGTGTGGCCAATAGTGCGGTGATATTACAAAACAATGAAT
TCGGAACTATTATAGATTGGGTACCTCGAGGTCAATTCTACCACAATTGCTCAGGACAAA
CTCAGTCGTGTCCAAGTGCACAAGTGAG--------------------------------
TCCAGCTGTTGATAGCGACTTAACAGAAAGTTTAGACAAACATAAGCATAAAAAATTGCA
GTCTTTCTACCCTT-GGGAATGGGGAGAAAAAGGAATCTCTACC---CCAAGACCAAAAA
TAATAAGTCCTGTTTCTGGTCCTGAACATCCAGAATTATGGAGGCTTACTGTGGCCTCAC
-ACCACATTAGAATTTGGTCTGGAAATCAAACTTTAGAAACAAGAGATCGTAAGCCATTT
TATACTGTCGACCTAAATTCCAGTCTAACAGTTCCTTTACAAAGTTGCGTAAAGCCCCC-
-TTATAT-GCTAGTTGTAGGAA--ATATAGTTATTAAACCAG---ACTCTCAAACTATA-
-ACCTGTGAAAATTGTAGATTGCTTA-CTTGCATTGATTCAACTTTTAATTGGCAACACC
GTATTCTGCTGGTGAGAGCAAGAGAGGGCGTGTGGATCCCTGTGTCCATGGACCGACCGT
GGGAGGCCTCACCATCCGTCCATATTTTGACTGAAGTATTAAAAGGTGTTTT-AAATAGA
TCCAAAAGATTCA-TTTTTACTTTAATTGCAGTGATTATGGGATTAATTGCAGTCACAGC
TACGGCTGCTGTAGCAGGAGTTGCATTGCACTCTTCTGTTCAGT-CAGTAAACTTTGTTA
ATCATTGGCAAAAAAA-TTCTACAAGATTGTGGAATTCACAATCTAGTATTGATCAAAAA
-TTGGCAAATCAAATTAAT-GATCTTAGACAAACTGTCATTTGGATGGGAGACAGGCTCA
TGAGCTTAGAACATCGTTTCCAGTTACAGTGTGACTGGAATACATCAGATTTTTGTATTA
CACCCCAAATTTATAATGAGTCTGAGCATCACTGGGACATGGTTAGAC------------
----------ACCATCTACAGGGAAGAGAAGATAATCTCACTTTAGACATTTCCAAA-TT
AAAAGAACAA-----ATTTTCGAAGCATCAAAAGCCCATTTAAATTTGGTGCCAGGAACT
GAGGCAATTGCAGGAGTTGCTGATGGCCTCGAAAATCTTAACCCTGTCACTTGGGTTAAG
ACCATTGGAAGTACTACGATTATAAATCTCATATTAATCCCTGTGTGCCTGTTTTGTCTG
TTGTT--AGTCTGCAG--GTGTACCCAACAGCTCCAAAGAGACAGCGACCATCGAGAAC-
-------------GGGCCATGATGATGATGGTGGTTTTGTCGAAAAGAAAAGGGGGAAAT
GTGGGGAAAAGCAAGAGAGATCAGATTGTTACTGT-GTCTGTGTAGAAAGAAGTAGACAT
AGGAGACTCCATTTTGTT---------------------------------ATGTACTAA
GAAAAATTCTTCTGCCTTGAGATTCTGTTAATCTATAACCTTA-----------------
----------CCCCCA--------------ACCCTGTGCTCTCTGAAACATGTGCTCTGT
CAA-------CTCAGAGTTAAATGGATTAA-------GGGCGGTGCAAGATGTGCTTTGT
TAAACAGA--------TGCTTGAAGGCAGCATGCTCCTTAAGAGTCATCACCACTCCCTA
ATCTCAAGTACCCAGGGACACAA--AAACTGCGGAAGGCCGCAGGGA-CCTCTGCCTAGG
AAAGCC--AGGTATTGTCCAAGGTTTCTCCCCA-TGTGATAGTCTGAAATATGGCCTCGT
GGGAAGGGA---AAGACCTGAC---------------CGTCCCCCAGCCCGACACCCGTA
AAGGGTCTGTGCTGAGGAGGATTAGTATAAGAGGAAGGCATGCCTC-TTGCAGTTGAGAC
AAGAGGAAGGCATCTGTCTCCTGCCCG-------------------TCCCTGGGCAATGG
AATGTCTC-GGTATAAAACCCGATTGTA---TGCTCCATCTACTGAGATAGGGAAAAA-C
CGCCTTAG-GGCTGGAGGTGGGACCTGCGGG---CAGCAATACTGCTTTGTAA-------
---AGCATTGAAATGTTT------------------------------------------
----ATGTGTATGCATATCTAAAAGCACAGCACTTAATCCTTTACCTTGTCTATGATGCA
AAGACCTTTGTTCACGTGTTTGTCT---GCTG-------------------------ACC
CTCTCCCCACAATTGTCTTGTGACCCTGACACATCCCCCTCTTC---------GAGAAAC
ACCCAC-AGATGATCAATAAATACTAAGGGAACTC--AGAGGC---TGGCGGGA------
TCCTCCA-TATGCTGAACGCTGGTTCCCCGGGTCCCCTTCTTTCTTTCTCTATACTTTGT
CTCTGTGTC-TTTTTCTTTTC-CAAATCTCTCGTC-CCACCTTACGAGAAACACCCACAG
GTGTGTAGGGGCAACCCACCCCTACA
>HML-2_4p16.1a
-----------------------------------AGGGAAAAGAAAGAGAGATCAGACT
GTCACTGT-GTCTATG-TAGAAAGGGA-AGACATAAGAGACTCCATTTTGAAAAAGATCT
GTACTTTAAACAATTGCTTTGC--AGAGATGTTGTTCATTTGTAGCTTT-GCCCCAGCCA
CTTTGCCCCAACC--------------ACTTTGACCCAACTTGGAGTTC--CCAAACATG
TGTTGTATAAA-ATCAAGGTTTAAGGGATCTAGGGCTGTGCACGACGTGCCTTGTTATCA
AAATGTTTACAAGCAGTATACTTG-----------TAAAAGTCATTGCCATTCTCTAGTC
TCAATAAACCAGGGGCACAATACACTGTGGAAAGCCGCAGGGACCT-CTGCCCTTGAAAG
-CAGGG-TATTGTCCAAGGTTTCTCCCCA--TGTGATAATCT-GAAATATGGCCTCGTGG
GAT-GAGAAA-GACCTGACTGTCCCCC-AGCCCGATAC----------------------
-CTGTAAAAGGTCTGTGCTGAGGTGAATTAGTACAAGAGGAAAG----CCTCT-TGCATT
TGAGAT-GGAGGAAGACCACTGTCTCCTGCCTGCCCCTGGG-AACTCAAAGTCTCGGTGT
AAAACCC-GATTGTGCAT---TTGTTCAAGTCTTAGATAGGAGAAAAGCTGCCC-TGTGA
CAGGAGGCGAGACAT---GTTTGCAGCAATGCTGCCTTGTTATTCTTTACACCACTGAGA
TGTTTGGGTGGAGAGAAACATAAA-TCTGGCTTACGTACACGTCCAGGCATAGTACCTTC
CCTTGAACTTATTTATGATAT-AGATTCTTTGGCTCACATGTTTTT-TGTTGACC---TC
CTTATTATCACCCTGCTCTCCTATTACATTCCTTTTTGCTGAAATAATGAAAATCATAAT
CAAT----AAAAACTGAGGGAACTCAGAGCCCGGTG------------------------
-------------------------------------------CCGGTGCATGTCCTTGG
T-GTGCTGAGTGCC-GGTCCCCTGGACCC-ACTGTTGTTTCTCTATACTTTGTCTCTGTG
TCTTA------------------------TTTCTTTTCTCCG-TCTCTCAT-CCCACCCG
-ACTAGAAATACCCACAGGTGTGGAGGGGCAGGCCACCCCTTCATCTGGAGCCCAGCTTG
GGGCCC-TTCTGTAGGGTGAAGGTACTCTAAGAACGTGAGCATTGAGGACAGC---CGAC
G-AGAGATTCCCTAGTACGTCCACAGTCAGCCTT-GTGGTTAG--CTTGTGCGCTCAGAG
GAATCCAGGGTAACAATGGGGCAAACTGAAAG------------TAAATATGCTTCTTAT
CTCAGCTTCATTAAAATTATCTTAAGAAGA---GGGGGAGTTAAAGCTTCTACAGAAAA-
--TCTAGTTACGCTGTTTCAAACAATAGAACAATTCTGCCCATGGTTTCCAGAACAGGGA
ACTTAATATTTAAAAGA---TTGGGAAAAAA-TTGGCAAAGAACTAAAACAAGCAATTAG
GGAAGGTAAAATCATCCCACTTACAGCATGGAATGATTGGGCCATTATTAAAGCAACT--
-TTAGAACCATTTCAAAT------------AGAAGAAGATAGCGTTTCAGTCTTTGATGC
CTCTGAAAGCTGTGTAATAGATTGTGAAGAAGAGGCAGGAACAGAG-TTTAAGAAAGG-A
AT-GGAAAGTAC--------ACATTGTA--AAAATGCAGTAGAGCC------------TG
TACTGGCTTGGTCAATGCAGAAT-------------------------------------
------------------------------------------------------------
------------------------------------------------------------
------------------------------------------------------------
----------------------------GTTGACTATAATCAAT----TACAGGAGGTAA
TATATCCTGAATCATCAAAATT-GGGAGAAGGAGGTCCAGAATTATTTGGGCCATCAGAG
TTTAGACCACGATGGCCACCAACTCCTTCTCCCGCGGTTCAGATGCCTTTGATGTCACAA
TCTC-AAATGCCAAT---------------------------------------------
------------------------CCAGGCACAGTATCCGCAATACCAGCCAGTAGAAAA
TAAAACCCAACCATCGGTAGTTTATCAACACAAGCCGTCAGCCGTATTTCAGTATCCGCC
GTCTCC-AGAGGTTCAGTATGGATCTCAGGCGGTGCGTCC--------------------
-------------------------------------TGTGCCAAATAGCAAGGCAC---
-TATATCAACAACCCAAGGCGATGGCGTTTGATCTTACAGTACCACCTAGTGGACAAGGT
AGTGCACTGCAT---------------GAGACCATTGCTACAGCCAGAAAACAGGGAGA-
-TCTTGAGGCATGGCAATATCCGGGAATGTTACAAACAATGCCGGCCGGGAAAGGGAGTC
AAGCAAGAG-----------CGTCTGTCTGAACCAAGACTAGATATGAATCTATCACCAT
AAAAAAATTTAAAAGATATGAAGGAAGGAGTT--AAACAATATGGACCTAACTCTCCTTA
TATGAGAACACTATTAGATTCCATTGCTCATGGAAAT---AGACTTATTTCTTATGATTG
GGAAATTTTGGCTAAATCTTCCCTTTCACCCTCTCAGTATCT-ACAGTTTAAAA------
-----CCTGGTGGAATGATG-----GGGTACAAGAACAGCTAC----GAAAAAATCAGGC
TACTAATCCTGTTGCTTATATAGATGCAGACCAATTGCTAAGAACAGGTCCAAATTGGGG
CACTACTAACCAACAATCAGTAATG-AAAATCAGGCTATTGAACAACT------------
------AAGGGCTATTTGCC-TCAGGGCCTGGGAAAAGA-TTCAGGACCC----------
----------------------AGGAACCTCATGCCCT---------------TCTTTTA
GTTCAATCAGACAAGG-CTCTAAAGAGCCATATCCAGACTTCGTGGCAAGGTTGCAAGAT
GCGGCTCAAAAATCCATTGCAGGTAATAACGCCCGAAAAGTTATTGTAGAAACAATGGCT
TATCAAAACGCAAATCCAGAGTGTCAATCAGCCATAAAGCCATTAAGAGAAAAGGTTTCA
GCAGGAGTTGATGTAATTACA-GAATATGTGAAGGCTTGTGATGGGATTGGAGGAGCTAT
GCATAAGG-CAATGCTATTGGCTCAAGCAATTACAGGGGTTGCTTTAGGAGGACAAGTTA
AAACATTTGGGGGAAAA----------------TGTTATAATTGTGGTCAAATCGGTCAT
CTAAAAAA-GAA-TTGCCCAGGCTTAAATAAACAGAGCAAAAAAAAAAA-----------
---------------------------------------AAA--TAGAGCCACCTGGCCT
GTGTCCAAGATGTGGAAAAGGAAAACACT-------------------------------
-----------------------------------GGGCTAAGGAATGTCGTTCTAAATT
TGATAAAAATGGACAACCATTG-TCGGGAAACGGGGAAGAGGGGTCAGCC----CCAGGC
CCCGCAACAAAGTGGGGCATTCCCGATTCAGCCATTTGTTCCTCAGGG-TTTTCAGGGAC
AACAACCCCCACAGTAAATACCACCA------------TTTC---------AGGAAATCA
GCCAATTACAA---TACGACAATTATCCCCTGCCACAGCAGGCAGTGCTGCCGTAGATTT
ATGTTCTACTCAAATGA--------------TTTCTTTACTCCCTGGAGAGCCCCCTCAA
AAG--ATTCCT---ACAGGGGTATATGGGCCGCTGCCAGAAGGGATGGTAGGCCTTATTT
TAGGAAGATCTAGTCTAAATTTGAAAGGAGTTCAAATTCATACTGGGGTAATTGACTCAG
ATTATAAAGGGGAAATTCAGTTAGTGATCAGCTCTACTGTTCCCTGGAGTGCCAATCCAG
GTGATA---GAATTGCTCAATTACTGCTCTT---GCCTTATATTAA--------------
-----AATTGGGGATAGCAAAACAGAA---ACAGGAGTGTTTGGAAGTACCAACACTGCT
GGAAAAGCTGTTTATTGGGCTAGTCAGCTCTCAGAGAATAGACCTGTGTGTACAGTTACT
ATTCAGGGAAAACAGTTTGAAGGATTAGTGGATACTGGGGCTGATGTTTCCATCATTGCC
---TTAAATCAATGGCAAAAAAATCAGCCTAAACAAAAGCCTGTTACAGGATTTGT----
------------------------------------------------------------
------------------------------------------------------------
------------------------------------------------------------
------------------------------------------------------------
------------------------------------------------------------
------------------------------------------------------------
------------------------------------------------------------
------------------------------------------------------------
------------------------------------------------------------
------------------------------------------------------------
------------------------------------------------------------
------------------------------------------------------------
------------------------------------------------------------
------------------------------------------------------------
------------------------------------------------------------
------------------------------------------------------------
------------------------------------------------------------
------------------------------------------------------------
------------------------------------------------------------
------------------------------------------------------------
---------------------TGGTGTGGGCACTGCCTCAGAAGTGTATCAAAGTGCCAG
GATTTTACATTGTCTAGGACCTGATAATCAAGAGACTACAGTTCAGCCTATGATTACTTC
TATTCTA-----------------ATTAATTTATGGGGTCGAGACTTATTAGAACAGTGG
CATGCAGAGATTACTATTCCAGTCTCTCTATACAGCCCCACGAGTCAAAAAA-TCATGAC
TAAAATGGGATATCTCCCTGGCAAAGGACTAGGGA-AAAAT-----GGAGAAGGCATTAA
AATTCCAATTGAGGCTAAGGGAAATCCAGAAA-GAAAAGGACT-------AGGGTTTCCT
TTTT---AGGGGTGGTCACTGTAGAGCCTCCAAAAC---CCATTCCAGTAACTTGGAAAA
CAGAAATGCCTTTATG-GGTAAGTCAGTGGTCACTGCCAAAACAAAAGCTGGAGGCCTTA
CACTTATTGGCAAAAGAA--CAATTAGAAAAGGGACATATTGAGCATTCATTTTC-----
----------GCCTTGGAATTTTCCTGTGTTTGTAATTCAGAAAAAAA-------TCAGG
CAGATGGCGCATGTTAACTGATTTAAGAGCTGTTAATGCAGTAA---------TTCAACC
CATGGGGTC-TCTCCAACCTGGGCT--------------GCCCTGTCCAGCCATCATCCC
CAAAGATTGGCCTTTAATTACAGTTGATCT------------------------------
----------GAAGTATTGCTTTTTT----------------ACCATTCCTCTGGCAAAA
CAGGATTTTGAAAAATTTGCTTTTACTATACCAGCCATAAATATTAAAGAACCAGCCACT
AGATTTCTGTGGAAAGTGTTGCCCCAGGGAATGCTTAATAGTCCAACTATTTGTCAGACT
TTT--GTAGCTCAAGTTCTTCAACCAGTTAGAGACAAGTTTTCAGACTGTTA-TATCATT
CATTATGTTGATGATATTTTGTGTGCTTCAGAAACAAGAGACAAATTAA-----TTGACT
GTTACACATTTCTGCAGACAGAGGTTGCAAACGCAGGCCTGACAATAGC-ATCTGATAAG
ATTCAGACCTCCACTCCTTTTCATTATT--------TGGGAATGCAGGTAGAGGAGAGAA
AAATTAAACCACAAAAAGTAGAAA----TAAGAAAAGACACATTAAGAA-CATTAAATGA
CTTTCAAAAATTGCTAGGAGATATTAATTGGATTC-------------------GGCCAA
CTCTAGGCATCCGTACTTATCC-------------------CATGTCAACTTTGTTCTCT
ATCTTGAGAGGGGATCCAGACTTAAATAGTAAAAGAACATTAACTCCAGGGGCAACTAAA
GAAATTGAA-TTAGTTGAAGAAAAAAT-TCAGTCAGCAAAAGTAAATAGAATA------G
ATCACTTAGCCCCACTCCAACTTTTCATTTTTGCTACTGCACATTCTCCAACAGGCATTA
TTGTTCAAAATACAGATCTTGAGGAGTGGTCATTCCTTCCTCACAGTACAGTTAAGACTT
TTACATTGTACTTAGATCAAATGGCTACATTAATT-------------------------
--------------------GGTCAGGCAAGACTATGAATAGTAAAATTGTGTGGAAATG
ACCCAGATAAAATCATTGTTTCTTTAAACAAGGAGCAGGTTAGACAAGCCTTTATCAATT
CTGG-TGCAGGGCAGATTGGTCTTGCTGATTTTGTGGGAA-TTATTGATAATCATTAACC
AAAAGCAAAAATCTTCCAGTTTTTGAAA-TTGACTACTTGGATTTTACCTAAAATTACCA
GACAAAAACCTCTAGAAAA-TGCTCTGACGGTGTTTACTGATGGTTCCAGCAATGGAAAA
GTGGCTTACACTGGACCAAAAGAACAAGTTATTGAAACTCAATATCACTCAGCTCAAAGA
GCAGAATTGGTTGCTGTCATTTCAGTGTTA--CAAGATTTTAATCAGTCTATTAACATTG
TTTCAGATTCTGCATATGTAGTA--CAGGTTACAAAGGATGTTGAGACAGCCCTAATCAA
ATATAGTGTGGATGATCAGTTAAATCAGCTGTTTAAATTGTTACAACAAACTGTAAGAAA
AA--GAAATTTC------------CCATTTTATATGGCTCATATCCGAGCACATACTAAT
TTACCAGGGCCTTTAACTAAGGCAAATGAACAAGCTGACTTGCTAGTATCATCTGCCTTC
ATGGAAGCACAAGAACTTCAGGCCCTGACTCATGTAAATGCAACAGGATTAAAAAACAAA
TTT-----GATATCACATGGAAACAAGCAAAAAATGTTGTACAACATTATGCTCAGTGTC
AAGTCTTACACCTGCCCGCTCAAGAGGCAGGAGTTAATCCTAGAGGTTTAAGTCCTGATG
CATTATGGCAAATGAACGTCACACATGTACCTTCATTTGGAAAATTGTCACTTGTCCATG
-TGACAGTTGATACTTATTCACATTTCATATGCGCAACCTGCCAGACAGGAGAAAGTACT
TCCCATGTTAAAAGA-----CATTTATTATCTTGTTTTGCAGTCAGTGGATTTCCAG---
-----------------AAAAAATTAAAA--------CAGATAATGGGCCAGGATACTGT
AGTAAAGCATTTCAAAA-------ATTCTTAAATCAGTGGAAAATTACACATACAACAGG
AATCCCT----AATTTCC-AAGGACAGGCTATAATGGAAACAA-CTAATAGAACACTCGA
AGCTCAATTGGTTAAACAAAAAAA-------GGAAAA-----AGTAAG------------
-------------------------------GAATATAACACTCCCCAGATGCAACTTA-
---ATCTAGCACTCTATACTTTAAATTTTTTAAATATATATAGAAATCAGACCATTACTT
CTGCAGAACAACATTTT-ACTGGTAAAAA---GAACAGCCCACATGAGGGAAAACTGATT
TGGTGGAAAGACAACAAAA----TAAAACATGGGAAATAGGTAAGGTGATAACATGGGGG
GGAGGTTTTGCTTGTGTTTCACC--AGGAGA---AAATCAGCTTCCTGTTTGGC-TACCC
ACT---------------------------------------------------------
------------------------------------------------------------
------------------------------------------------------------
------------------------------------------------------------
------------------------------------------------------------
------------------------------------------------------------
------------------------------------------------------------
------------------------------------------------------------
------------------------------------------------------------
--------------------------------------------------------AGAC
ATTTGAAGTTCTATAATGAACCCATC-----AGAGATGCAAGGGAA----------GGCG
CCTCCGCAGAGACAGAGAACCCGCAATCGAA-CATCAAC---------------------
-------GACTCGCAGGGTGAACAAAATGGTGATATCAGAAGGACAGATGAAGTTGCCAT
CCACCAAGAAAGTGGGGCCGCCGACCTGGGCCCAGCTAAAGAAGCTGACACAGT-TAGCT
G-------AAAAAAGCCTGGAAAACACAA-GGGTAACACAGACTCCAGAGAATATGC-T-
--------TCTTGCAGCTTTAATGATTGTATCAACGGTGGTTAAGTCTCCCTATGTCTTC
AGGAGCCGCTACAGCTAACTATACTTACTGGGCCTATGTGATTTTCCCACCCTTAATTCG
GGCAGTCACTTGGATAGATAAT--CCTATTAAAGTATATGTTAATAACAGTGAATGGG-T
ACCAGGCCCCACAGATGACCGTGGCCCTGCCCAACCT-GAAGAAGAAGGAA--TGATGAT
AAACATTTCCATTGGGTATCATTATCCTCCT--ATTTGCCTGGGAAAAGCACCAGGATGC
TTAATGCC---------------TACAATCCAAAA-TTGGTTGATAGAAGT--ACCTACT
GTCAGTGCCA----CCAGTAAATTTACTTATCATATGATAAGTGGAATGTCACTCGGGTC
ACAAAT-GAATCATTTACAGAATTCTTCCTATCAAAGATCATTAAAAT-------TTAGG
CCTAAAGGAAA-CCATGCCCC--------AAGGAAATTCCAAAAGAATCAAAAGACCCAG
AAGTCTTAGTTTGGGAAGAATGTGTGGCTGATACTGCAGTGGTACTACAAAACAATAAAT
TTGGAACTATTATAGACTAGGCCCCTCGAGGCCAATTATATTATGACTCTATGGGCCAGA
CCCACTCATGTTCACAGG--------------------CTCCATCTGCCTGGCCCACTAA
TCCGGCCTATGATAGTGATTTAACTAAAAGGCTAGACTAGGTTTA---TAGAAGGTGAGA
ATCACCCTATCCAT-GGAAATGGGGTGAAAAGAGGATTTCATCA---CCCCGACCAAAGT
TAGTTAGTCCTGTTGTTGGTCCTGAACACCCAGAATTATGGAAGCTCACTGTGGCCTCGT
-ACCACATTAGAATTTTGTCTGGAAATCAAGTTATGGGAACAAGAAACCATAAGCCATAT
TATACTATTAACCTAAATTACAATCTGAAAATTCCTTTGCAAAGTTGTGTAAAACCCCC-
-TTATAT-GCTAGTTGTAGGAA--ACATAGCTATTAAACCAG---ATTCCCAAACTACA-
-AGCAGTGAAAATTGTAGATTGTTTA-CTTGCATTGATTCAACTTTTGATTGGTAGAATG
GTATTCTGTTAGTAAGGGCAAGAGAAGGCGTGTGGATCCCTTTGTCCATGGATCGACCAT
GGGACGCTTCTCCATCCGTACATATCTTAA-----GTATTAAAAGGAGTTCT-AACTAGA
TCTAAAAGATCCA-TTTTTACTTTGATTGCAGTGATTGTGGGTCTTATTGCAGTCACAGC
TACTGCTGCGGCTGCTGGAATTTCTTTACACTCCTCTGTTCAAA-CTGCAGAATATGTGA
ATAATTGGCAAAAGAA-TTCCTCAAAATTGTGGAATTCTCAGACTCAAATAGATCAAAAA
-TTGGCAAATCAAATTAAT-GATCTTAGACAAACTGTTATTTGGATGGGAGATAGGCTCA
TGAGCTTAGAATATCTTTTTCAGTTACAGTGTGACTGGAATACGTCAGATTTTTGTATTA
AACCTTGAGCCTATAATGAACCTGAACATCACTGGGACATGGTTAGAC------------
----------GCCATCTACAAGGAAGAGAAGATAATCTTACCTTAGATATTTCTAAA-TT
GAAAGAACAA-----ATTTTTGAAACCTCAAAAGCCCAGTTAAATCTGGTGTCAGAAACG
GAGGCAATGGTAAAAGCTGTTGATAGCCTCACAAATCTTAACCCTGTCACTTGGGTTAAA
ACCATTGGAAATTCCACTATTGCAAATTTTGTATTAATTTTTGTATGTCTGTCCTCTCTA
TTGTT--AGTCTACAG--GTGTATCCAGCAGCTCCGGAGAGACAGCGACCAGTGAGAAG-
-------------GGGCCATGATGACGATGGCGGTTTTGTTAAAAAGAAAAGGGGGAAAT
GTAGGGAAAAGA--GAGAGATCAGACTGTCACTGT-GTCTATGTAGAAAGGGAA-GACAT
AAGAGACTCCACTTTGAA---------------------------AAAGACCTGTACTCT
-AACAATTGCTTTGC--TGAGATGTTGTTCATTTGTAGCTTTGCCCCAGCCACTTTGCCC
CAGTCACTTTGACCCA--------------ACTTGGAGTTCACAAAAACATGTGTTGTCT
AAA-------ATCAAGGTTTAAGGGATCTA-------GGGCTGTGCAGGACGTGCCTTGT
TAACCAAA--------TGTTTACAAGCAGTAAAGTTGGTAAAAGTCATTGCCATTCTCTA
GTCACAATAAACCAGGGGCACAA-TGCACAGTGGAGAGCCGCAGGGA-GCCCTGCCCTTG
AAAGCA--GGGTTTTGTCCAAGGTTTCTCCCCA-TGTGATAGTCTGAAATATGGCCTCAT
GGAATGAGA---AAGACCTGAC---------------TGTCCCCCAGCCTGACACCCGTA
AAGGGTCTGTGCTGAGGCGGATTAGTAAAAGAGGAAAG----CCTC-TTGCAGTTGAGAT
GGAGGAAGGCCA-CTGTCTCCTGCTTG-------------------CCCCTGGGAATTG-
AATGTCTC-GGTGT-AAACCCGATTGTACA-TTTGTTCAAGTCTGAGCTAGGATAAAAGC
TGCCCTGT-GGCGGGAGGCGAGACATGTT-G---CAGTAATGCTGCCATGTTATTCTTTA
C--TCCACTGAGATGTTTGGGTGGAGAGAAACATAAATGTCGACTACATG----------
-------------CAAGTCC--AGTCATA-TACCTT-CCCTTGAACTTAATTATGATATA
GATTATTTTGCTCACATGTTTTTT----GTTG-------------------------ACA
TTCTGCTTATTATCACCCTGCTCTCCTATTACATTCCTTTTTGC--------TGAAATAA
TGAAAA-TCATAATCAATAAAAACTGAGGGAACTC--AGAGGCCAGTGCTCGTGCAGG--
TCCT-GG-TGTGCTGAGTGCCAG-TCCCCTGGACCCACTGTTG-TTTCCCTGTACTTTGT
CTCTGTGTC-TTATTTCTTTTCTCTGTCTCTCATC-CCACCCGACTAGAAATACCCACAG
GTGTGGAG----
>HML-2_4p16.1b
--------------------------------------------AAAGAGAGATCAGACT
GTCACTGT-GTCTATG-TAGAAAGGGA-AGACATAAGAGACTCCATTTTGAAAAGGACCT
GTACTTTAAATAATTGCTTTGC--TTAGATGTTGTTAATTTGTTGCTTT-GCCCCAGCCA
CTTTGCCCCAGCT--------------ACTTTGACCCAACCTGGAGCTCACAAAAACATG
TGTTGTATGAA-ATCAAGGTTTAAGGGATCTAGGTCTGTGCAGGACGTGCCTTGTTAACA
AAATGTTTACAAGCAGTATACTTGG----------TAAAAGTCATCACCATTCTCTAGTC
TCAACAAACCAGGGGCATAATACACTGTGGAAAGCCGCAGCGACCT-CTGCCCTTGAGAG
-CAAGG-TATTGTCCAAGGTTTCTCCCCA--TGTGATAGTCT-GAAATATGGCCTCATGG
GAT-GCGAAA-GACCTGACTGTCCCCC-AGCCCGATAC----------------------
-CCGTAAAGGGTCTGTGCTGAGGTGGATTAGTAAAAGAGGAAAG----CCTCT-TGCAGT
TGAGAT-GGAGGAAGGCCACTGTCTCCTGCTTGCCCCTGGG-AACTGAATGTCTCGGTGT
AAAACCC-GATTGTACAT---TTGTTCAACTCTGAGATAGGAGAAAAGCTGCCC-TGTGG
CAGGAGGCGAGACAT---GTTTGCAGCAATGCTGCCTTGTTATTCTTTACTCCACTGAGA
CGTTTGGGTGGAGAGACACATAAA-TCTGGCCTACGTGCACATCCAGGCATAGTACCTTC
CCTTGAACTTAATTATGATAT-AGATTATTTTGCTCAC--GTTTTT-TGTTGACTTTCTC
CTTATTATCACCCTGCTCTCCTACTACATTTCTTTTTGCTGAAATAATGAAAATCATAAT
CAAT----AAAAACTGAGGGAACTCAGAGGCCGGTG------------------------
-------------------------------------------CCTGTGCAGGTCCTTGG
T-GTGCTGAGTGCC-GGTCCTCTGGGCCC-ACTGTTGTTTCTCTATACTTTGT------G
TCTTA------------------------TTTATTTTCTCCG-TCTCTCAT-CCCACCCG
-ACTTGAAATACCCACAGGTGTGGAGGGGCAGGCCATCCCTTCATCTGGTGCCCAACATG
GGGCCC-TTCTCTAGGGTGAAGGTACCCTAAGAACGTGAGCATTGAGGACAGC---CGAC
G-AGAGATTCCCGAGTACGTCCACAGTCAGCCTT-GAGGTAAG--CTTGTGCGCTCGGAG
GAATCCAGGGTAACAATGGGGCAAACTGAAAG------------TAAATATGCTTCTTAT
CTCAGCTTCATTAAAATTCTCTTAAGAAGA---GGGGGAGTTAAAGCTTCTACAGAAAA-
--TCTAGTTACGCTATTTCAAGCAATAGAACAATTCCGCCCATGGTTTCCAGAACAGGGA
ATTTTAGATTTAAATGA---TGGGGAAAAAA-TTGGCAAAGAACTACAACAAGCAACTAG
GGAAGGTAAGATCATCCCACTTACAGCATGGAATGATTGGGCCATTATTAAAGCAATT--
-TTAGAACAATTTCAAAT------------AGAAGAAGATGGCGTTTCAGTCTTTGATGC
CCCTGAAAGCTGTGTAATAGATTGTGAAGAAGAGGCAGGAACAGAC-TTTAAGAAAGG-A
AT-GGAAAGTAC--------ACATTGTA--AAAATGCAGTAGAGCC------------TG
TAATGGTTCGGTCAATGCAAAAT-------------------------------------
------------------------------------------------------------
------------------------------------------------------------
------------------------------------------------------------
----------------------------GTTGACTATAATCAAT----TACAGGAGGTAA
TGTATCCTGAATCATCAAAATT-GGGAGAAGGAGTTCCAGAATTATTTGGGCCATCAGAG
TTTAGACCAAGATGGCCACCAACCCCTTCTCCCGCGGTTCAGATGCCTGTGATGTCACAA
TCTC-AAATGCCAAT---------------------------------------------
------------------------CCAGGCACAGTATCCGCAATACCAGCCAGTAGAAAA
TAAA-CCCAACCATCGGTAGTTTATCAACACCAGCCGCCAGCCGAATTTCAGTATCGGCC
GTCTCC-AGAGGTTCAGTATGGATCTCAGGAGGTGCGTCC--------------------
-------------------------------------TGTGCCAAATAGCAAGGCAC---
-TATATCAACAACCCACGGCGATGGCGTTTGATCTTACAGTACCACCTAGTGGACAAGAT
AGTGCACTGCAT---------------GAGACCATTGCTACAGCCAGAAAACAGGGAGA-
-TCTTGAGGCATGGCAATATCTGGTAATGTTACAACCGATGCCGGCCGGGAAAGGGAGTC
AAGCAGGAG-----------CGTCTGTCTGAACTGAGACCAGATATGAATCTTTCACCAC
AAAAATGTT-AAAAGATATGAAGGAAGGAGTT--AAACAATATGGACCTAACTCTCCTTA
TATGAGAACATTATTAGATTCCATTGCTCATGGAAAT---AGACTTATTCCTTATAATTG
GGAAATTTTGGCTAAATCTTCCCTTTCACCCTCTCAGTATCT-ACAGTTTAAAA------
-----CCTGGTGGATTGATG-----GGGTACATGAACAGGTAT----GAAAAAATCAGGC
TACTAATCCTGTTGCTTATATAGATGCAGACCAATTACCAGGAACAGGTCCAAATTGGGG
CACTATTAACCAACAATCAGTAATGCAAAATGAGGCTACTGAACAACT------------
------AAGGGCTATTTGCC-TCAGGGCCTGGGAAAAGA-TTCAGGACCC----------
----------------------AGGAACCTCCTGCTCT---------------GCTTTTA
GTTCAATCAGATAAGG-CTCTAAAGATCCATATCCAGACTTTGTGGCAAGGTTGCAAGAT
GCAGCTCAAAAATCCATTGCAGATAATAACGCCCGAAAAGTTACTGTAGAAATAATAGCT
TATCAAAATGAAAATCCAGAATGTCAATCGGCCATAAAGCCATTAAGAGGAAAGGTTTCA
GCAGGAGTTGATGTAATTACA-GAATATGTGAAGGCTTGTGATGGGATTGGAGGAGCTAT
GCGTAAGG-CAATGTTATTGGCTCAAGCAATTACAGGGGTTGCTTTAGGAGGACAAGTTA
AAACATTTGGGGAAAAA----------------TGTTATAATTGTGGTCAAATCGGACAT
CTAAAAAA-GAA-TTGCCTAGGCTTAAATAAACAGAGCAAAAAAAAAAAA----------
---------------------------------------AAAAAAAGAGCCACCTGGCCT
GTGTCCAAGATGTGGAAAAGGAAAATATT-------------------------------
-----------------------------------GGGCTAAGGAATGTCTTTCTAAATT
TGATGAAATTGGACAGCCATTG-TCGGGAAATGGG-AAGAGGGGCCAGCC----CCAGGC
CCCGCAACAAAGTGGGGCATTCCCGATTCAGCCATTTGTTCCTCAGGG-TTTTCAGGGAC
AACAACCCCCACAGTAAATACCACCA------------TTTC---------AGGAAATCA
GCCAATTACAACAATACAACAACTATCCCCTGCCACAGCAGGCAGCGCTGCAGTAGATTT
ATGTTCTGCTCAAATGA--------------TTTCTTTACTCCCTGGAGAGCCCCCGCAA
AAG--ATTCCT---ACAGGGGTATATGGCCCACTGCCAGAAGGGATGGTAGGCCTTATTT
TAGGAAGATCTAGTCTAAATTTGAAAGGAGTTCAAATTTATACTGGGGTAATTGACTCAG
ATTATAAAGGGGAAATTCAGTTAGTGATCAGCTCTACTGTTCCCTGGAGTGCCAATCCAG
GTGATA---GAATTGCTCAATTACTGCTCTT---GCCTTATATTAA--------------
-----AATTGGGGATAACAAAACAGAAAGAACAGGAGGGTTTGGAAGTACCAACCCTGCT
GGAAAAGCTGTTTATTGGGCTAGTCAGCTCTCAGAGAATAGACCTGTGTGTACAGTTACT
ATTCAGGGAAAACAGTTTGAAGGATTAGTGGATACTGGGGCTGATGTTTCTCTCATTGCC
---TTAAATCAATGACCAAAAAATCAGCCTAAACAAAAGCCTGTTACAGGACTTGT----
------------------------------------------------------------
------------------------------------------------------------
------------------------------------------------------------
------------------------------------------------------------
------------------------------------------------------------
------------------------------------------------------------
------------------------------------------------------------
------------------------------------------------------------
------------------------------------------------------------
------------------------------------------------------------
------------------------------------------------------------
------------------------------------------------------------
------------------------------------------------------------
------------------------------------------------------------
------------------------------------------------------------
------------------------------------------------------------
------------------------------------------------------------
------------------------------------------------------------
------------------------------------------------------------
------------------------------------------------------------
---------------------TGGTGTGGGCACTGCCTCAGAAGTGTATCAAAGTGCCAG
GATTTTACATCGTCTAGGACCTGATAATCAAGAGAGTACAGTTCAGCCTATGATTACTTC
TATTCCA-----------------ATTAATTTATGGGGCCAAGACTTATTAGAACAGTGG
CATGCAGAGATTACCATTCCAGTCTCTCTATACAGCCCCACGAGTCAAAAAA-TCATGAC
TAAAATGGGATATCTCCCTGGCAAAGGACTAGGCA-AAAAT-----GGAGAAGGCATTAA
AGTTCCAATTGAGGCTAAGGGAAATCCAGAAA-GAAAAGGACT-------AAGGTATCCT
TCTT---AAGGGTGGCCACTGTAGAGCCTCCAAAAC---CCATTCCATCAACTTGGAAAA
CAGAAAAGCCTATAAA-GGTAAATCAGTGGCCACTACCAAAACAAAAGCTGGAAGCCTTA
CACTTACTGGCAAAAGAA--CAATTGGAAAAGGGACATATTGAGCCTTCATTTTC-----
----------GCCTTGGAATTCTCCTGTGTTTGTAATTCAGAAAAAA--------ACAGG
CAGATGACACATGCTAACTGATTTAAGAGCCGCTAATGCAGTAA---------TTCAACC
CATGGGGCC-TCTCCAACTTGGGCT--------------GCCCTCTCCAGCCATGATCCC
CAAATATTGGCCTTTAATTATAACTGATCT------------------------------
----------GAAGGATTGCTTTTTT----------------ACCATTCCTCTGGCAAAA
CAGGATTTTGAAAAATTTGCTTTTACTATACCAGCCAGAAATAATAAAGAACCAGCCACC
AGATTTCATTGGAAAGTGTTGCCTCAGGGAATGCTTAATAGTCCAACTGTGTGTCAGACT
TTT--GTAGTTCAAGTTCTTCAACCAGTTAGAGACAAGTTTTCAGACTGTTA-TATCATT
CATTATGTTGATGATATTTTGTGTGCTGCAGAAATAAGAGACAAATTAA-----TTGACG
GTTACACATTTCTGCAGACAGAGGTTGCAAATGCAGGCCTGACAATAGC-ATCTGATAAG
ATTCAGACCTCCACTCGTTTTCATTATT--------TGGGAATGCAGGTAGAGGAGAGAA
AAATTAAACCACAAAAAGTAGAAG----TAAGAAAAGACACATTAAGAA-CATTAAATGA
CTTTCAAAAATTGCTAGGAGATATTAATTGGATTT-------------------GGCCAA
CTCTAGGCATCCGTACTTATGC-------------------CATGTCAACTTTGTTCTCT
ATCTTGAGAGGGGATCCAGACTTAAATAGTAAAAGAACATTAACTCCAGGGGCAACTAAA
GAAATAGAA-TTAGTTTAAGAAAAAAT-TCAGTCAGCACAAGTAAATAGA----------
-TCACTTAGCCCCACTCCAACTTTTAATTTTTGCTACTGCACATTCTCCAACAGGCATTA
TTGTTCAAAATACAGATCTAGTGGAGTTGTCATTCCTTCCTCACAGTACGGTTAAGACTT
TTACATTGTACTTAGATCAAATGGGTACATTAATT-------------------------
--------------------GGTCAGGCAAGACTACGAATAGTAAAATTGTGTGGAAATG
ACCCAGATAAAATCATTGTTCCTTTAAATAAGGAACAGGTTAGAGAAGCCTTTATCAATT
CTGG-CGCACGGAAGATTAGTATTGCTGATTTTGTGGGAA-TTATTGACAATCATTACCC
AAAAGCAAAAATCTTCCAGTTTTTGAAA-TTGACTACTTGGATTTTACCTAAAATTACCA
GACAAAAACCTCCAGGAAA-TGCTCTGACGGTGTTTACTGATGGTTCCAGCAATGGAAAA
GCAGCTTACACTGGGCCAAAAGAACGAGTCACTGAAACTCAATATCACTCAGCTCAAAGA
GCAGAATTGGTTGCTGTCATTTCAGTGTTA--CAAGATTTTAATCAGCCTATTAACATTG
TTTCAGATTCTGCATATGTAGTA--CAGGCTACAAAGGATGTTGAGACAGCCCTAATCAA
ATATAGTGTGGATGATCAGTTAAATCAGCTGTTTAAATTGTTACAACAAACTGTTAGAAA
AA--GAAGTTTC------------CCATTTTATATTACTCATATTCGAGCACATACTAAT
GTACCAGGGACTTTAACTAAGGCAAATGAACAAGCTGACTTGCTAGTATCATCTGCCTTC
ATGGAAGCACAAGAACTTCAGGCCCTGACTCATGTAAATGCAACAGGATTAAAAAACAAA
TTT-----GATATCACATGGAAACAAGCAAAAAATATTGTACAACATTGTGCTCAGTGTC
AAGTCTTACACCTGCCCACTCAAGAGGCAGGAGTTAATCCTAGAGGTTTATGTCCTGACG
CATTATGGCAAATGGACATCACACATGTACCTTCATTTGGAAAACTGTCATTTGTCCATG
-TGACAGTTGATACTTATTCACATTTCATATGGGCAACCTGCCAGACAGGAGAAAGTACT
TCCCATGTTAAAAGA-----CATTTATTATCTTGTTTTGCAGTCATGGGAGTTCCAG---
-----------------AAAAAATTAAAA--------CAGATAATAGGCCAGGATACTGT
AGTAAAGCATTTCGAAA-------ATTCTTAAATCAGTGGAAAATTACACATACAACAGG
AATCCTTTGT-AATTCCC-AAGGACGGGCCATAATTGAAAGAA-CTAATAGAACACTCAA
AGCTCAATTGGTTAAACAAAAAAA-------GGAAAAAGAC-AGTAAG------------
-------------------------------GAGTATAACACTCCCCAGATGCAACTTA-
---ATCTAGCACGATATACTTTAAATGTTTTAAATATATATAGAAATCAGACCACTACTT
CTGCAGAATAACATTTT-ACTGGTAAAAA---GAACAGCCCACATGAGGGAAAACTGATT
TGGTGGAAAGACAACAAAA---ACAAAACTTGGGAAATAGGTAAGGTGATGACATGGGGG
AGAGGTTTTGCTTGTGTTTCGCC--AGGAGA---AAATCAGCTTCCTGTTTGGG-TACCC
ACT---------------------------------------------------------
------------------------------------------------------------
------------------------------------------------------------
------------------------------------------------------------
------------------------------------------------------------
------------------------------------------------------------
------------------------------------------------------------
------------------------------------------------------------
------------------------------------------------------------
--------------------------------------------------------AGAC
ATGTGAAGTTCTACAATGAACCCATC-----AGAGATGCAAGGGAA----------GGCA
CCTCCGCAGAGACAGAGAACCCGCAATCGAA-CATCATT---------------------
-------GACTCGCAGGGTGAACAAAATGGTGATATCAGAAGAACAGATGAAGTTGCCAT
CCACCAAGAAAGCGGGGCCGCCGACCTGGGCCCAGCTAAAGAAGCTGACACAGT-TAGCT
G-------AAAAAAGCCTGGAAAACACAA-GGGTAACACAAACTCCAGAGAATAAGC-T-
--------GCTTGCAGCTTTAATGATTGTATCAACGGTGGT-AAGTCTCCCTATGTCTGC
AGGAGCTGCTACAGCTAACTATACTTACTGGGCCTATGTGCCTTTCCCACCCTTAATTCG
GGCAGTCACTTGGATAGATAAT--CCTATTGAAGTATATGTTAATAACAGTGCATGGG-T
ACCAGGACCCACAGATGACCGTGGCCCTGCCCAACCT-GAAGAAGAAGGAA--TGATGAT
AAACATTTCCATTGGGTATCATTATCCTTCT--ATTTGCCTGGGAAAAACACCAGGATGC
TTAATGCC---------------TACAATCCAAAA-TTGGTTGGTAGAAGA--ACCTACT
GTCAGTGCCA----CCAGTAAATTTACTTATCATATGATAAGTGGAATGTCACTTGGGTC
ACAAAT-GAATAATTTACAGAATTCTTCCTATCAAAGATCATTAAAAT-------TTAGG
CCTAAATGGAA-ACCATGCCAG-------AAGGAAATTCCAGAAGAATCAAAAGACCCAG
AAGTCTTAGTTTGGGAAGAATGTGTGGCTGATACTGCAGTGGTACTACAAAACAATAAAT
TCAGAATTATTATAGACTGGGCCCCTCGAGGCCAATTATATTATGACTGTATGGGCCAGA
CCCACTCATGTTCACAGG--------------------CTCCATCTGTCTGGCCCACTAA
TCTGGCCTACGATGGTGACTTAACTAAAAGGCTAGACCAGGTTTA---TAGAAGGCTAGA
ATCACCCTATCCAT-GGAAATGGGGTGAAAAGGGGATTCCATCA---CCCCGACCAAAGT
TAGTTAGTCCTGTTGTTGGTCCTGAACACCCAGAATTATGAAAGCTCACTGTGGCCTCGT
-ACCACATTAGAATTTGGTCTGGAAATCAAGTTATGGGAACAAGAAATCATAAGCCATAT
TATACTATTAACCTAAATTCCAATCTGACAATTCCTTTGCAAAGTTGTGTAAAACCCCC-
-TTATAT-GTTAGTTGTAGGAA--ACATAGCTATTAAACCAG---ATTCCCAAACTATA-
-AGCTGTGAAAATTGTAGATTGTTTA-CTTGCATTGATTCAACTTTTGACTGACAGCATG
GTATTCTGTTAGTAAGGGCAAGAGAAGGCGTGTGGATCCCTGTGTCCATGGGTCGACGGT
GGGAGGCTTCTCCATCCGTACATATCTTAACAGAAGTAGTAAAAGGAGTTCT-AACTAGA
TCTAAAAGATTCA-TTTTTACTCTGATTGCAGTGATTATGGGTCTTATTGCAGTCACAGC
TACTGCTGCGGCTGCTGGAATTGCTTTACACTCCTCTGTTCAAA-CTGCAGAATATGTGA
ATAATTGGCAAAAGAA-TTCCTCAAAATTGTGGAATTCTCAGACTCAAATAGATCAAAAA
-TTGGCAAATCAAATTAAT-GATCTTAGACAAACTGTTATTTGGATAAGAGATAGGCTCA
TGAGCTTGGAATATCTTTTTCAGTTACAGTGTGACTGGAATACGTCAGATTTTTGTATTA
GACCTCGAGCCTATAATGAATCTGAACATCACTGGGACATGGTTAGAT------------
----------GCCATCTACAAGGAAGAGAAGATAATCTTACCTTAGATATTTCTAAA-TT
GAAAGAACAA-----ATTTTTGAAACATCAAAAGCCCAGTTAAATCTGGTGCCAGAAACT
GAGGCAATGGTAAAAGCTGTTGACAGCCTCACAAATCTTAACCCTATCACTTGGGTTAAA
ACCATTGGAAATTCCACTATTGCAAATTTTGTATTAATTCTTGTATGTCTGTCCTCTCTA
TTGTT--AGTCTACAGAGGTATATCCAGCAGCTCCGGAGAGACAGCGACCAGCGAGAAT-
-------------GGGCCATGATGACGATGGCGGTTTTGTCAAAAAGAAAAGGGGGAAAT
GCAGGGAAAAGAAAGAGAGATCAGACTGTCACAGT-GTCTATGTAGAAAAGGA-AGACAT
AAGAGTCTCCATTTTGAA---------------------------AAAGACGTGTACTTT
AAACAATTGCTTTGC--TTAGATATTGTTAATTTGTAGCCTTGCCCCAGCCACTTTGCTC
CAGCCACTTTGACCCA--------------ACTTGAAACTCACAAAAACATGTGTTGTAT
AAA-------ATCAAGGTTTAAGGGATCTA-------GGGCTGTGCAGGAAGTGCCTTGT
TAACAAAA--------TGTTTACAAGCAGTATACTTGGTAAAAGTCATCGCCATTCTCTA
GTCTCAACAAACCAAGGGCACAA-TGTACTGTGGAAAGCCAGAGGGA-CCTCTGCCCTTG
AGAGCA--GGGTATTGTCCAAGGTTTCTCCCCA-TGTGATAGTCTGAAATATGGCCTCAT
GGGATGAGA---AAGACCTGAC---------------TGTCCCCCAGCCCGATACCT-TA
AAGGGTCTGTGCTGAGGTGGATTAGTAAAAGAGGAAAG----CCTC-TTGCAGTTGA---
------------------------------------------------------------
------------------------------------------------------------
------------------------------------------------------------
------------------------------------------------------------
------------------------------------------------------------
------------------------------------------------------------
------------------------------------------------------------
------------------------------------------------------------
-----------------------------------------
>HML-2_4p16.3a
-----------------------------------AGGGAAAAGAAAGAGAGATCAGACT
GTTACTGT-GTCTATG-TAGAAAAGGA-AAACATAACAAACTCCATTTT------GATCT
GTCTTTTGAACAATTGTTTTGCCTTGAGATGCTGTTAATCTGTAACTTTAGCCCCAACC-
-----------------------------------------CTGTGCTCACAGAAACATG
TGCTGTATGGA-ATCAAGGTTTAAGGGATCTAGGGCTGTGAAGGCCATGCCTTGTTAACA
ATATGTTTACAGGCAGTATGCTTGG----------TAAAAGTCATCACCATTCTCCATTC
TCAATTAACCAGGGGCACAATGCACTGCGGTAAGCCGCAAGGACAT-CTGCCCAAGAAAG
CCTGGG-TATTGTTCAAGGTTTCCCCCAAC-TGAGACAGCCT-GAGATATGGCCTCGTGG
GAA-GGGAAA-GACCTGACCATCCCCC-AGCCTGACAC----------------------
-CCATAAAGGGTCTGTGCTGAGGACGATTAGTAAAAGAGGAAGG----CCTCT-TGCAGT
TGAGATAAGAGGAAGGCCTCTGTCTCCTGCATGCCCCTGGG-AACGCAATGTCTCAGTGT
AAAACCC-GATCATACAT---TTATTCTATTCTGAGATAGGAGAAAA-CCGCCC-TGTGG
CTGGAGGCAAGATAT---GCTGGTGGCAATGCTGCTCTGTTACTCTTTGCTACACTGAGA
TGTTTGGGTGGAGAGAAACATAAA-TCTGGCCTACGTGCACATCCAGGCATAGTACCTTC
CCTTGAACTTATTTGTGACA-CAGATCCCTTTGCTCACATGTTTTCTTGCTGACCTTCTC
CCCACTGTCACCCTGTTTTCCTGCCACATTCCCCTTGC-TGAGATAGTGAAAATAGTAAT
TAATAAACAAACACTGAGGAAACTCAGAGACTGGTG------------------------
-------------------------------------------CCGGTGCAGGTCCTCCG
T-ATGTTGAGCACC-GGTCTCCTGGGCCC-ACTGTTCTTTCTCTATACTTTGTGTCTGTG
TCTTA------------------------TTTCTTTTCTCAG-TCTCTCAT-ACCACCTG
-ATGAGAAATACCCACAGGTGTGGAGGGGCAGGCCACGCCTTCATCTGCCACCCAACGTG
GGTGCCTTTCTCTAGGGTGAAGGTACGCTAAGAACATGAGCAGTGAGGACAAG--TCGAC
G-AGAGATTCCTGAGTACATCCACGGTCAGCCTT-GCGGTAAG--CTTGTGCGCTCAAAG
GAACCCAGGGTAACGATGGGACAAACTGAAAG------------TAAATATGCCTCTTAT
CTCAGCTTCACTT-----------------------------------------------
------------------------------------------------------------
------------------------------------------------------------
------------------------------------------------------------
------------------------------------------------------------
------------------------------------------------------------
------------------------------------------------------------
------------------------------------------------------------
------------------------------------------------------------
------------------------------------------------------------
------------------------------------------------------------
------------------------------------------------------------
------------------------------------------------------------
------------------------------------------------------------
------------------------------------------------------------
------------------------------------------------------------
------------------------------------------------------------
------------------------------------------------------------
------------------------------------------------------------
----------------------------------CTACAGCACCACCTAGTGGACAATGT
AGCACACTGTAT---------------GAAATCATTGATTAAGCCAGAAAACAGGGAGA-
-TCTTGAGGCATGGCAGTTCCCAGTAATTTTACAACCGGTACCAGCCGGGGAAGAGA--C
AAGTAGGAG-----------TGCCTACCCAAGCTGAGGCTAGATATGAATCTTTCACCTT
GAAAATGTT-AAAAGATATGAAGAAAGGAGTTATAAACAATATGGACCCAACTCCCCTTA
CATGAGAACATTATTAGATTCCATTGTTCATGGAAAT---AGACTTATTCCTTATGATTG
GGAAATTTTGGCTAAATCTTCCCTTTCACCCTCTCA---TTT-ACAGTTTAAAA------
-----CCTGGTGGATTGATGGAATGGAGTACAAGAACAGGTAC----GAAAAAATCAGGC
TACAAATCCCACTGTTAATATAGATGTAGACCAATTGTTAGGAACAGGTCCAAAGTGGAG
CACCATTAACCAAAAATCAGTAATGCAGAATGAGGCTATTGAACAAGT------------
------AAGGGCTATTTGCC-TCAGGGCCTGGGAAAAAA-TTCAGGACCC----------
----------------------AGGAACAGCCTGCCCT---------------TCTTTTA
ATTCAATTAGACAAGG-CTCTAAAGAGCCATATCCTGACTTTGTGGCAAGATTGCAAGAT
GCTGCTCAAAAATCTATTACAGATGATAACACCCAAAAAGTTATTGTAGAATTAATGGCC
TATCGAATGCAAATCCA-GAATGTCAGTTGGCCATAAAGCCATTAAAAGGAAAAGTTCCA
GCAGGAATTGATGTAATTATA-GAATATGTGAAGGCTTGTGATGGGATTGGAGGAGCTAT
GCATAAGG-CTATGCTAATGGCTCGAGCAATGACGGGGGTCACTTTAGGAGGACAAGTTA
GAACATTTGGGGGAAAA----------------TATTATAATTGTGTTCAAATTGGTCAT
CTAAAAAA-GAA-CTGCCCAGTCCTAAATAAACAGAA-----------------------
-----TATAATAAGCTATTA-CAGCAAA-----------AAATAAAGAGCCACCTGGCCT
GTGTCCAAGACGTGGAAAAGAAAAACATT-------------------------------
-----------------------------------GGGCTAATCAATGTCATTCTAAATT
TGATAAAAATCGGCAACCATTG-TCGGGAAATGGG-AAGAGGGGCCAGTC----TCAGGC
CCCGCCACAAACTGGTGCATTCCTTATTCAGCTGTTTGTTCCTCAGGG-TTTTCAGGGAC
---AACCCCCACAGCAAATACCACCA------------CTTC---------AGGGAGTCA
ACCGATTACAACAATACAACAGCTGTCCCCTGCCACAGCAGGCAGCACAGCAGA---TTT
ATGTGCCGCTCAAATGG--------------TCTCTTTACTCCCTGGAGAGCCCCAACAA
AAG--ATTCCTCCTACAGGGGCATATGGCCCACTGCCAGAAGGGACAGTAGGCCTTATTT
TAGGGAGATCAAGTCTAAATTTGAAGGGAGTCCAAATTCATACTGGGGTAATTGATTCAA
ATTATAAAGGGGAAATTCAGTTAGTGATCAGCTCCACTGTTCCCTGGAGCGACAATCCAG
GTGATGATAGAATTGCTCAAATACTGCTTTT---GCCTTATATTCA--------------
-----AATTGGGGAAAAGAAAACAGA----ACAGGAGGGTTTGGAAGTACCAACCCTGCC
GGAAAAGCTGCTTATTGGGATAATCGGGTCTCAGAGGATAGACCCGTGTGTACAGTCACT
ATTCAGGAAAAGCAGTTTGAAAGATTAGTGGATACCGGGGCTGATGTCTCTATCATTGCC
---TTAAATAGATGGCCAAAAAATTGGCCTAAACAAAAGCCTGTTACAGGATTTGT----
------------------------------------------------------------
------------------------------------------------------------
------------------------------------------------------------
------------------------------------------------------------
------------------------------------------------------------
------------------------------------------------------------
------------------------------------------------------------
------------------------------------------------------------
------------------------------------------------------------
------------------------------------------------------------
------------------------------------------------------------
------------------------------------------------------------
------------------------------------------------------------
------------------------------------------------------------
------------------------------------------------------------
------------------------------------------------------------
------------------------------------------------------------
------------------------------------------------------------
------------------------------------------------------------
------------------------------------------------------------
---------------------CGGTGTGGGCACCGCCTCAGAAGTGTATCAAAGTGCCAT
GATTTTACATTGTCTAGGACCTGATAATCAAGAAAGTACAGTTCAACCCATGATCACTTC
TATTCAA-----------------ATCAACTTATGGGGCCGAGACTTGTTAGAACAGTGG
CATGCAGAGATTACTATCCCAGCCTCCCTATACAGCCCCATGAGTCAAAAAAATCATGAG
TAAAATGGGATATCTCCCTAAAAGGGGACTAGGGA-AGAAT-----GGAGGCAGCATTAA
AGTCCCAACTGAGGTTGAGGGAAATCAAGAAA-GAAAAGGAAT-------ACGGTATCCT
TTTT---AGGAGTGGCCACTCTAGAGCCTCCAAAAC---CCATTCCGTTGACTTGGAAAA
CAGAAAAACCTGTATG-GGTAAATCATTGGCCTCTACCAAAACAAAAGCTGGAGGCTTTA
CACTTACTCGCAAAGGAA--CGATTAGAAAAGGGACATAGTGAGCCTTCATTTTC-----
----------GCCGTGGAATTCTCCT--GTTTGTAATTCAGAAAAAA--------TCCGG
CAGATGGCGCATGCTGACTGACTTAAGAGCTATTAATGCTGTAA---------TTCAACC
CATGGGGGC-TCTCCAACCCAGGTT--------------GCCCTATCTGGCCAGGATCAC
CAAAGATTGGCCTTTAATTATAATTGATCA------------------------------
----------GAAGGATTGCTTTTTT----------------ACCATTTCTCTGGCAAAA
CAGGATTTTGAAAAATTTGCTTTTACTACACCAGCCATAAATAATAA----CCAGCCACC
AGAATTCAGTGGAAAGTGTTGCCTCAGGGAATGCTTAATAGTCCAACTATTTGTCAGACT
TTT--GTAGCTGAAGTTCTTCAACAAGTTACAGACAAGTTTTCAGACTGTTA-TATCATT
AT-------GTTGATATTTTGTGTGCTGCAGAAACAAGAGAGAAATTAA-----TTGACT
GTTACACATTTCTG----CAGAGGTTGCCAACCCAGGACTGACAAGAGC-ATCTGATAAG
ATTCAAACCTCTACTCCTTTCCATTACT--------TAGGGATGCATGTAGAGGAAAAGA
AAATTAAACCACAAAAAACAGAAA----TAAGAAAAGACACATTTAAAA-CATTAAATGA
GTTTCAAACATTAAATGACTTTCAAAAGTTGCTAGGAGATATTAATTAAATTT-GGCCAA
CTCTAGGCGTCCCTACTTATGC-------------------CATGTCAAATTTGTTCTCT
A----AAGAGGGGATCCGAAATTGAATAGTAAAAGAACATTAACTCCAGAAGCAACTTAA
AAAATTAAA-TTAGTTGAAGAAAAAATTCACTGAGCACAAGTTAAATAGAATA------G
GTCACTTGACCCCACTCCAACTTTTGATTTTTGCTACTGCACATTCTCCAACAGTGTAGG
GAAGAGAGAGATCAGACTGTTTACTGTGTCTATGTAGAAAAGGAAGACA-----------
------------------------------------------------------------
------------------------------------------------------------
------------------------------------------------------------
------------------------------------------------------------
------------------------------------------------------------
------------------------------------------------------------
------------------------------------------------------------
------------------------------------------------------------
------------------------------------------------------------
------------------------------------------------------------
------------------------------------------------------------
------------------------------------------------------------
------------------------------------------------------------
------------------------------------------------------------
------------------------------------------------------------
------------------------------------------------------------
------------------------------------------------------------
------------------------------------------------------------
------------------------------------------------------------
------------------------------------------------------------
------------------------------------------------------------
------------------------------------------------------------
------------------------------------------------------------
------------------------------------------------------------
------------------------------------------------------------
------------------------------------------------------------
------------------------------------------------------------
------------------------------------------------------------
------------------------------------------------------------
------------------------------------------------------------
------------------------------------------------------------
------------------------------------------------------------
------------------------------------------------------------
------------------------------------------------------------
------------------------------------------------------------
------------------------------------------------------------
------------------------------------------------------------
------------------------------------------------------------
------------------------------------------------------------
------------------------------------------------------------
------------------------------------------------------------
------------------------------------------------------------
------------------------------------------------------------
------------------------------------------------------------
------------------------------------------------------------
------------------------------------------------------------
------------------------------------------------------------
------------------------------------------------------------
------------------------------------------------------------
------------------------------------------------------------
------------------------------------------------------------
------------------------------------------------------------
------------------------------------------------------------
------------------------------------------------------------
------------------------------------------------------------
------------------------------------------------------------
------------------------------------------------------------
------------------------------------------------------------
------------------------------------------------------------
------------------------------------------------------------
------------------------------------------------------------
------------------------------------------------------------
------------------------------------------------------------
------------------------------------------------------------
------------------------------------------------------------
------------------------------------------------------------
------------------------------------------------------------
------------------------------------------------------------
------------------------------------------------------------
------------------------------------------------------------
------------------------------------------------------------
------------------------------------------------------------
------------------------------------------------------------
------------------------------------------------------------
------------------------------------------------------------
------------------------------------------------------------
------------------------------------------------------------
------------------------------------------------------------
------------------------------------------------------------
------------------------------------------------------------
------------------------------------------------------------
------------------------------------------------------------
------------------------------------------------------------
------------------------------------------------------------
------------------------------------------------------------
------------------------------------------------------------
------------------------------------------------------------
------------------------------------------------------------
------------------------------------------------------------
------------------------------------------------------------
------------------------------------------------------------
------------------------------------------------------------
------------------------------------------------------------
------------------------------------------------------------
------------------------------------------------------------
--------------------------
>HML-2_4p16.3b
--------------------------------------------AAAGAGAGATCAGACT
GTCACAGT-GTCTATG-TAGAAAGGGA-AGACATAAGAGACTCCATTTTGAAAAGGACCT
GTACTTTAAACAATTGCTTTGC--TTAGATGTTGTTAATTTGTTGCTTT-GCCCCAGCC-
---------------------------ACTTTGACCCAACCTGGAGCTCACAAAAACATG
TGTTGTATGAA-ATCAAGGTTTAAGGGATCTAGGGCTGTGCAGGACATGCCTTGTTAACA
AAATGTTTACAAGCAGTATACTTGG----------TAAAAGTCATCGCCATTCTCTAGTC
TCAACAAACCAGGGGCACAATACACTGTGGAAAGCCGCAGCGACCT-CTGCCCTTGAGAG
-CAAGG-TATTGTCCAAGGTTTCTCCCCA--TGTGATAGTCT-GAAATATGGCCTCATGG
GAT-GAGAAA-GACCTGACTGTCCCCC-AGCCCGATAC----------------------
-CCGTAAAGGGTCTGTGCTGAGGTGGATTAGTAAAAGAGGAAAG----CCTCT-TGCAGT
TGAGAT-GGAGGAAGGCCACTGTCTCCTGCTTGCCCCTGGG-AACTGAATGTCTCAGTGT
AAAACCC-GATTGTACAT---TTGTTCAACTCTGAGATAGGAGAAAAGCTGCCC-TGTGG
CAGGAGGTGAGACAT---GTTTGCAGCAATGCTGCCTTGTTATTCTTTACACCACTGAGA
TGTTTGAGTGGAGAGACACATAAA-TCTGGCCTACGTGCACGTTCAGGCATAGTACCTTC
CCTTGAACTTATTTATGATAT-AGATTCTTTTGCTCACATGTTTTT-TGTTGACC---TC
CTTATTATCACCCTGCTCTCCTACTACATTTATTTTTGCTGAAATAATGAAAATCATAAT
CAAT----AAAAACTGAGGGAACTCAGAGGCCGGTG------------------------
-------------------------------------------CCTGTGCAGGTCCTTGG
T-GTGCTGAGTGCC-GGTCCCCTGGGCCC-ACTGTTGTTTCTCTATACTTCGT------G
TCTTA------------------------TTTATTTTCTCCG-TCTCTCAT-CCCACCCG
-ACTAGAAATACCCACAGGTGTGGAGGGGCAGGCCATCCCTTCATCTGGTGCCCAATGTG
GGGCCC-TTCTCTAGGGTGAAGGTACCTTAAGAACGTGAGCATTGAGGACAGC---CAAC
G-AGAGATTCCCGAGTACATCCACAGTCAGCCTT-GAGGTTAG--CTTGTGCGCTCGGAG
GAATCCAGGGTAACAATGGGGCAAACTGAAAG------------TAAATATGCTTCTTAT
CTCAGCTTCATTAAAATTCTCTTAAGAAGA---GGGGGAGTTAAAGTTTCTACAGAAAA-
--TCTAGTTACGCTATTTCAAGCAATAGAACAATTCTGCCCATGGTTTCCAGAACAGGGA
ATTTTAGATTTAAAAGA---TTGGGAAAAA--TTGGCAAAGAACTAAAACAAGCAACTAG
GGAAGGTAAGATCATCCCACTTACAGCATGGAATGATTGGGCCATTATTAAAGCAACT--
-TTAGAACCATTTCAAAT------------AGAAGAAGACAGCGTTTCAGTCTTTGATGC
CCCTGAAAGCTGTGTAATAGATTGTGAAGAAGAGGCAGGAACAGAC-TTTAAGAAAGG-A
AT-GGAAAGTTC--------ACATTGTA--AAACTGCAGTAGAGCC------------TG
TAATGGTTCGGTCAATGCAAAAT-------------------------------------
------------------------------------------------------------
------------------------------------------------------------
------------------------------------------------------------
----------------------------GTTGACTATAATCAAT----TACAGGAGGTAA
TATATCCTGAATCATCAAAATT-GGGGGAAGGAGGTCCAGAATTATTTGGGCCATCAGAG
TTTAGACCACGATGGCCACCAACCCCTTCTCCCGCGGTTCAGATGCCTGTGATGTCACAA
TCTC-AAATGCCAAT---------------------------------------------
------------------------CCAGGCACAGTATCCGCAATACCAGCCAGTAGAAAA
TAAA-CCCAACCATCGGTAGTTTATCAACACCAGCCGCCAGCCGTATTTCAGTATCCGCC
GTCTCC-AGAGGTTCAGTATGGATCTCAGGCAGTGCGTCC--------------------
-------------------------------------TGTGCCAAATAGCAAGGCAC---
-TATATCAACAACCCACGGCGATGGCGTTTGATCTTACAGTACCACCTAGTGGACAAGAT
AGTGCACTGCAT---------------GAGACCATTGCTACAGCCAGAAAACAGGGAGA-
-TCTTGAGGCATGGCAATATCCGGGAATGTTACAAACAATGCCGGCCGGGAAAGGGAGTC
AAGCAGGAG-----------CGTCTGTCTGAACTGAGACCAGATATGAATCTTTCACCAC
AAAAATGTT-AAAAGATATGAAGGAAGGAGTT--AAACAATATGGACCTAACTCTCCTTA
TATGAGAACATTATTAGATTCCATTGCTCATGGAAAT---AGACTTATTCCTTATAATTG
GGAAATTTTGGCTAAATCTTCCCTTTCACCCTCTCAGTATCT-ACAGTTTAAAA------
-----CCTGGTGGATTGATG-----GGGTACAACAACAGGTAT----GAAAAAATCAGGC
TACTAATCCTGTTGCTTATATAGATGCAGACCAATTACTAGGAACAGGTCCAAATTGGGG
CACTACTAACCAACAATCAGTAATGCAAAATGAGGCTACTGAACAACT------------
------AAGGGCTATTTGCC-TCAGGGCCTGGGAAAAGA-TTCAGGACCC----------
----------------------AGGAACCTCCTGCTCT---------------GCTTTTA
GTTCAATCAGACAAGG-CTCTAAAGATCCATATCCAGACTTTGTGGCAAGGTTGCAAGAT
GCAGCTCAAAAATCCATTGCAGATAATAACGCCCGAAAAGTTACTGTGGAAATAATAGCT
TATCAAAATGCAAATCCAGAGTGTCAATCAGCCATAAAGCCATTAAGAGGAAAGGTTTCA
GCAGGAGTTGATGTAATTACA-GAATATGTGAAGGCTTGTGATGGGATTGGAGGAGCTAT
GCGTAAGG-CAATGTTATTGGCTCAAGCAATTACAGGGGTTGCTTTAGGAGGACAAGTTA
AAACATTTGGGGAAAAA----------------TGTTATAATTGTGGTCAAATCGGACAT
CTAAAAAA-GAA-TTGCCCAGGCTTAAATACACAGAGCAAAAAA----------------
---------------------------------------AAAAAAAGAGCCACCTGGCCT
GTGTCCAAGATGTGGAAAAGGAAAATATT-------------------------------
-----------------------------------GGGCTAAGGAATGTCGTTCTAAATT
TGATAAAAATGGACAGCCATTG-TTGGGAAATGGG-AAGAGGGGCCAGCC----CCAGGC
CCCGCAACAAAGTGGGGCATTCCCGATTCAGTCATTTGTTCCTCAGGG-TTTTCAGGGAC
AACAACCCCCACAGT-AATACCACCA------------TTTC---------AGGAAATCA
GCCAATTACAACAATACAACAATTATCCCCTGCCACAGCAGGCAGCACTGCAGTAGATTT
ATGTTCTACTCAAATGA--------------TTTCTTTACTCCCTGGAGAGCCCCCGCAA
AAG--ACTCCT---ACAGGGGTATATGGCCCGCTGCCAGAAGGGATGTTAGGCCTTATTT
TAGGAAGATCTAGTCTAAATTTGAAAGGAGTTCAAATTCATACTGGGGTAATTGACTCAG
ATTATAAAGGGGAAATTCAGTTAGTGATCAGCTCTACTGTTCCCTGGAGTGCCAATCCAG
GTGATA---GAATTGCTCAATTACTGCTCTT---GCCTTATATTAA--------------
-----AATTGGGGATAGCAAAACAGAAAGAACAGGAGGGTTTGGAAGTACCAACCCTGCT
GGAAAAGCTGTTTATTGGGCTAGTCAGCTCTCAGAGAATAGACCTGTGTGTACAGTTACT
ATTCAGGGAAAACAGTTTGAAGGATTAGTGGATACTGGGGCTGATGTTTCTCTCATTGCC
---TTAAATCAATGGCCAAAAAATCGGCCTAAACAAAAGCCTGTTACAGGAATTGT----
------------------------------------------------------------
------------------------------------------------------------
------------------------------------------------------------
------------------------------------------------------------
------------------------------------------------------------
------------------------------------------------------------
------------------------------------------------------------
------------------------------------------------------------
------------------------------------------------------------
------------------------------------------------------------
------------------------------------------------------------
------------------------------------------------------------
------------------------------------------------------------
------------------------------------------------------------
------------------------------------------------------------
------------------------------------------------------------
------------------------------------------------------------
------------------------------------------------------------
------------------------------------------------------------
------------------------------------------------------------
--------------------TGTTG-TGGGCACTGCCTCAGAAGTGTATCAAAGTGCCAG
GATTTCACATCGTCTAGGACCTGATAATCAAGAGAGTACAGTTCAGCCTATGATTACTTC
TATTCCA-----------------ATTAATTTACGGGGCCAAGACTTATTAGAACAGTGG
CATGCAGAGATTACTATTCCAGTCTCTCTATACAGCTCCACGAGTCAAAAAA-TCACGAC
TAAAATGGGATATCTCCCTGGCAATGGACTAGGGA-AAAAT-----GGAGAAGGCATTAA
AGTTCCAATTGAGGCTAAGGGAAATCCAGAAA-GAAAAGGACT-------AGGGTATCCT
TTTT---AAGGGTGGCCACTGTAGAGCCTCCAAAAC---CCATTCCATCAACTTGGAAAA
GAGAAAAGCCTATATG-GGTAAATCAGTGGCCACTACCAAAACAAAAGCTGGAGGCCTTA
CACTTATTGGCAAAAGAA--CAATTAGAAAAGGGACATATTGGGCCTTCATTTTC-----
----------GCCTTGGAATTCTCCTGTGTTTGTAATTCAGAAAAAA--------TCAGG
CAGATGACGCATGCTAACTGATTTGAGAGCTGCTAATGCAGTAA---------TTCAACC
CATGGGGCC-TCTCCAACTTGGGCT--------------GACCTCTCCAGCCATGATCCC
CAAATATTGGCCTTTAATTATAATTGATCT------------------------------
----------GAAGGATTGCTTTTTT----------------ACCATTCCTCTGGCAAAA
CAGGATTTTGAAAAATTTGCTTTTACTATACCAGCCATAAATATTAAAGAACCAGCCACC
AGCTTTCATTGGAAAGTGTTGCCTCAGGGAATGCTTAATAGTCCAACTATTTGTCAGACT
TTT--GTAGCTCAAGTTCTTCAACTAGTTAGAGACAAGTTTTTAGACTGTTA-TATCATT
CATTATGTTGATGATATTTTGTGTGCTGCAGAAATAAGAGACAAATTAA-----TTGACT
GTTACACATTTCTGCAGACAGAGGTTGCAAACGCAGGCCTGACAATAGC-ATCTGATAAG
ATTCAGACCTCCACTCCTTTTCATTATT--------TGGGAATGCAGGTAGAGGAGAGAA
AAATTAAACCACAAAAAGTAGAAG----TAAGAAAAGACACATTAAGAA-CATTAAATGA
CTTTCAAAAATTGCTAGGAGATATTAATTGGATTT-------------------GGCCAA
CTCTAGGCATCCGTACTTACGC-------------------CATGTCAACTTTGTTCTCT
ATCTTGAGAGGGTATCCAGACTTAAATAGTAAAAGAACATTAACTCCAGGGGCAACTAAA
GAAATTGAA-TTAGTTGCAGAAAAAAT-TCAGTCAGCACAAGTAAATAG-----------
ATCACTTAGCCCCACTCCAACTTTTAATTTTTGCTACTGCACATTCTCCAACAGGCATTA
TTGTTCACAATACATATCTAGTGGAGTGGTCATTCCTTCCTCACAGTACAGTTAAGACTT
TTACATTGTACTTAGATCAAATGGGTACATTAATT-------------------------
--------------------GGTCAGGCAAGACTACGAATAGTAAAATTGTGTGGAAAAG
ACCCAGATAAAATCATTGTTCCTTTAAATAAGGAACAGGTTAGACAAGCCTTTATCAATT
CTGG-TGCATGGAAGATTAGTATTGCTGATTTTGTGGGAA-TTATTGATAATCATTACCC
AAAAGCAAAAATCTTCCAGTTTTTGAAA-TTGACTACTTGGATTTTACCTAAAATTACCA
GACAAAAACCTCCAGAAAA-TGCTCTGACGGTGTTTACTGATGGTTCCAGCAATGGAAAA
GCGGCTTACACTGGGCCAAAAGAACGAGTCACTGAAACTCAATATCACTCAGCTCAAAGA
GCAGAATTGGTTGCTGTCATTTCAGTGTTA--CAAGAATTTAATCAGCCTATTAACATTG
TTTCAGATTCTGCATATGTAGTA--CAGGCTACAAAGGATGTTGAGACAGCCCTAATCAA
ATATAGTGTGGATGATCAGTTAAATCAGCTGTTTAAATTGTTACAACAAACTGTAAGAAA
AA--GAAGTTTC------------CCATTTTATATGGCTCATATCCGAGCACATACTAAT
TTACCAGGGCCTTTAACTAAGGCAAATGAACAAGCTGACTTGCTAGTATCATCTGCCTTC
ATGGAAGCACAAGAACTTCATGCCCTGACTCATGTAAATGCAACAGGATTAAAAAACAAA
TTT-----GATATCACATGGAAACAAGCAAAAAATATTGTACAACATTGTGCTCAGTGTC
AAGTCTTACACCTGCCCACTCAAGAGGCAGGAGTTAATCCTAGAGGTTTATGTCCTGATG
CATTATGGCAAATGGACGTCACACATGTACCTTCATTTGGAAAACTGTCATTTGTCCATG
-TGACAGTTGATACTTATTCACATTTCATATGGGCAACCTGCCAGACAGGAGAAAGTACT
TCCCATGTTAAAAGA-----CATTTATTATCTTGTTTTGCAGTCATGGCAGTTCCAG---
-----------------AAAAAATTAAAA--------CAGATAATAGGCCAGGATACTGT
AGTAAAGCATTTCAAAA-------ATTCTTAAATCAGTGGAAAATTACACATACAACAGG
AATCCTTTAT-AATTCCC-AAGGACAGGCCATAATTGAAAGAA-CTAATAGAACACTCAA
AGCTCAATTGGTTAAACAAAAAAA-------GGAAAAAGAC-AGTAAG------------
-------------------------------GAGTATAACACTCCCCAGATGCAACTTA-
---ATCTAGCATTCTATATTTTAAATGTTTTAAATATATATAGAAATCAGACCACTACTT
CTGCAGAATAACATTTT-ACTGGTAAAAA---GAACAGCCCACATGAGGGAAAACTGATT
TGGTGGAAAGACAACAAAA---ACAAAACTTGGGAAATAGATAAGGTGATGACATGGGGG
AGAGGTTTTGTTTGTGTTTCACC--AGGAGA---AAATCAGCTTCCTGTTTGGG-TACCC
ACT---------------------------------------------------------
------------------------------------------------------------
------------------------------------------------------------
------------------------------------------------------------
------------------------------------------------------------
------------------------------------------------------------
------------------------------------------------------------
------------------------------------------------------------
------------------------------------------------------------
--------------------------------------------------------AGAC
ATTTGAAGTTCTACAATGAACCCATC-----AGAGATGCAAGGGAA----------GGCA
CCTCCGCAGAGACAGAGAACCCGCAATCGAA-CATCATC---------------------
-------GACTCGCAGGGTGAACAAAATGGTGATATCAGAAGAACAGATGAAGTTGCCAT
CCACCAAGAAAGCGGGGCCACCGACCTGGGCCCAGCTAAAGAAGCTGACACAGT-TAGCT
G-------AAAAAAGCCTGGAAAACACAA-GGGTAACACAAACTCCAGAGAATATGC-T-
--------GCTTGCAGCTTTAATGATTGTATCAACGGTGGT-AAGTCTCCCTATGTCTGC
AGGAGCCGCTAGAGCTAACTATACTTACTGGGCCTATGTGCCTTTCCCACCCTTAATTCG
GGCAGTCACTTGGATAGATAAT--CCTATTGAAGTATATGTTAATAACAGTGCATGGG-T
ACCAGGCCTCACAGATGACCGTGGCCCTGCCCAACCT-GAAGAAGAAGGAA--TGATGAT
AAACATTTCCATTGGGTATCATTATCCTCCT--ATTTGCCTGGGAAAAGCACCAGGATGC
TTAATGCC---------------TACAATCCAAAA-TTGGTTGTTAGAAGA--ACCTACT
GTCAGTGCCA----CCAGTAAATTTACTTACCATATGATAAGTGGAATGTCACTCCGATC
ACAAAT-GAATAATTCACAGAATTCTTCCTATCAAAGATCATTAAAAT-------TTAGG
CCTAAATGGAA-ACCATGCCA--------GATGAAATTCCAGAAGAATCAAGAGACCCAG
AAGTCTTAGTTTGGGAATAATGTGTGGCTGATACTGCTGTGGTACTACAAAACAATAAAT
TCAGAATTATTATAGACTGGGCCCCTCGAGGCCAATTATATTATGACTGTATGGGCCAGA
CCCACTCATGTTCACAGG--------------------CTCCATCTGTCTGGCCCACTAA
TCTGGCCTACGATAGTGATTTAACTAAAAGGCTAGACCAGGTTTA---TAGAAGGCTAGA
AACACCCTATCCAT-GGAAATGGGGTGAAAAGGGGATTCCATCA---CCCCGACCAAAGT
TAGTCAGTCCTGTTGTTGGTCCTGAACACCCAGAATTATGGAAGCTCACTGTGGCCACGT
-ACCACATTAGAATTTGGTCTGGAAATCAAGTTATGGGAACAAGAAATCATAAGCCATAT
TATACTATTAACCTAAATTCCAATCTGACAATTCCTTTGCAAAGTTGTGTAAAAGCCCC-
-TTATAT-GCTAGTTGTAGGAA--ACATAGCTATTAAACCAG---ATTCCCAAACTATA-
-ATCTGTGAAAATTGTAGATTGTTTA-CTTGTATTGATTCAACTTTTGATTGACAGCATG
GTATTCTGTTAGTAAGGGCAAGAGAAGGCGTGTGGATCCCTGTGTCCATGGATCGACCGT
GGGAGGCTTCTCCATCCGTACATATCTTAACAGAATTAGTAAAAGGAGTTCT-AACTAGA
TCTAAAAGATTCA-TTTTTACTCTGATTGCAGTGATTATGGGTCTTATTGCAGTCACAGC
TACTGCTGCGGCTGCTGGAATTGCTTTACACTCCTCTGTTCAAA-CTGCAGAATATGTGA
ATAATGGGCAAAAGAA-TTCCTCAAAATTGTGGAATTCTCAGACTCAAATAGATCAAAAA
-TTGGCAAATCAAATTAAT-GATCTTAGACAAACTGTTATTTGGATGAGAGATAGGCTCA
TGAGCTTGGAATATCTTTTTCAGTTACAGTGTGACTGGAATACGTTAGATTTTTGTATTA
GACCTCGAGCCTATAATGAATCTGAACATCACTGGGACATGGGTAGAC------------
----------GCCATCTACAAGGAAGAGAAGATAATCTTACCTTAGATATTTCTAAA-CT
GAAAGAACAA-----ATTTTTGAAACATCAAAAGCCCAGTTAAATCTGGTGCCAGAAACT
GAGGCAATGGTAAAAGCTGTTGATAGCCTCACAAATCTTAACCCTATCACTTGGGTTAAA
ACCATTGGAAATTCCACTATTGCAAATTTTGTACTAATTCTTGTATGTCTGTCCTCTCTA
TTGTT--AGTCTACAGAGGTATATCCAGCAGCTCCGGAGAGACAGCGACTAGCGAGAAT-
-------------TGGCCATGATGACGATGGAGGTTTTGTCAAAAAGAAAAGGGGGAAAT
GCAGGGAAAAGAAAGAGAGATCAGACTGTCACAGT-GTCTATGTAGAAAGGGAA-GACAT
AAGAGTCTCCATTTTGAA---------------------------AAAGACCTGTACTTT
AAACAATTGCTTTGC--TTAGATGTTGCTAATTTGTAGCCTTGCCCCAGCCACTTTGCTC
CAGCCACTTTGCCCCAGCCACTTTGACCCAACTTGAAGCTCACAAAAAAATGTGTTGTAT
AAA-------ATCAAGGGTTAAGGGATCTA-------GGGCTGTGCAGGACATGCCTTGT
TAACAAAA--------TGTTTACAAGCAGTATACTTGGTAAAAGTCATCGCCATTCTCTA
GTCTCAACAAACCAAGGGCACAA-TGTACTGTGGAAAGCCACAGGGA-CCTCTGCCCTTG
AGAGCA--GGGTATTGTCCAAGGTTTCTCCCCA-TGTGATAGTCTGAAATATGGCCTCAT
GGGATGAGA---AAGACCTGAC---------------TGTTCCCCAGCCCGATACCCGTA
AAGGGTCTGTGCTGAGGTGGATTAGTAAAAGAGGAAAG----CCTC-TTGCAGTTGAGAT
GGAGGAAGGCCA-CTGTCTCCTGCTTG-------------------CCCCTGGGAACT-G
AATGTCTC-GCTGTAAAGCCCAATTGTACA-TTTGTTCAACTCTGAGATAGGAGAAAAGC
TGCCCTGT-GGTGGGAGGCGAGACATGTTTG---CAGTAATGCTGCCTTGTTATTCTTTA
C--TCCACTGAGATGTTTGGGTGGAGAGAAGCATAAATCTGGCCTACATG----------
-------------CACATTC--AGGCATAGTACCTT-CCCTTGAACTTAATTATGATATA
GATTCTTTTGCTCACATATTTCTT----GTTG-------------------------ATC
TTCTCCTTATTATCACCCTGCTCTCCTACTACATTTCTTTTTGC--------TGAAATAA
TGAAAA-TCATAATCAATAAAAACTGAGGGAACTC--AGAGGCCGGTGCCAGTGCACG--
TCCTTGG-TGTGCTGAGTGCCTG-TCCCCTGGACCCACTGTTG-TTTCTCTATACTTTGA
CTCTGTGTCTTATTTCTTTTC-TCTGTCTCTCATC-CCACCCGACTAGAAATACCCACAG
GGGTGGAGGGGCAGGCCACCCCTTCA
>HML-2_4q13.2
--------------------------------TGTAGGGAAAAGAAAGAGAGATCAGACT
GTTATTGT-GTCTATG-TAGAAAGGGA-AGACATAAGAAATTCCATTTT------GACCT
GTACCTTGAACAATTACTTTGC--TGAGATGCCGGTAATTTGTAACTTT-GCCCCAGCCA
CTTTGCCTCAGCCACTTTACCTCAGCCACTTTGCCCCAACTTTGAGCTCACAAAAGCATG
TGTTGTATGGA-ATCAAGGTTTAATGGATCTAGGGCTGTGCAGGACGTGCCTTATTAACA
AAATGTTTACAAGCAGTATGCTTGG----------TAAAAGTCATCGCCATTCTCTAGTC
TCAATAAACCAGGGGCACAATGCACTGTGGAAAGCTGCAGGGTACT-CTGCCCTTGAAAG
-CCAGG-TATTGTCCAAGGTTTCTCCCCA--TGTGATAGTCT-GAAATATAACCTCCTGG
GAT-GAGAAA-GACCTGACTGTCCCCC-AGCCCGACAC----------------------
-CCGTGAAGGGTCTGTGCTGAGGTGGGTTAGTAAAAGAGGAAAG----CCTCT-CGCAGT
TGAGAT-AGAGGAAGGCCACTGTCTCCTGCCTGCCCCTGGG-AACTGAATATGTCGGTAT
AAAACCC-AATTGTACAG---TTGTTCAATTCTGACATAGGAGAAAAACTGCCC-TATGG
CAGTAGGTGAGACAT---TTTGGCAGCAATGCTGCCTTGTTATTCTTTACTCCACTGAGA
TGTTTGGGCAGAGAGAAACATAAA-TCTGGC-TACGTGCACATCCAGGCATAGTACCTCC
CCTTGAACTTAATTATGACAT-AGATTCTTTTGCTCACATGCTTTT-TGCTGACATTCTC
CTTATTATCACCCTGCTGTCC-GACACATTCCTCTT-GCTGAGATAATGAAAATAATAAT
CAAC----AAAAACTGAGGGAACTCAGAGACTGGTG------------------------
-------------------------------------------CCAGTGCAAGTCCTTGG
T-ATGCTGAGTGCT-GGTCCCCTGGGCCC-ACTTTTCTTTCTCTATACTTTGTTACTGTA
CAGTC------------------------TCC----------------------------
------------------------------------------------------------
------------------------------------------------------------
------------------------------------------------------------
------------------------------------------------------------
------------------------------------------------------------
------------------------------------------------------------
------------------------------------------------------------
------------------------------------------------------------
------------------------------------------------------------
------------------------------------------------------------
------------------------------------------------------------
------------------------------------------------------------
------------------------------------------------------------
------------------------------------------------------------
------------------------------------------------------------
------------------------------------------------------------
------------------------------------------------------------
------------------------------------------------------------
------------------------------------------------------------
------------------------------------------------------------
------------------------------------------------------------
------------------------------------------------------------
------------------------------------------------------------
------------------------------------------------------------
------------------------------------------------------------
------------------------------------------------------------
------------------------------------------------------------
------------------------------------------------------------
------------------------------------------------------------
------------------------------------------------------------
------------------------------------------------------------
------------------------------------------------------------
------------------------------------------------------------
------------------------------------------------------------
------------------------------------------------------------
------------------------------------------------------------
------------------------------------------------------------
------------------------------------------------------------
------------------------------------------------------------
------------------------------------------------------------
------------------------------------------------------------
------------------------------------------------------------
------------------------------------------------------------
------------------------------------------------------------
------------------------------------------------------------
------------------------------------------------------------
------------------------------------------------------------
------------------------------------------------------------
------------------------------------------------------------
------------------------------------------------------------
------------------------------------------------------------
------------------------------------------------------------
------------------------------------------------------------
------------------------------------------------------------
------------------------------------------------------------
------------------------------------------------------------
------------------------------------------------------------
------------------------------------------------------------
------------------------------------------------------------
------------------------------------------------------------
------------------------------------------------------------
------------------------------------------------------------
------------------------------------------------------------
------------------------------------------------------------
------------------------------------------------------------
------------------------------------------------------------
------------------------------------------------------------
------------------------------------------------------------
------------------------------------------------------------
------------------------------------------------------------
------------------------------------------------------------
------------------------------------------------------------
------------------------------------------------------------
------------------------------------------------------------
------------------------------------------------------------
------------------------------------------------------------
------------------------------------------------------------
------------------------------------------------------------
------------------------------------------------------------
------------------------------------------------------------
------------------------------------------------------------
------------------------------------------------------------
------------------------------------------------------------
------------------------------------------------------------
------------------------------------------------------------
------------------------------------------------------------
------------------------------------------------------------
------------------------------------------------------------
------------------------------------------------------------
------------------------------------------------------------
------------------------------------------------------------
------------------------------------------------------------
------------------------------------------------------------
------------------------------------------------------------
------------------------------------------------------------
------------------------------------------------------------
------------------------------------------------------------
------------------------------------------------------------
------------------------------------------------------------
------------------------------------------------------------
------------------------------------------------------------
------------------------------------------------------------
------------------------------------------------------------
-------------------------------------------------AACGGGCATTA
TTTTTCAAAATACAGACCTTGTGCGGTGGTCATTCCTTCCTCACAGTATAATTAAGACTT
TTACATTGTATTTAGATGAAATGGCTGCATTAATT-------------------------
--------------------GGTCAGGCAAGACTATGAATAGTAAAATCGTGTGGAAGTG
ACCCAGATGAAATCATTGTTCCTTTAAACAAGGAACAGGTTAGACAAGCCGTTGTCAATT
CTGG-TGCATGACAGATTGGTCTTACCGATTTTGTGGGAA-TTATTGATAATCACTACCC
AAAAACAAAAATCTTCCATTTTTAAAAA-TTGACTACTTGGATTTTACCTAAAATTACCA
GACATAAACTTTTAGAAAA-TGCTCTGACGGTGTTTACTGATGGTTCCAGCAATGGAAAA
GTGGCTTACA-CAGGCCAAAAGAATGAGTCATTGAAACTCAATGTCACTCAGCTCAAAGA
GCAGAGTTGGTTGCTGTTATTTCAGTGTTA--CAAGATTTTAATCAGCCTATTAACATTG
TTTCAGATTCTGCATATGTAGTA--CAAGCTAAAAAGGATGTTGAGACAGCCCTAATCAA
ATATAGCATGGATGATCACTTAAACCAGCTGTTTAATTTATTACAACAAACTGTAAGAAA
AA--GAAATTTC------------CCATTTTATATTACTCATATTAGAGCACATACTAAT
TTACCAGGGCCTT----TAAAGCAAATGAACAAGCTGACTCGCTAGTATCATCTGCATTC
ATAAAAGCACAAGAACTTCATGCTTTGACTCATGTAAATGCATCAGGACTAAAAAATAAA
TTT-----GATATCACATGGAAACAGGCAAAAAATATTGTACAACATTGCATTCAGTGTC
AAGTCCTACACCTGCCCACTCAGGAGGAAGGACTTAATCCCAGAAGTCTAAGTCCTAATG
CTTTATGGCAAATGGATGTCACATATGTACC-TCATTTGGAAAATTGTCATTTGTCCATG
-TGACAGTTGATACTTATTCACATGTTGTATGGGAAACCTGCCAGAAAGGAGAAAGTACT
TCCCATGTTAAAAGA-----CATTTATTATCTTGTTTTGCTCTCATGGGAGTATCAG---
-----------------AAAAAATTAAAA--------CGGATAATGGGCCAAGATACTGT
AGTAAAGCATTTCAAAA-------CTTCTTAAATCAGTGGAAAATTACACATAAAACAGG
AATCCCTTAT-GATTCCC-AAGGGCAGGCCATAATTGAAAGAA-CTAATAGAACACTCAA
AGCTCAATTGGTTAAATAAAAAAA------AGGAAAAAGAG-AGTA-G------------
-------------------------------AAGTGTAACACTTCCCAGATGCAACTTAA
TCTATCTAGCACACTATACTTTAAATTTTTTAAACATTTATAGAAATCAGACCACTACTT
CTGCAGAACAACATTTT-ACTGGTAAAAA---GAACAGACCACATGAGGGAAAACTGAAT
TGGTGGAAAGACATGAAAA---ATAAGACATGGGAAATAGGTAAGATGATAACATGAGGG
AGAGGTTTTGCTTGTGTTTCACC--AGGAGA---AAATCAGCTTCCTGTTTGGA-TACCC
ACA---------------------------------------------------------
------------------------------------------------------------
------------------------------------------------------------
------------------------------------------------------------
------------------------------------------------------------
------------------------------------------------------------
------------------------------------------------------------
------------------------------------------------------------
------------------------------------------------------------
--------------------------------------------------------AGGC
ATTTAAAATTCTACAATGAACCCATC-----GGAGATGCAAAAAA-----------AGTG
CCTCCACAGAGACAGAAAACCTGCAATCGAG-CATCATC---------------------
-------TACTCGCCAGGTGAATAAAATGGTGATATCAGAAGAACAGAGGAAGTTGCCAT
CCACCAAGAAAGCGGAGCCACCGACCTGGGCCCAACTAAAAAAGCTGACACAGT-TAGCT
G-------AAAAAAGCCTGAAGAACACAA-GGGTAACACAAACTCCAGAGAATATGC-T-
--------GCTTGCAGCTTTAATGATTGTATCAACGGTGGT-AAGTCTCCCTATGTCTGC
AGGAGCAGCTGCAGCTAATTACACTTACTGGGCCTATGTGCCTTTCCCGCCCTTAATTCG
GGCAGTCGTTTGGATAGATAAT--CCTATTGAAGTATATGCTAATAATAGTGCATGAG-T
GCCAGGCCCCACAGATGACCGTGGCCCTGCCCAACCT-GAGGAAGAAGGAA--TGATGAT
AAACATTTCCATTGGGTATCATTT---TCCT--ATTTGCCTGGGGAAGGCACCAGGATTC
TTAATGCC---------------TACAACCCAAAA-TTGATTGGTAGAAGT--ACCTACT
GTCAGTGCCA----CCAGTAAATTTACTTATCACATGGTAAGTGGAATGTCACTTGGGTC
ACAAAT-AAATAATTTATAGCACTCTTCTTATTAAAGATCATTAAAAT-------TTAGG
CCTCAGGGAAA-ACCTTGCCCC-------AAGGAAATTCGCAAAGAATCAAAAGACCCAG
AAGTCTTAGTTCAGGAAGAATGTGTGGCTGATACTGCGATGGTATTACAAAACAATAAAT
TTGGAACTATTATAGACTGGGCCCCTTGAGGCCAATTATATTATGATTGTACAGGCCAGA
CTCACTCATGTTCACAGG--------------------CCCCATCTGTCTGGCCCACTAA
TCTGGCCTATGATAGTGATTTAACTGAAAGGCTAGACCAGGTT-TA--TAGAAGGTTAGA
ATCACCCTATCCAT-GGAAATGGGGTGAAAAGGGAATTTCATCA---CCTCGACCACAGT
TAGTTACTCCTGTTACTGGTCCCGAACATCCAGAATTATGGAAGCTTACTGTGGCCTCAC
-ACCACATTAGAATTTGATCTGGAAATCAAGTTATGGGAACAAGAAATCATAAGCCATAT
TATACTATTAACTTA--------------AATTCCTTTGCAAAGTTGTGGAAAACCCCC-
-TTATAT-GCTAGTTGTAGGTA--ACATAGTTATTAAACCAG---ATTCCTAAACTATA-
-ACCTGTGAAAATTACAGATTGTTTA-CTTGCATTGATTCAACTTTTGATTGGCAGCACC
GTATTCTGCTAGTGAGGGCAAGAGAGGGCGTGTGGATTCCTGTGTCCATGGACTGAACGT
GGGAGGCTTCCCCATCTGTCCATATGTTAACAGAAGTATTAAAAGGAGTTCT-AACTAGA
TCCAAACGATTCA-TTTTTACTTTGATTGCAATGATTATGGGCCTTATTGCAGTCGCAGC
TACTGCTGTGGCTGCTGTAATTGCTTTACACTCCTGTCTTCAAA-CTGCAGAATATGTCA
ATAATTGGCAAAAGAA-TTCTTCAAAATTGTGGAATTCTCAGACCCAAATAGATAAAAAA
ATTGGCAAACCAAGTTAAT-GATCTTAGACAAACTGTCATTTGGATGGGAGATTGACT--
-----------------------------TGTGACTGGAATATGTCAGATTTTTGTATTA
AACCTCGAGCCTGTAATGAATCTGAATATCACTGGGACACGGTTAGAC------------
----------ACCATCTACAAGGAAGAGAAGATAATATTACCTTAGATATTTCAAAA-TT
AAAAGAACAA-----ATTTTTGAGGCATCAAAATCCCAGTTAAATCTGGTGCCAGAAACT
GAGGAAATGGTGAAAGCTGCTGATAGCCTCACAAATCTTAACCCCGTCACTTGGGTTAAA
ACCATTGGAAGTTCCACTATTGCAAATTTTGTATTAATCCTTGTGGGTCTGTTCTCTCTG
TTGTT--AGTCTACAG--GTGTATCCAGCAGTTCCAGAGAGACAGCGACCAGTGAGAAT-
-------------GGGCCATGATGACGATGGTGGTTTTGTCAAAAAGAAA---------T
GTAGGGAAAAGAAAGAGAGATCAGACTGTTACTGT-GTCTATGTAGAAAGGGA-AGGCAT
AAGAAATTCCATTTTGA---------------------------------CCTGTACCTT
GAACAATTGCTTTGC--TGAGATGCTGGTAATTTGTAACTTTGCCC-AGCCACTTTG---
-----------CCCCA--------------ACTTCGAGCTCACAAAAACATGTGTTGTGT
GGA-------ATCAAGGTTTAAGGGATCTA-------GGGCTGTGCAGGATGTGCCTTGT
TAACAAAA--------TGTTTACAAGCAGTATGCTTGGTAAAAGTCATCGCCATTCTCTA
GTCTTGATAAGCCAGGGGCACAA-TGCACTGCAGAAAGC-GCAGGGA-CTTCTGCCGTGG
AAAGCC--ATGTATTTTCCAAGGTTTCTCCCCA-TGTGATAGTCTGAAATATGGCCTCAT
GGGATGAGA-----GACCTGAC---------------TGTCCCCCAGCCCGACACCCATG
AAGGGTCTGTGCTGAGGTGGATTAGTAAAAGAGGAACG----CCTC-TTGCAATTGAGAT
AGAGGAAGGCCA-CTGTCTCCTGCCTG-------------------CCCCTGGGAACT-G
AATGTCTT-GGTATAAAACCCGATTGTACA-TTTGTTCAGTTCTGAGATAGGAGAAAAAC
CACCCTTT-GGTGGGAGGTGAGACATGTTGG---CAGCAATGCTGCCTTGTTATTCTTTA
C--TCCACTGAGATGTTTGGGTGGAGAGAAATGTAAATCTGGCCTACGTG----------
-------------CACATCC--AGGCATAGTACCTC-CCCTTGAACTTAATTGTGACATA
GATTCTTTTGCTCACATGTTTTTCT---GTTG-------------------------ATC
TTCTCCTTATTATCACCCTGCTCTCCTACTGTATTCCT-CTTGC--------TGAGATAA
TGAAAA-TAATAATCAATAAAAACTGAGGGAACTC--AGAGACTGGTGCCAGTGCAGG--
TCCTTGG-TATGCTGAGCGCCAG-TCCACTGGGCCCACTTTTC-TTTCTCTATACTTTGT
CTTTGTGTCTGATTTCTTTTC-TCAGTCTCTCATC-CCACCTGATGAGATATAACCACAG
GTGTTGAGGTGCTGGCCACCCCTTCA
>HML-2_4q32.1
--------------------------------TGTGGGGAAAAGCAAGAGAGATCAGATT
GTTACCGT-GTCTGTG-TAGAAAGAAGTAGACATAGGAGACTCCATTTT------GTTAT
GTACTAAGAAAAATTCTTCTGCCTTGAGATTCTGTTAATCTATGACCTTACCCCCAACCC
C------------------------------------------GTGCTCTCTGAAACATG
TGCTGTGTCAA-CTCAGAGTTGAATGGATTAAGGGCGGTGCAAGATGTGCTTTGTTAAAC
AGATGCTTGAGGGCAGCATGCTCCT----------TAAGAGTCATCACCACTCCCTAATC
TCAAGTACCCAGGGACACAA-AAACTGCGGAAGGCC-CAGGGACCT-CTGCCTAGGAAAG
-CCAGG-TATTGTCCAAGGTTTCTCCCCA--TGTGATAGTCT-GAAATATGGCCTCATGG
GAA-GGGAAA-GACCTGACCGTCCCCC-AGCCCGACAC----------------------
-CCGTAAAGGGTCTGTGCTGAGGAGGATTAGTAAAAGAGGAAGGAATGCCTCT-TGCAGT
TGAGACAAGAGGAAGGCATCTGTCTCCTGCCTGTCCCTGGGCAATGGAATGTCTCGGTAT
AAAACCC-GATTGTATGC----TCCATCTACT-GAGATAGGGAAAAA-CCGCCT-TAGGG
CTGGAGGTGGGACCT---GCGGGCAGCAATACTGCTTTG--------TAAAGCATTGAGA
TATTTATGTGTATGCATATCTAAAA------------GCACAGCAC---TTAATCCTT--
---TACATTGTCTATGATGC-AAAGACC-TTTGTTCACGTGTTTGTCTGCTGACCCTCTC
CCCACAATTGTCTTGTGACCCTGACACATCCCCCTCTT-TGAGAAACACCCACAGATGAT
CAAT----AAATACTAAGGGAACTCAGAGGCTGGCG------------------------
--------------------------------------------------GGATCCTCCA
T-ATGCTGAACGCTGGTTCCCCGGGTCCCCTTATTTCTTTCTCTATACTTTGTCTCTGTG
TCTT-------------------------TTTCTTTTCCAAA-TCTCTCGT-CCCACCTT
-ACGAGAAACACCCACAGGTGTGTAGGGGCAACCCACCCCTACATCTGGTGCCCAACGTG
GAGGCTTTTCTCTAGGGTGAAGGTACGCTCGAG-CGTGGTCATTGAGGACAAG--TCGAC
G-AGAGA-TCCCGAGTATGTCTACAGTCAGCCTT-ACGGTAAG--CTTGTGCGCTCGGAA
GAAGCTAGGGTGATAATGGGGCAAACTAAAAGTAAAATTAAAAGTAAATATGCCTCTTAT
CTCAGCTTTATTAAAATTCTTTTAAAAAGA---GGGGGAGTTAAAGTATCTACAAAAAA-
--TCTAATCAAGCCATTTCAAACAGAAGAAC-----------------------------
------------------------------------------------------------
------------------------------------------------------------
--------CATTTCAAAC------------AGAAGAAGATAGCGTTTCAGTTTCTGATGC
CCCTGGAAGCTGTATAATAGATTGTAATGAAAAGACAAGGAAAAAAATCCCAGAAAGA-A
AC-GGAAAGTTT--------ACATTGCG--AATATGTAGCAGAGCC------------GG
TAATGGCTCAGTCAACGCAAAAT-------------------------------------
------------------------------------------------------------
------------------------------------------------------------
------------------------------------------------------------
----------------------------GTTGACTATAATCAAT----TACAGGAGGTGA
TATATCCTGAAACGTTAAAATT-AGAAGGAAAAGGTCCAGAATTAGTGGGGCCATCAGAG
TCTAAACCACGAGGGCCAAG---TCCTCTTCCAGCAGGTCAGGTGCCCGTAACATTACAA
CCTC-AAAAGCAGGTTAA------------------------------------------
------------------------------------------------------AGAAAA
TAAGACCCAACCGCCAGTAGCTTATCAATACTGGCCGCCGGCTGAACTTCAGTATCGGCC
ACCCCT-AGAAAGTCAGTGTGGATATCCAGGAATGCCCCC--------------------
-------------------------------------AGCACCACAGGGCAGGGCGC---
-CATACCCTCAGCCGCCCACTAGGAGACTTAATCCTACGGCACCACCTAGTAGACAGGGT
AGTGAATTACAT---------------GAAATTATTGATAAATCAAGAAAGGAAGGAGA-
-TACTGAGGCATGGCAATTCCCAGTAACGTTAGAACCGATGCCACCTGGAGAAGGAGCCC
AAGAGGGAG-----------AGCCTCCCACAGTTGAGGCCAGATACAAGTCTTTTTCGAT
AAAAATGCT-AAAAGATATGAAAGAGGGAGTA--AAACAGTATGGACCCAACTCCCCTTA
TATGAGGACATTATTAGATTCCATTGCTCATAGACAT---AGACTCATTCCTTATGATTG
GGAGATTCTGGCAAAATCGTCTCTCTTACCCTCTCAATTTTT-ACAATTTAAGA------
-----CTTGGTGGATTGATG-----GGGTACAAGAACAGGTCC----GAAGAAATAGGGC
TGCCAATCCTCCAGTTAACATAGATGCAGATCAACTATTAGGAATAG-------------
------------------------------------------------------------
------------------------------------------------------------
------------------------------------------------------------
------------------------------------------------------------
------------------------------------------------------------
------------------------------------------------------------
------------------------------------------------------------
------------------------------------------------------------
------------------------------------------------------------
------------------------------------------------------------
------------------------------------------------------------
------------------------------------------------------------
------------------------------------------------------------
------------------------------------------------------------
------------------------------------------------------------
------------------------------------------------------------
------------------------------------------------------------
------------------------------------------------------------
------------------------------------------------------------
------------------------------------------------------------
------------------------------------------------------------
------------------------------------------------------------
------------------------------------------------------------
------------------------------------------------------------
------------------------------------------------------------
------------------------------------------------------------
------------------------------------------------------------
------------------------------------------------------------
------------------------------------------------------------
------------------------------------------------------------
------------------------------------------------------------
------------------------------------------------------------
------------------------------------------------------------
------------------------------------------------------------
------------------------------------------------------------
------------------------------------------------------------
------------------------------------------------------------
------------------------------------------------------------
------------------------------------------------------------
------------------------------------------------------------
------------------------------------------------------------
------------------------------------------------------------
------------------------------------------------------------
------------------------------------------------------------
------------------------------------------------------------
------------------------------------------------------------
------------------------------------------------------------
------------------------------------------------------------
------------------------------------------------------------
------------------------------------------------------------
------------------------------------------------------------
------------------------------------------------------------
------------------------------------------------------------
------------------------------------------------------------
------------------------------------------------------------
------------------------------------------------------------
------------------------------------------------------------
------------------------------------------------------------
------------------------------------------------------------
------------------------------------------------------------
------------------------------------------------------------
------------------------------------------------------------
------------------------------------------------------------
------------------------------------------------------------
------------------------------------------------------------
------------------------------------------------------------
------------------------------------------------------------
------------------------------------------------------------
------------------------------------------------------------
------------------------------------------------------------
------------------------------------------------------------
------------------------------------------------------------
------------------------------------------------------------
------------------------------------------------------------
------------------------------------------------------------
------------------------------------------------------------
------------------------------------------------------------
------------------------------------------------------------
------------------------------------------------------------
------------------------------------------------------------
------------------------------------------------------------
------------------------------------------------------------
------------------------------------------------------------
------------------------------------------------------------
------------------------------------------------------------
------------------------------------------------------------
------------------------------------------------------------
------------------------------------------------------------
------------------------------------------------------------
------------------------------------------------------------
------------------------------------------------------------
------------------------------------------------------------
------------------------------------------------------------
------------------------------------------------------------
------------------------------------------------------------
------------------------------------------------------------
------------------------------------------------------------
------------------------------------------------------------
------------------------------------------------------------
------------------------------------------------------------
------------------------------------------------------------
------------------------------------------------------------
------------------------------------------------------------
------------------------------------------------------------
------------------------------------------------------------
------------------------------------------------------------
------------------------------------------------------------
------------------------------------------------------------
------------------------------------------------------------
------------------------------------------------------------
------------------------------------------------------------
------------------------------------------------------------
------------------------------------------------------------
------------------------------------------------------------
------------------------------------------------------------
------------------------------------------------------------
------------------------------------------------------------
------------------------------------------------------------
------------------------------------------------------------
------------------------------------------------------------
------------------------------------------------------------
------------------------------------------------------------
------------------------------------------------------------
------------------------------------------------------------
------------------------------------------------------------
------------------------------------------------------------
------------------------------------------------------------
------------------------------------------------------------
------------------------------------------------------------
------------------------------------------------------------
------------------------------------------------------------
------------------------------------------------------------
------------------------------------------------------------
------------------------------------------------------------
------------------------------------------------------------
------------------------------------------------------------
------------------------------------------------------------
------------------------------------------------------------
------------------------------------------------------------
------------------------------------------------------------
------------------------------------------------------------
------------------------------------------------------------
------------------------------------------------------------
------------------------------------------------------------
------------------------------------------------------------
------------------------------------------------------------
------------------------------------------------------------
-----------------------------------------------------------T
GTGGGGAAAAGCAAGAGAGATCAGATTGTTACTGT-GTCTGAGTAGAAAGAAGTAGACAT
AGGAGACTCCATTTTGTT------------------------------------------
------------------------------------------------------------
------------------------------------------------------------
-----------------------------------------
>HML-2_4q32.3
--------------------------------TGTGGGGAAAAG--AAAGAGATCAGATT
GTTACTGT-GTCTGTG-TAGAAAGAAGTAGACATAGGAGACTCCATTTT------GTTCT
GTACTAAGAGAAACTCTTCTGCCTTGAGATGCTGTTAATCTGTAACCTTACCCCCAACCC
C------------------------------------------TTGCTCTCTGAAACATG
TGCTGTGTCAA-CTCAGGGTTAAATGGATCAAGGGCGGTGCAAGATGTGCTTTGTTAAAC
AGCTGCTTGAGGGCAGCATGCTCCT----------TAAGAGTCATCACCACTCCCTACTC
TCAAGTACCCAGGGA---AAAACACTGCGGAAGGCCGCAGGGACCT-CTGCCTAGGAAAG
-CCAGG-TATTGTCCAAGGTTTCTCCCCA--TGAGATAGTCT-GAAATATGGCCTC-TGG
GAA-GGGAAA-GACCTGACCATCCCCC-AGTCCGACAC----------------------
-CCGTAAAGGGTCTGTGCTGAGGAGGATTAGTAAAAGAGGAAGGAATGCCTCTTTGCAGT
TGAGACAAGAGGAAGGCATCTGTCTCCTGCCCATCCCTGGGCAATGGAATGTCTCGGTAT
AAAACCC-GATTGTATGT----TCCATCTACT-GAGATAGGGGGAAA-CTGCCT-TAGGG
CTGGAGGTGGGACAT---GCGGGCAGCAATACTACTCTT--------TAAGGCATTGAGA
TGTTTATGTGTATACATATCTAAA-------------GCACAGCAC---TTAATTCTT--
---TACCTTGTTCAAGATGC-AGAGACC-TTTGTTCATGTGTTTATCTGCTGACCTTCTC
TCCACTATTATCCTATGACCCTGCCACATCACCCTCTC-CGAGAAACACCCAAGAATGAT
CAAT----AAATACTAACGGAACTCAGAGGCCGAGG------------------------
------------------------------------------------TGGGATCCTCTA
T-ATGCTGAATGCTGGTCCCCTGGGCCCCCTTATTTCTTTCTCTATACTTTGTCTATGTG
TCTT-------------------------TTTCTTTTTCAAG-TCTCTCAT-TCCACCTA
-ACGAGAAACACCCACAGGTGTGGAGGGGCAACCTACCCCTTCATCTGGTGCCCAA----
--GGCTTTTCTCTAGGGTGAAGGTACGCTCGAG-TGTGGTCATTGAGGACAAG--TCGAC
GAAGAGA-TCCTGAGTACGTCTACAGTCAGCCTT-ACGGTAAG--CTTGTGCACTCGGAA
GAAGCCAGGGTAACAATGGGGCAAACTAAAAG------------TAAATATGCCTCTTAT
CCCAGCTTTATTAAAATTCTTTTAAAAAGA---GGGGGAGTTAGAGTATCTACAAAAAA-
--TCTAATCAAGCTATTTCAAACAATAGAACAATTTTGCCCATGGTTTCCAGAACAAGGA
ACTTTAGATCTAAAAGA---CTGGAAAAAAA-TTGGCAAAGAACTAAAACGAGCAGGTAG
GGAGGGTAAAATCATCCCACTTACATTATGGAATGATTGGGCCATTATTAAAGCATTT--
-TTAGAACCATTTCAAAC------------AGAAGAAGATAGCATTTCAGTTTCTGATGC
CCCTGGAAGTGGTGTAATAGATTGTAAAGAAGAGACAGGGAGAAAA-TCCCAGAAAAA-A
AT-GGAAAGTTT--------ACATTGTGCGAATATGTAGCAGAGCC------------GG
TAATGGCTCAGTCAATGCAAAAT-------------------------------------
------------------------------------------------------------
------------------------------------------------------------
------------------------------------------------------------
----------------------------GTTGACTATAAACAAT----TACAGGAGGTGA
TATATCCTGAAACGTTAAAATT-AGAAGAAAAAGGTCCAGAATTAGTGAGGCCATCAGAG
TCCAAACCACGAGAGCCAAG---TCCTTTTCTAGCAGGTCAGATGCCCATAACATTACAA
CCTC-AAACGCAGGTTAG------------------------------------------
------------------------------------------------------AGAAAA
TAAGACCCAACCACCAGTAGCTTATCAATACTGGCCACTGGCTGAACTTCAGTATCAGCC
ACCCCC-AGAAAGTCAGTATGGACATCCAGGAATGCTGCC--------------------
-------------------------------------AGCACTACAGAATAGGGTGC---
-CACACCCTCAGCCGCCCACTTTGAGACTTAATCCTATGGCACCACCTAGTAGACAGGGT
AGTGCATTACATAAAATTATTGTCAAGAAAATTATAG-----TCAAGAAAGCAAGGAGA-
-TACTGAGGTGTGGCAATTCCCAGTAATGTTGGAACTGATGCCACCTGGAGAAGGGGCCC
AAGAGGGAG-----------AGCCTCCCACAGTTGAGGCCAGATACAAGTCTTTTTCTAT
AAAAATGCT-AAAAGATAGGAAAGACGGAGTC--AAACAGTATGGACCCAACTCCCCTTA
CATGAGGACATTATTAGATTCCATTGCTCATGGACAT---AGACTCATTCCTTATGATTG
GGAGATTCTGGCAAAATCGTCTTTCTCACCCTCTCAATTTGT-ACAATTTAAGA------
-----CTTGGTGGATTGATA-----GGACACAAGAACAGGTCC----GAAGAAATAGGGC
TGCCAATCCTCCAGTTAACATAGATGCAGATCAACTATTAGGAACAGGTCACAATTGGAG
CACTGTTAATCAACAAGCAGTAATGCAAAATGAGGCCATTGAGCAAGT------------
------TAGAGCTATTTGCC-TTAGAGACTGGGAAAAA-TTCCAAGACCC----------
----------------------AGGAACCGCCTACCCC---------------TCATTTA
ATACAATAAGACAAGG-CTCTAAAGAGCCCTACCCTGA-TTTGTGGCAAGGCTCCAAGAT
GCTGCTCAAAAGTCAATTGCCGATGAAAATGCCCAAAAAGTCATAGTGGAATTGATGGCA
TACGAAAACGCCAATCCTGAGTGTCAATCAGCCATTAAGCCATTAAAAGGAAAGTTTCCC
GCCGAATCAGATGTAATCTCA-GACTATGTAAAAGTCTGTCATGGAATTGGAGGAGCTAT
GCATAAAG-CTATGCTTATGGCTCAAGCAATAGCGGGAGTTGCTTTAGGAGGGCAAGTTA
GAACATTTGGAGGGAAA----------------TGTTATAATTGTGGTCAAATTGGCCAT
TTAAAAAA-GAA-TTGCCCAGTCTCAAATAAACAGAA-----------------------
-----TATAACTATTCAAGCTACTACAACAAC-------AGGTAAAGAGCCACCTGACTT
ATGTCCAAGATGTAAAAAAGGAAAACACT-------------------------------
-----------------------------------GGGCTAGTCAATGTCGTTCTAAATT
TGATAGAAATGGGCA----------------CGAG-CAAAGGGGCCAGCC----TCAGGC
CCTGCAACAAACTGGGGCATTCCCAATTCAGCCCTTTGTTCCTCAGGG-TTTTCAGGGAC
AACAACACCC---------------ACTGTCCCAAGCACCTC---------AGGAAATAA
GCCAGTTACCACAATACAACAATTGTCCCCTGCCACAAGCAGCAGTGCAGCAGTAGATTT
ATGTACTATGCAAGCAG--------------TTTGTCTGTTTCCAGGGTAGCCCCCACAA
AAA--ATCCCC---ACAGGGGTATATGGCCCACTGCCTGAGGGGACTATAGGACTAATCT
TAGGAAGATCAAGTCTAAATCTAAAGGGCATTCAAATTCATACTGGTATGGTTGATTCAG
ACTATAAAGGCAAAATTCAATTGGTTATTAGCTCTTCAATTCCTTGGAGTGCTAGTCCAG
GAGACA---GGAATGCTCATTTATTACTCCT---GCCTTATGTTAA--------------
-----GGTTGGAAATAGTGAGATAAAAAGAACAGCAGGGTTTGGAAACACAGATCTGACA
GGAAAGGCTGCATATTGGGCAAGTCGGGTCTCAGAGAACAGACCTGTGCGTAAGGCCATT
ATTCAAGGAAAACAGTTTGAAGGGTTAGTAAACACTGGAGCAGATGTCTCCATCATTGCT
---TTAAATCAGTGGCCAAAAAATTGGCCTAAACAAAAGGCTGTTACAGGACTTGT----
------------------------------------------------------------
------------------------------------------------------------
------------------------------------------------------------
------------------------------------------------------------
------------------------------------------------------------
------------------------------------------------------------
------------------------------------------------------------
------------------------------------------------------------
------------------------------------------------------------
------------------------------------------------------------
------------------------------------------------------------
------------------------------------------------------------
------------------------------------------------------------
------------------------------------------------------------
------------------------------------------------------------
------------------------------------------------------------
------------------------------------------------------------
------------------------------------------------------------
------------------------------------------------------------
------------------------------------------------------------
---------------------CAGCATAGGCACAGCCTCAGAAGTGTATCACAGTACTAT
GATTTTACATTGTTCAGGGCCAGATAATCAAGAAAGTACT--------------------
-------GCCAGATAATC------------------------------------------
------------------------------------------------------------
------------------------------------------------------------
------------------------------------------------------------
------------------------------------------------------------
------------------------------------------------------------
------------------------------------------------------------
------------------------------------------------------------
------------------------------------------------------------
------------------------------------------------------------
------------------------------------------------------------
------------------------------------------------------------
------------------------------------------------------------
------------------------------------------------------------
------------------------------------------------------------
------------------------------------------------------------
------------------------------------------------------------
------------------------------------------------------------
------------------------------------------------------------
------------------------------------------------------------
------------------------------------------------------------
------------------------------------------------------------
------------------------------------------------------------
------------------------------------------------------------
------------------------------------------------------------
------------------------------------------------------------
------------------------------------------------------------
------------------------------------------------------------
------------------------------------------------------------
------------------------------------------------------------
------------------------------------------------------------
------------------------------------------------------------
------------------------------------------------------------
------------------------------------------------------------
------------------------------------------------------------
------------------------------------------------------------
------------------------------------------------------------
------------------------------------------------------------
------------------------------------------------------------
------------------------------------------------------------
------------------------------------------------------------
-------------------------------------------------AAGAAAGTACT
TCACATGTTAAAAAAA----CATTTATTATCTTGTCTCGCTGTAATGGGAGTTCCAG---
-----------------AAAAAATCAAAACTGACAATCTGACAATGGACCAGGATATTGT
AGTAAAGCTTTCCAAAA-------ATTCTTAAATCAGTGGAAAATTTCACATACAACAAG
AATTCTCTAT-AATTCCC-AAGGACAGCCCATAGTTGAAAGAA-CTAATAGAACACTCAA
AACTCAATTAGTTAAACAAAAAGA-------AGGGGGAGAC-AGTAAG------------
-------------------------------GAATGTACCACTCCTCAGATGCAACTTA-
---ATCTAGCACTCTATACTTTAAATTTTTTAAACATTTATAGAAATCAGACTACTACTT
CTGCAGGACAACATCTT-ACTGGTAAAAA---GAACAGCCCACATGAAGAAAAACTGATT
TGGTGGAAAGATAATAAAC---ATAAGACATGGGAAATAGGGAAGGTGGTGATGTGGGGG
AGAGGTTTTGCTTGTATTTCACC--AGGAGA---AAATCAGCTTCCTGTTTGGA-TACCC
ACT---------------------------------------------------------
------------------------------------------------------------
------------------------------------------------------------
------------------------------------------------------------
------------------------------------------------------------
------------------------------------------------------------
------------------------------------------------------------
------------------------------------------------------------
------------------------------------------------------------
--------------------------------------------------------AGAC
ATTTGAAGTTCTACAATGAACCCATC-----AGAGATGCAAAGAAA----------ATCG
CCTCCACGGAGATGGAAACACC--------------------------------------
------------------------------------------------------------
------------------------------------------------------------
------------------------------------------------------------
------------------------------------------------------------
------------------------------------------------------------
--CAGCCACATGGATGGATAAT--CCTATTGAAGTATATGTTAATGATAGAGTATGGG-T
ACCTGGCCCCACAGATGATTGTTGCCCTGCCAAACCT-GAGGAAGAAGGGA--TGATGAT
AAATATTTCCACTGGGTATCGTTATTCTCCTATATTTGCCTAGGGAGAGCACCAGGATGT
TTAATGCC---------------TGCAGTCCAAAG-TTGGTTGGTAGAAGT--ACCTACT
GTCAGTCCCG----TCAGTAGATTCACTTAACACATGGTAAGCGGGATGCCACTCAGG--
-----T-AAATTATTTACAAGACTTTTCTTATCAAAGATCATTAAAAT-------TTAGA
CCTAAAGGGAA-ACCTTGCCGC-------AAGGAAATTCCCAAAGGATCAAAAGACACAG
AAGTTTTAGTTTGGGAAGAATGTGTGGCCAATAGTGCCGTGATATTACAAAACAATGAAT
TCGGAACTATTATAGATTGGGCACCTCGAGGTCAATTCTACCACAATTGCACAGGACAAA
CTCAGTCGTGTCCAAGTGCACAAGTTGAG-------------------------------
TCCAGCTGTTGACAGCGACTTAACAGAAAGTTTAGACAAACATAAGCATAAAAAATAACA
GTCTTTCTACCCTT-GGGAATGGGGAGAAGAAGGAATCTCTACC---CCAAGACCAAAAA
TAATAAGTCCTGTTTCTGGTCCTGAACATCCAGAATTAGGGAGGCTTACTGTGGCCTCAT
-ACCTCAT-AGAATTTGGTCTGGAAATCAAACTTTAGAAAC--GAGATTGTAAGCCATTT
TATACTATCGACCTAAATTCCAGTCTAACAGTTCCTTTACAAAGTTGTGTAAAGCCCCC-
-TTATAT-GCTAGTTGTAGGAA--ATATAGTTATTAAACCAG---ACT--CAAACTATA-
-ACCTCTGAAAATTGCAGATTGTTTA-CTTGCATTGATTTGACTTTTAATTGGCAGCACC
ATATTCTGCTGATGAGAGCAAGAGAAGGCGTGTGGATCCCTGTGTCCATGGACCTACCGT
GAGAGGCCTCACCATCCGTCCATATTTTGACTGAAGTATTAAAATGTGTTTTTAAATAGA
TCTAAAATATTCA-CTTTTACTTTAATTACAGTGATTATGGGATTAATTGCAGTCACAGC
TACGGCTGCTGTGGCAGGAGTTGCATTGCACTCTTCTGTTCAGT-CAGTAAACTTTGTTC
ATGATTGGCAAAAAA--TTCTACAAGATTGTGGAATTCACAATCTGGTATTGATCAAAAA
-TTGGCAAATCAAATTAAT-GATCTTAGACAAACTGTCATTTGGATGGGAGACAGGCTCA
TGAGCTTAGAACATCGTTTCCAGTTACAATGTGACTGGAATATGTCAGAGTTTTGTATTA
CACCCCAAATTTATAATGAGTCTGAGCATCACTGGGACATGGTTAGAGCATCACTGGGAC
ATGGTTAGACGCCATCTACAGGGGAGAGAAAATAATCTCACTTTAGACATTTCCAAA-TT
AAAAGAACAA-----ATTTTCGAAACATCAAAAGCCTATTTAAATTTGGTGCCAGGAACT
GAGGCAATCCCAGGAGTTGCTGATGGCCTCGCAAATCCTAACCCTGTCACTTGGGTTAAG
ACCATCGGATGTACTACGATTATAAATTTCATATTAATCCTTGT--GCCTGTTTTGTCT-
-TGTT--AGTCTGCAG--GTGTACCCAACAGCTCCGAAGAGACAGCGACCATCGAGAAC-
-------------GGGCCATGATGATGATGGCGGTTTTGTTGAAAAGAGAAGGGGGAAAT
GTGGGGAAAAG--AAAGAGATCAGATTGTTACTGT-GTCTGTGTAGAAAGAAGTAGACAT
AGGAGACTCCATTTTGTT---------------------------------CTGTACTAA
GAAAAATTCTTCTGCCTTGAGATGCTGTTAATCTGTAACCTTA-----------------
----------CCCCCA--------------ACCCTGTGCTCTCTGAAACACATGCTGTGT
CAA-------CTCAGGGTTAAATGGATTAA-------GGGCGGTGCAAGATGTGCTTTGT
TAAACA----------TGCTTGAAGGCAGCATGCTCCTTAGGAGTCATCACCACTCCCTA
ATCTCAAGTACCCAGGGACACAA-AACACTGCAGAAGGCCGCAGGGA-CCTCTGCCTAGG
AAAACC--AGGTATTGTCCAAGGTTTCTCCCCA-TGTGATAGTCTGAAATATGGCCTCGT
GGGAAGGGA---AAGACCTGAC---------------CGTCCCCCAGCCCGACACCCATA
AAGGGTCTGTGCTGAGGAGGATTAGTATAAGAGGAAGGAATGCCTCTTTGCAGTTGGGAC
AAGAGGAAGGCATCTGTCTCCTGCCCA-------------------TCCCTGGGCAATGG
AATGTCTC-GGTATAAAACCCGATTGTA---TGTTCCATCTACTGAGATAGGGGAAAA-C
TGCCTTAG-GGCTGGAGGTGGGACATGCAGG---CAGCAATACTGCTCTGTAA-------
---GGCATTGAGATGTTT------------------------------------------
----ATGTGTATGCATATCT-AAAGCACAGCACTTAATTCTTTACCTTGTCTATGATGCA
GAGACCTTTGTTCACGTGTTTATCT---GCTG-------------------------ACC
---TCACCACTATTATCCTATGACCCTGCCACATCCCCCTCTCC---------GAGAAAC
ACCCAA-TAATGATCAATAAATACTAAGGGAACTC--AGAGGCCGAGGTGGGA-------
TCCTCTA-TTTGCTGAATGCTGGTCCCCTGGGCCCCCTTATTTCTTTCTCTATACTTTGT
CTATGTGTC-TTTTTCTTTTT-CAAGTCTCTCATT-CCACCTAACGGGAAACACCCACAG
GTGTGGAGGGGCAACCCACCCCTTCA
>HML-2_4q35.2
-------------------------------------GGAAAAGAAAGAGAGATCAGACT
GTTACTGT-GTCCATG-TAGAAAGGGA-AGACATAAGAAATTCCATTTT------GATCT
GTACCTTGAAAAATTTCTTTGC--TGAGATGCTGTTAATTTGTAACTTT-GCCCCAGCCA
CTTTGCCCCAAC----------------------------TTTGAGCTCACAAAAACATG
TGTTATATGGA-ATCAAGGTTTAAGGGATCTAGGGCTGTGCAGGATGTGCCTTGTTAACA
AAATATTTACAAGCAGTATGCTTGG----------TAAAACTCATTGCCATTCTCTAGTC
TCAATAAACCAGGGGCACAATGCACTGCAAAAAGCCACAGGGACCT-CTGCCCTGGAAAG
-CCGGG-TATTGTCCAAGGTTTGTCCCCA--TGTGATAGTCT-GAAATGTGGCCTCATGG
GAT-AAGAAA-GACTTGACCATCCCCC-AGCCTGACAC----------------------
-CCATAAAGGGTCTGTGCTGAGGTGGATTAGTAAAAGAGGAAAG----CCTCT-TGCAGT
TGAGATA-GAGGAAGGCCACCATTTCCTGCCTGCCCCTGGG-AACTTGATGTCTCGGTAT
AAAACCC-GATTGTACAC---CTGTTCAATTCTGAGATAGGAGGAAAACCACCC-TATGG
TGGGAGGTGAGACAT---GTTGGCAGCAATGCTGTCTAGTTATTCTTTACTCCACTGAAA
TGTTTGGGTGGACAGTAACATAAA-TCTGGCCTACATGCACATCCAGGCATAGTACCTAC
CCTTGAACTTAATTA-GACA-TAGATTCTTTTGCTCACATGTTTTTTTGCTGACCTCCTC
CTTATTATCACCCTGCTCTCCTACAGCATTCCTCTTGC-TGAGATAATGAAAATAATAAT
CAAT----AAAAACTGAGGGAACTCAGAGACCGGTG------------------------
-------------------------------------------CTGGTGCATGTCCTTGG
T-ATGCTGAGAGCC-AGTCCCCTGGCCCC-ACTTTTCTTTCTCTATACTTTGTCTCTGAG
TCTTA------------------------TTTTTTTTCTCAG-TCTCTCAT-CCCATCTG
-ACGAGATATACCCACAGGTGTGGAGGAGCAGGCCACCCCTTCATCTGCCACCCAATGTG
GGTGCCTTTCTCTAGGATGAAGGTATGCTAAGAATGTGAGCATTGAGGACAGT------C
G-AGAGATTCCTGAGTACATCCACCATCAGCCTT-GCGGTAAG--CTTGTGCGCTCAGAG
AAACCCAGGGTAACAATGGGGCAAACTGAAAG------------TAAATATGCCTCTTAT
CTCAGCTTCATCAAAATTCTCTTAAGAAGA---GGGGGAGTTAAAGCTTCTACAGAAAA-
--TCTAATTACACTATTTCAAACAATAGAACGATTCTGCCCATGGTTTCCAGAACAGGGA
ACTTTAGATTTAAAAGA---CTGGGAAAAA--TTGGCAAAGAATTAA-----GCAAGTAG
GGAAGGTAAAACCATCCCACTTACAGTATGGAATGATTGGGCCATTGTTAAAGCAACT--
-TTAGAATGGTTTCAAGT------------AGAAGAAGACAGCATTTCAGTTTCTGCTGC
CTCTGAAAGCTGTGTAATAGATTGTGAAGAGG---CGGGGACAAAA-TCTAGGAAATG-A
AT-GGAAAGTTC--------ATATTGTA--AATATGTAGCAGAGCC------------GG
TAATGGCTCGGTCAATGCAAAAT-------------------------------------
------------------------------------------------------------
------------------------------------------------------------
------------------------------------------------------------
----------------------------GTTGACTACAATCAAT----TACAGGAGGTAA
TATATCCTGAAACATTAAAATT-AAAAGGAAAAAGTCCAGAACCATCGGGGCCATTGGGG
CTAAAAGCATGATGGCCACC---TCCTCCTCATGGCCACCTCCTCCTCAGCCCAGTGACT
TCTGGGGGAGGGAGCCT-------------------------------------------
------------------------------------------------------------
------------------------------------------------------------
------------------------------------------------------------
------------------------------------------------------------
------------------------------------------------------------
------------------------------------------------------------
------------------------------------------------------------
------------------------------------------------------------
------------------------------------------------------------
------------------------------------------------------------
------------------------------------------------------------
------------------------------------------------------------
------------------------------------------------------------
------------------------------------------------------------
------------------------------------------------------------
------------------------------------------------------------
------------------------------------------------------------
------------------------------------------------------------
------------------------------------------------------------
------------------------------------------------------------
------------------------------------------------------------
------------------------------------------------------------
------------------------------------------------------------
------------------------------------------------------------
------------------------------------------------------------
------------------------------------------------------------
------------------------------------------------------------
------------------------------------------------------------
------------------------------------------------------------
------------------------------------------------------------
------------------------------------------------------------
------------------------------------------------------------
------------------------------------------------------------
------------------------------------------------------------
------------------------------------------------------------
------------------------------------------------------------
------------------------------------------------------------
------------------------------------------------------------
------------------------------------------------------------
------------------------------------------------------------
------------------------------------------------------------
------------------------------------------------------------
------------------------------------------------------------
------------------------------------------------------------
------------------------------------------------------------
------------------------------------------------------------
------------------------------------------------------------
------------------------------------------------------------
------------------------------------------------------------
------------------------------------------------------------
------------------------------------------------------------
------------------------------------------------------------
------------------------------------------------------------
------------------------------------------------------------
------------------------------------------------------------
------------------------------------------------------------
------------------------------------------------------------
------------------------------------------------------------
------------------------------------------------------------
------------------------------------------------------------
------------------------------------------------------------
------------------------------------------------------------
------------------------------------------------------------
------------------------------------------------------------
------------------------------------------------------------
-------------------------------------------------------GAAAC
TAGGCTTGCCCTGTATAGGTCAAACAGTGGCCGCTCCCTAAGGAAAAGTTGGGGGTGCTA
CATAAAATAGTTAAAAAG--CTATTTTATAAAGGACATGTTTCACCCACCTG--------
----------TCTTTAGAATTCTCCTGTTTTTGTAATTCAGAAAAAA--------TCAGG
CAGATGGCGCATGCTAACTGACTTAAGAGCCATTAATGCAGTAA---------TTCAACC
TATGAGGCC-TCTCCAACCCGTGTT--------------GCCCTCTCCAGCCACGATCTC
-----------CTTTAATTATAATTGATCT------------------------------
----------GAAGGATTGCTTTTTT----------------ACCATTTCTCTGGCAAAA
CAGGATTTTGAAAAATTTGCTTTTACTATACCAGCCATAAATAATAAAGAACCAGCCACC
AGATTTCAGTGGAAAGTGTTGCCTCAGGGAATGCTTAATAGTCCAATTATTTGTCAGACT
TTT--GTAGCTCAAGTTCTTCAACCAGTTAGAGACAAGTTTTCAGACTGTTA-TGTCATT
CATTATGTTGAT---ATTTTGTGTGCTGCAGAAACAAGAGGCAAATTAA-----TTGACT
GTTACACATTTCTG----CAGAGGTTGCAAACGCAG------------------------
ATTCAGACCTCTACTCCTTTTCATTATT--------TGGGAATGCAAGTAGAGGAAAGAA
AAATTAAACCACAACAAATAGAAA----TAAGAAAAGACACATTAAGAA-CATTAAATGA
CTTTCAAAAATTGCTAGGAGATATTAATTGGATTC-------------------GGCCAA
CTCTAGGCATCCCTACTTATGC-------------------CATGTCGAATTTGTTCTCT
ATCTTGAGAGGGTATCCAGACTTGAATAGTAAAAGAACATTAACTCCAGAGGCAGCTAAG
GAAATTGAA-TTAGTTGAAGAAAAAAT-TCCGTCAGCACAAGTAAATAGAATA------G
ATCACTTAGCCCCACTCCAACTTTTGATTTTTGCTACTGTACATTCTCCAACAGGCATTA
TTGTTCAAAATACAGATCTTGTGGAGTGGTCATTCTTTCCTCACAGTACAATTAAGACTT
TTACATTGTACTTAGATCAAATGGCTACATTAATT-------------------------
--------------------GGTCAGGGAAGACTACGAATAGTAAAATTGTGTGGAAGTG
ACCCAGATAAAATCATTGTTCCTTTAAACAAGGAACAGGTTAGACAAGCCTTTATCAATT
CTGC-TGCATGGCAGATTGGTCTTGCTGCTTTTGTGGGAA-TTGTTGATCATCATTACCC
AAGAACAAAAATCTTCCAGTTTTCAAAA-TTGACTACTTGGATTTTACCTAAAATTACCA
GACATAAACCTTTAGAAAA-TGCTCTGATGGTGTTTACTGATGGTTCCAGCAATGGAAAA
ATGGCTTACCCCAGGCCAAAAGAATGAATCATTGAAACTCAATATCACTCAGCTCAAAGA
GCAGAATTGGTTGCTGTTATTTCAGTGTTA--CAAGATTTTAATCAGCCTATTAACATTG
TTTCAGATTCTGCATATGTAGTA--CAGGCTACAAAGGATGTTGAGACAGCCCTAATCAA
ATGTAGTATGGATGATCAGTTGAATCAGCTGTTTAATTTTTTACAATAAACTGTAAGAAA
AA--GAAATTTC------------CCATTTTATATTACTCATATTCAAGCACATACTAAT
TTACCAGGGCCTT-AACTAAGGGAAATGAACAAGCTGACTTGCTAGTATCATCTGCCTTC
ATGGAAGCACAAGAACGTCATGCTCTGACTCATGTAAATGCAACAGGATTAAAAAATAAA
TTT-----GATATCACATGGAAACAGGCAAAAAATATTGTACAACATTGTACTGAGTGTC
AAGTCCTACACCTGCCCACTCAGGAGGCAGGACTTAATCCCAGAGGTTTATGTCCTAATG
CATTATGGCAAATGGATGTCACACATGTACCTTCATTTGGAAAATTGTCATTTGTCCATG
-TGATGGTTGATACTTGTTCACATTTCATATGGGCAACCTGCTAGACAG-AAAATGTACT
TCCCATGTTAAAAGA-----CATTTATTATCTTGTTTTGCTGTCATGGGAGTTCCAG---
-----------------AAAAAATTAAAA--------CAGATAATGGACCAGGCTACTAT
AGTAAAGCATTCCAAAA-------ATTCTTAAATCAGTGGAAAATTACACATACAACAGG
AATCCCTTAT-AATTCCC-AAGGACAGGCCATAATTGAAAGAA-ATAATAGGACACTCAA
AGCTCAATTTGTTAAACAAAAAA--------GGAAAAAGAG-AGTAAG------------
-------------------------------GAGTATAACACTCCCCAGATGCAACTTA-
---ATCTAGCACTCTATACTTTAATTTTTTTAAACATTTATAGAAATAAGACCACTACTT
CTGCAGAACAACATTTT-ACTGGTAAAAA---GAACAGCCCACATGAGGGAAAACTGATT
TGGTGGAAAGAT--CAAAA---ATAAGACATGAGAAATAGGTAAGGTGATAACATGTGGG
AGAGGTTTTGCTTGTGTTTCACC--AGGAGA---AAATCAGCTTCCTGTTTGGA-TACCC
ACT---------------------------------------------------------
------------------------------------------------------------
------------------------------------------------------------
------------------------------------------------------------
------------------------------------------------------------
------------------------------------------------------------
------------------------------------------------------------
------------------------------------------------------------
------------------------------------------------------------
--------------------------------------------------------AGAC
ATTTGAAATTCTACAATGAACCCATC-----AGAGATGCAAAGAAA----------AGTG
CCTCCGTGGAGATGGAAAACCCGCAATGGAG-CACCATC---------------------
-------GACTCGCCAGGTGAACAAAATGGTGATATCAGAAGAACAGATGAAGTTGCCAT
CCACCAAGAAAGTGGAGCTGCTGACCTGGGCCCAGCTAAAGAAGCTGACACAGT-TAGCT
G------AAAAAAAGCCTGAAGAATACAA-GGTTAACACAAACTCCAGAGAATATGC-T-
--------GCTTGCAGCTTTAATGATTGTACCAACGGTGGT-AAGTCTCCCTATGTCTGC
AGGAGCAGCTGCAGCTAATTATACTTACTTGGCCTATGTGCCTTTCCCACCCTTAATTCG
GACAGTCACTTGGATAGATAAT--CCTATTGAAGTATATGTTAATAATAGTGCATGGG-T
ACCAGGCCCCACAGATGACCGTGGCCCTGCCCAACCT-GAAGAAGAAGGAA--TGATGAT
AAACATTTCCATTGGGTATCATTATCCTCCT--ATTTGCCTGGGGAAAGCACCAGGATGC
TTAATACC---------------TACAACCCAAAA-TTGGTTGGTAGAAGT--ACCTACT
GTCAGTGCCA----TCAGCAGATTTACTTATCACATGGTAAGTGGAATGTCACTCAGGCC
ACAGAT-AAATAATTTACAGGATTTTTCTTATCAAAGATCATTACAAT-------CTAGG
CCTAAGGGGAA-GCCTTGCCCC-------AAGGAAATTCCCAAAGAATCAAAAAGCCCAG
AAGTCCTAGTTTGGGAAGAATGTGTGGCTGATACTGCAGTGGTACTACAAAACAATGAAT
TTGGAACTATTATAAACTGGGCTCCTTGAGGCCAATTATATCATAGTTGTGCAGGCCAGA
CTCAACCATGTT------------------------------------------------
------------------------------------------------------------
------------------------------------------------------------
------------------------------------------------------------
------------------------------------------------------------
----------------------------------------------GTGTAAAACCCCC-
-TTATAT-GCTAGTTGTAGGAA--ACAGAGTTATTAAACCAG---ATTCCCAAACTATA-
-ACCTGTGAAAATTGTAGATTGTTTA-CTTGCATTGATTCAACTTTGGATTGGCAACACT
GTATTCTGCTAGTGAGGGCAAGAGAGGGCGTGGGGATCCCTGTGTCCATGGACCAACAGT
GGGAGGGTTCCCCATCCATCCATATTTTAACAGAAGTATTAAAAGGAGTTCT-AACTAGA
TCCAAAAGATTCA-TTTTTACTTTGATTGCAGTGATTATGGGTCTTA------TCACAGC
TACTGCTGCGGCTGCTGGAATTGCTTTACACTCCTCTGTTCAAA-CTGCAGAATATGTGA
ATAATTGGCAAAAGAA-TTCCTCAAAATTGTGGAATTCTCATACCCAAATAGATCAAAAA
-TTGGCAAACCAAATTAAT-GATCTTAGACAAACTGTAATTTGGATTGGAGATAGGCTCA
TGAGCTTGGAATACCTTTTTCAGTTACAGTGTGACTGGAATACATCAGATTTTTGTATTA
CACCTCGAGCTTATAATGAATCTGAACATCACTAGGACATGGTGAGAT------------
----------GCCATCTACAAGGAAGAGAAGATAATCTTACCTTAGAGATTTCAAAA-TT
AAAAGAACAA-----ATTTTTGAGGCATCAAAAGCCCAGTTAAATCTGGTACCAGAAACT
GAGGCAATCATGAAAGCTGTTGATAGCCTCACAAATCTTAACCCTGCCACTTGGGTTGAA
AACATTGGAAGTTCCACCATTGAAATTTTTGTATTAATCCTTGTATGTCCGTTCTCTCTG
TTGTT--AGTCTACAG--GTGTATCCAGCAGCTCTGGAGAGACAGTGACCAGTGAGAAT-
-------------GGACCATGATGACCATGGCAGTTTTGTCAAAAAGAAAAGGGGGA--T
GTAGGGAAAAG----AGAGATCAGACTGTTACTGT-GTCTATGTAGAAAGGGA-AGACAT
AAGAAATTCCATTTTGA---------------------------------TCTGTACCTT
GAAAAATTGTTTTGCT--GAGATGCTGTTAATTTGTAACTTTGCCCCAGCCACTTT----
----------GCCCCA--------------ACTTTGAGCTCACAAAAACATGTGTTATAT
GGA-------ATCAAGGTTTAAGAGATCTA-------GGGCTGGGCAGGATGTGCCTTGC
TAACAAAA--------TATTTACAAGCAGTATGCTTGGTAAAACTCATTGCCATTCTCTA
GTCTCAATAAACCAGGGGCACAA-TGCACTGCAAAAAGCCACAGGGA-CCTCTGCCCTGG
AAAGCC--GGGTATTGTCCAAGGTTTGTCCCCA-TGTGATAGTCTGAAATGTGGCCACAT
GGGATGAGA---AAGACCGGAC---------------TGTCCCCCAGCCTGACACCTGTA
AAGGGTCTGTGCTGAGGTGGATTAGTAAAAGAGGAAAG----CCAC-TTGCAGTTGAGAT
AGAGGAAGGCCA-CTGTTTCCTGCCTG-------------------CCCCTGGGAACTTA
ATGTCTC--GGTATAAAACCCGATTGTACA-TATGTTCAATTCTGAGATAGGAGGAAAAC
TGCCCTAT-GGTGGGAGGCGAGACATGTTGG---CAGCAATGCTGCCTCGTTATTCTTTA
C--TCCACTGAGATGTTTGGGTGGGAAGAAACATAAATCTGGCCCACGTG----------
-------------TACATCC--AGGCATAGTACCTC-CCCTTGAACTTAATTATGATATA
GATTCTTTTGCTCACGTGTTTTTTT---GCTG-------------------------ACC
TTCTCCTTATTATCACCCTGCTCTCCTACTGCATTCCTCTT-GC---------TGAGATA
ATGAAA-ATAATAATCAATAAAAACTGAGGGAACTC-AGAGACCGGTGCTGGTGCAGG--
TCCTTGG-TATGCTGAGTGCAGG-TCCCCTGGGCCCACTATTCTTTCTCTATAGTTTGTC
-TTGTATCT-TATTTCTTTTC-TCAGTCTCTCATC-CCACCTGATGAGATATACCCACAG
ATGTGGAGGGCCAGGCCACCCCTTCA-
>HML-2_5p12
--------------------------------TGTGGGGAAAAGAAAGAGAGGTCAGATT
GTTAATGT-GTCTATA-TAGAAAG---TAGACATAAGAGACTCCATTTT------TTTCT
GTACTAAGAAAAATTCTTCTGTCTTGAGATGCTGTTAATCTGTAACCCTACCCCCAATCA
T------------------------------------------GTGCTCCCTGAAACATG
TGCTGTGTCAA-CTCAGGGTTACATGGATTAAGGGCTGTGCAAGGTATGCTTTGTTAAAC
AAATGCTTGAAGGCAGCAAGCTTGT----------TAAGAGTCATCACCACTCCCTAATC
GCAAGTACCCAGGGACACAAAACACT--GGAAGACCACAGGGACCT-CTGCCTAGGGAAG
-CCAGG-TATTGTCCAAGGTCTCTCCCCA--TGTGATAGCCT-GAGATATGGCCTCGTGG
GAATGGAAAAAGACCTGACCATCCCCC-AGCCCGACAC----------------------
-CCATAAAGGCTCTGTGCTGAGGCGGATTAGGAAAAGAGGAAGGAATGCCTCTTTGCAGT
TGAGACAAGAGGAAGGCATCTGTCTCCTGCTCATCCCTGG------------------AT
AAAACCC-AATTGTATAT----TCCATCTACT-GAGATAGGGGAAAA-CCACCT-TAGGG
CTGGAGGTGGGACTT---GTGGGTGGCAATACTGCTCTT--------TAAGGCATTGAGA
TGTTTATGTGTATATATATCTAAA-------------GGACAGCAC---TGAATTCTT--
---TACCTTGCTTATGATTC-AGAGAAC-TTTGTTCACGTGTTTAGCTGCTGACCTTCTC
TCCAGTATTATCCTATGACCCTGCCACCTCCCCCTCTC-TGAGGAACACCCAATAATGAT
CAAT----AAATACTAAGGGAACTCAGAGGCTGGTG------------------------
-------------------------------------------------GGGATCCTCCA
T-GTGTTGAACGTCAGTCTCCTGGGCCCCCTT-TTTCTTTCTTTATACTTTTTCTTTCTT
TGTACTTTTTCTCTAT--------GTCTCTTTCTTTTCCAAG-TATCTCAT-TCCACCTA
-AGGAGAACAACCCACAGGTG-GGACGGGCAACCCACCCCT---TCTGGCATCCAACATG
GGTGCTTTTCTCTAGGGTGAAGGTACGCTCAAG-CATGGTCATTGAGGACAAG--TCTAT
G-AGAGA-TCCTGAGTACATCTGCAGTCAGCCTT-ATGGTAAA--CTTGTGTGCTCAGAA
GAAGCCAGGGTAACAATGGGGCAAACTAAAAGTAAAACTAAAAGTAAATATGCCACTTAT
CTCAGCTTTATTAAAATTC--------AGA---GGGGGATTTAGAGTCTCTACAAAAAA-
--TCTAATCAAGCTATTTTGAACAATAGAAGAATTTTGTCCATGGTTTCCAGAACAGGGA
ACTTTAGATCTAAAAGA---TTGAGAAAAAA-TTGGCAAAGAACTAAAACAAGCAAGTAG
GGAGAGTAAAATCATCCCACTTAAGGTATGGAATGATTGGGCTATTATTAAAGCAGCT--
-TTAGAAACATTTCAAAC------------AGAAGAAGATAGCGTTTCAGTTTCTGATGC
CACTGGAAGCTGTGTAATAGATTGTAAAGAAGAGACAAGGAGAAAA-TTCCAGAAAGA-A
AT-GGAAAGTTT--------ACATTGTG--AATATGTTGCAGAGCT------------GG
TAATGGCTCAGACAATCCAAAAT-------------------------------------
------------------------------------------------------------
------------------------------------------------------------
------------------------------------------------------------
----------------------------GTTGACTATAATCAAT----TACAGGAGATTA
TATATCTTGAAACGTTAAAATT-AGAAGAAAAAGGTCCAGAATTAGTCGGGCCATAAGAG
CATAAACCATGAGCACCAAG---CCCTCTTCCAGCAGGTGAGATGCCTGGAACATTACAG
TCTC-CAATGCAGGTTAG------------------------------------------
------------------------------------------------------AGAAAA
TAAGACCCAACCACCAGTAGCTTAGCAATACTGGCCACTGGCCAAACTTCAGCATCAGCC
ATCCCC-AGAAAGTCAGTATGGACATTCAGGAATGCTCCC--------------------
-------------------------------------AGCACCACAGGGCAGGGAGC---
-CATACCCTCAGCCACCCACTATGACACTTAATCCAACAGCACCACCTAGTCAACAGGGT
AGTGCGTTACAT---------------AAAATTATTGATAATTCAAGAAACCAAGGAGA-
-TATTGAGGCATGGCAATTCCCAGTAACGTTAGAACCAATACCACCTGGAGAAGGGGCCC
AAGAGGGAG-----------AGCCTCAAACAGTTGAGGCCAGATATGAGTCTTTTTCTAT
AAAAATGCT-GAAAGATATGAAAGAGGGAGTA--AAACAGTATGGACCCAACTTCCCTTA
TATGAGGACATTATTAGACTCCATTGCTCATGGTCAT---AGACTCATTCCTTATGATTG
GGAGATTTTGGCAAAATCGTCT-TCTCACCCTCTCAATTTTT-ACAATTTAAGA------
-----CTTGGTGGATTGATG-----GGTAACAAGAACAGGTCC----GAAGAAATAGGGC
TGCCAATCCTCCAGTTAACATAAATGCAGATGAACTATTAGGAACAGATCAAAATTGGAG
CACTATTAGTCAACAGGCATTAATGCAAAATGAGGCCATTGAGCAAGT------------
------TAGAGCTATCTGCT-TTAGAGCCTGGGAAAAAAATCCAAGACCC----------
----------------------AGGAACTGCCTGCCCC---------------TC---TA
ATAAAATAACACAAGG-CTCTAAAAAGCCCTACCCTGATTTTGTGGCAAGGTTCCAAGGT
GTTGCTCAAAAGTCAGTTGCTGATGAAAATGCCCGTAAAGTCATAGTGGAGTTGTTGGCA
TAAGAAAATGCCAATCCTGAGTGTCAATCAGCCAGTAAGCCATTAAAAGGAAAGATTCTT
GCAGGATCAGATGTAATCTCA-GAGTATGTAAAAGCCTGTGATGGAATTGGAGGAGCTAT
GCATAAAG-CTATGCTTATGGCTCAAGCAATGACAGGAGTTGCTTTAGAAGGACAAGTTA
GAACATTTGGAGGGAAA----------------TGTTTTAATTGTGGTCAAATTGGTCAT
TTAAAAAAAGAA-TTGCCTAGCCTCAAATAAACAAAG-----------------------
-----TATAACTATTCAAGCTATTACAACAAC-------AGGTAAAAAGCCACCGGACTT
ATGTCCAAGATGTAAAAAAGGAAAACATT-------------------------------
-----------------------------------GGGCTAGTCAATGTTGTTCTAAATT
GGATAGAAATGGGCAACCATTA-TAGGGAAATGAG-AAGAGGGGCCAGCC----TCAGGC
CCTAAAACAAACTGGGGCATTCCCAATTCAGTGCTTTTTTCTTCAGGG-TTTTCAGGAAC
AACAACCCCC---------------ACTGTCCCAAGTGCCTC---------AGGGAATGA
GCCAGTTAACACAATACAACAATTGTCCCCCACAACAAGCAGCAGTGCAGCAGTAGATTT
ATGTAATATACAAGCAG--------------TCTCTCTGCTTCCAGGAGAGCCCCCACAA
AA---ATTCCC---ACCGGGCTATATGGCACACTGCCTGAGGGGACTGTAGGACTAATCT
TAGGAAGATCAAGTCTAAATCTAAAGGGAGTTCAAATTCATACTGGTGTGGTTGATTCAT
ACTATAAAGGCAAAATTTAATTGGATACTAGCTCTTCAATTCCTTGGAGTGCCAGTCCAG
GAGACA---GGATTGCTCGATTATTACTGCT---GCCTCATATTAA--------------
-----GGTTGGAAATAGTGAGATAAGAAGAACAGGAGGGTTTGGAAGCATTGATCTGACA
GGAAAGACTGCATATTGGGCAAGTCAGGTCTCAGAGAACAGACCTGTGTGTAAGGCCATT
ATTCAAGGAAAACATTTTGAAGGGTTAGTAGACACTGGAGCAGATGTCTCTATCATTGCT
---TTAAATCAGTGTCCAAAAAATTGGCCTAAACAAAAGGCTGTTAGAGGAGCTGT----
------------------------------------------------------------
------------------------------------------------------------
------------------------------------------------------------
------------------------------------------------------------
------------------------------------------------------------
------------------------------------------------------------
------------------------------------------------------------
------------------------------------------------------------
------------------------------------------------------------
------------------------------------------------------------
------------------------------------------------------------
------------------------------------------------------------
------------------------------------------------------------
------------------------------------------------------------
------------------------------------------------------------
------------------------------------------------------------
------------------------------------------------------------
------------------------------------------------------------
------------------------------------------------------------
------------------------------------------------------------
---------------------CGGCATAGGCACACTCTTGGAAGTGTATCAAAGTACTGA
GATTTGACACTGTTTAGGGCCAGATAATCAAGAAAGTACTGTTCAGCCAATGATTACTTC
GATTCCT-----------------CTTAATCTGTAGGGTTGAGGTTTATTACAACAATAG
GGTGCAGTAATCACTATGCCCACTCCATTATATAGCCCCACGAGTCAAAAAA-TCATGAT
TAAGTTGGGATATATACCAGGAAAGGGACTAGAAA-AAAAAAA---GAAAATGGCATTAA
AGTCCCAATTGAGACTAAAAGAAATCAAAAAA-GAGAAGGAAT-------AGGGTATCCT
TTTC---AGTTGCAGACAGTGTAGAGCCTCCTAAAC---CCATACCATTAACTTGGAAAA
CAGAAAAACCAGTATG-GGTAAATCAGTGGCCTCTACCAAAACAAAAACTGGAGGCTTTG
CATTTATTAGCAAATGTA--CAGTTAGAAAAGGGACATATCAAGCCTTCATTCTT-----
----------GCCTTGGAATTCGCCTGTGTTTGTAATTCAGAAAAAAA-------TCCAA
CAAATTGTATGTGTTAACTGACTTAAGGACTGTAAATGCTGTAA---------CTCAACC
TATGGGGCT-TCTTCAACCCGGATT--------------GCCCTCTCCGGTCATGATCCC
AAAAGACTGGCCTTTAATTATAAATGATCT------------------------------
----------AAAGGATTGCTTTTTT----------------ACCATTCCTCTGGCAGAG
CAGGATGGCGAAAAATTTGACTTTACTATACCAGCCATAAAAAATAAAGAACAGGCCACC
AGGTTTCAGTGGAAAGTGTTACCTCAGGGAATGCTTAATAGTCCAACTATTTGTCAGACT
TTG--G-AGGTCGAGCTCTTCAACCAGTG-------AGTTTTCAGACTGTTA-TATCATT
CATTATGTTGATGATATTTTCTGTGCTGCAGAATCAAGAAACAAATTGA-----TTTACT
GTAATACATTTCTGCAAGCAGAGGTTGCCAATGCAGGACTGGCAATAGC-ATCTGATAAG
ATTCAAACCTCTGCTCCTTTTCATTATT--------TAGGGATGCAGATAGAAAATAGAA
AAATTAAGTCACAAAAAATCAAAA----TAAGAAAAGACACATTAAAAA-CACTAAATGA
TTTTCAAAAATTGCTAGGAGATATTAATTGGATTC-------------------AGCCAA
CTCTAGGCATTCCTAATTATGC-------------------CATGCAGAATTTGTTCTTT
ACCTTAAGAGGAGACTCAGATTTAAATAGTAAGAGAATGTTAACCCCAGGGGCAACAAAA
GAAATTAAA-TTAGTGGAAGAAAAAA-TTCAGTCAGCACAAATAAATAGAT---------
---CCTTAGCCCCACTCCAACTTTTGGTTTTTGCTACTGCACATTCTCCAACAGGCATCA
TTGTCCAAAATACTGATCTTGTGGAGTGGTCATTCTTTCCTCACAGTACAATTAAGACCT
TTACATTGTACTTGGATCAAATAGCTACATTAATT-------------------------
--------------------AGTCAGTCAAGATTATAAATAATAAAATTCTGTGGAAATG
ACTCAGACAAAATAGTTGTCCCTTTAACAAAGGAACAAGTTAGACAAAGCTTTATCAATT
ATGG-TGCATGGCAGATTGGTCTTGCTAACTTTATGGGAA-TTATTGATAATCATTATCC
AAAAACAAAAATCTTCCAGTTTTTAAAA-TTGACTACCTGGATTTTATCTAAAATTACCA
GACATGAACTTTTAGAAAA-CCCTTTAATGGTATTTACTAATTGTTCCAGCAATGGAAAA
GTGGCTTACACAGGGCCAAAAGAGTGAGTAATCAAAACTCAATATAAATCAGCTCAAAGA
GCAGTGTTGGTTGCAGTCATTACAGTGTTA--CAAGATTTTGATCAACCTATCAATATTG
TATCAGATTCTTCATATGTAGTA--TAGGCTACAAGGAATGTTGAGACAGCTTTAATCAA
ACATAGCATGGATGATCAGTTAAACCAGCTATTCAATGTATTACAACAAACTGTAAGAGA
AA--GAAATTTC------------CTATTTTATATTA-CTCATATTCAACACACACTAAT
TTACCAGGGCCTTTGACTAAAGCAAATGAACAAGCTGACTTACTGGTATCATCTGCATTC
ATAAAAGCACAAGAACTTCTTGCTTTGACTCATGTAAATGCAGCAACATTAGAAAACAAA
TTT-----GATGTCACATGGAAACAGGCAAAATATATTGTACAACATTGCACCCAGTGTC
AAGTCCTACACCTGCCCACTCAAGAGGCAGGAGTGAATCCCAGAGGTCTGTGTCCTAATG
TATTAT-GCAAATGGATGTTACCTGTGTACCTTCATTTGGAAGATTATCGTATGTTCATG
-TAACAGTTGATACTTATTCACATTTCATACGGGCAACTTGCCAGACAAGAGAAAGTACC
TCCCATGTTAAAAAA-----CATTTATTATCTTGTTTTGCTGTAATGGGAGTTCCAG---
-----------------AAAAAAATAAAA--------CTGACAACGGACGAGGATATTGT
ACTAAAGCTTCCCAAAA-------ATTCTTAAATCAGTGGAAAATTTCACATACAACAGT
AATTCCCTAT-AATTCCC-AATGAGAGGCCATAGTTGAAAGAA-CTAATAGAACACTCAA
AACTCAAATAGTTAAACAAAAAGA-------AGGGGGAGAG-AGTAAG------------
-------------------------------GAGTGTACCACTCCTCAGATGCAACTTA-
---ATCTAGCACTCTATACTTTAAATTTTTCAAACATTTATAGAAATCAGACTACTACTT
CTGCAGAGCAACTTCTT-ACTGGTAAAAA---GAACAGCCCAATTGAAGGAAAACTGATT
TGGTGGAAAGATAATAAAA---ATAAGACATAGAAATTATGGAAGGTGATAACGAGGGAG
GGAGGTTTTGCTTGTGTTTCACC--AGGAGA---AAATCAGCTTCCTGTTTGGA-TATCC
ACT---------------------------------------------------------
------------------------------------------------------------
------------------------------------------------------------
------------------------------------------------------------
------------------------------------------------------------
------------------------------------------------------------
------------------------------------------------------------
------------------------------------------------------------
------------------------------------------------------------
--------------------------------------------------------AGAC
ATTTGAAGTTCTACAGCGAACCCTTC-----AGAGATGCAAAGAAA----------AGTG
CCTCCACAGAGATGGAAACACC--------------------------------------
------------------------------------------------------------
------------------------------------------------------------
------------------------------------------------------------
------------------------------------------------------------
------------------------------------------------------------
--CAGTCACATGGATGGTTAAT--CCTATTCAATTATATGTTAATGATAGAGTACGGG-C
ACCTGGCCCCAGAGATGATGGCTGTCCTCCCAAACCT-GAGGAAGAAGGCA--TGATGAT
AAATATTTCCACTGAGTATCATTATCCTTCT--ATTTGCCTAGGGAGAGCAACAGGATGT
TTAATGCG---------------TGTAATCCAAAA-TTGGTTGGGAGAAGT--ACCTACT
GTCAGTCTCG----TCAGTAGATTCACTTATAACATGGTAAGTGGGATGACACTCAGGCC
ACAGGT-AAATTATTTACAAGACTTTTCTTATCAAAGGTCATTAAAAT-------TTAGA
CCTAAAGGGAA-ACTTGCCCCA-------AGGAAATTCCCAAAGGATCAAAAAATACAGA
AGTTTTACTTTGGGAAGAATGTGTGGCCAATAGTGCGGTGATATTACAAAACAGTGAATT
CGGAACTGTTATAGATTGGGCACCTCGAGGTCAATTCTACCACAATTGCACAGGAAAAAC
TCAGTCGTGTTCCAGTGCACAAGTGAG---------------------------------
TCCAACTGTTGATAGCAACTTAACCAAAAGTTTAGACGAACATAAGCATAAGAAATTACA
ATCTTTCTACCCTT-GGAAATGGGGAGAAAAAGTAATCTCTACC---CTAAGACCAAAAA
TAACAAGTCCTGTTTCTGGTCCTGAATATTCAGAATTGTGGAGGCTTACTGTAGCCTCTT
-ACTGCATTAGAATTTGGTCTGGAAATCAAACTTTAGAAACCAGAGACTGTAAGCCATTT
TATACTATTGACCTAAATTCCAGTCTAACAGTTCCTTTACAAAGTTGTGTAAAGCCCCC-
-TTATAT-GCTAGTTGTAGGAA--ATATAATTATTAAACCAG---ACTCTCAAACTATA-
-ACCTGTGAAAATTTTAGATTGTTTAACTTGCATTGTTTCAACTTTTAATTGGCAGCACT
GTATTCTGCTGGTGAGAGCAAGAGAAGGCATTTGGATCCCTGTATCCATGGACCGACCGT
GGGAGGCCTCGCTATCCAACCATATTTTGACTGAAGTATTAAAAGACATTTT-AAATAGA
TCCAAAGGATTCA-TTTTTACTTTAATTACAGTGATTATGGGATTAATTGCAGTCACAGC
TATGGCTGCTGTGGCAGGAGTTGCATTGCACTGTTCTGTTCAGT-CAGTAAACTTTGTTA
ATGATTGGCAAAAAAAAATCTACTGGATTGTGGAATTCACAATCTGGTATTGATCAAAAA
-TTGGCAAATCAAATTAAT-GATCTTAGACAAACCGTCATTTGGATGGGAGACAGGCTCA
TGAGCTCAGAACATCATTTCCAGTTACAGTGTGACTTGAATACATCAGATTTTTGTATCA
TACCTCACGTTTATAATGAGTCAGAGTATCAGTGTGACATGGTTAGAA------------
----------GCCATCTGCAGGGAATAGAAGATAATGTCACTTTAGACATTTCCAAA-TT
AAGTTAACAA-----ATTTTCAAAGCATCAAAAGCCCATTTAAATTTGGTAACAGAGACT
GAGGCAATCGCAGGAGTTGCTGATGGCCTCATAAATCTTAACCCTGTCACTTGGGTTAAG
ACCATCAGAAGTACTACGATTATAAATTTCATATTAATCCTTGTGTTCCTGCTTTGTCTG
TTGTT--AGTCTACAG--GTGTACCCAACAGCTCTGAGGAGACAGTGACCATCGAGAAA-
-------------GAGGCATGATGATGATGGCAGTTTTGTCGAAAAGAAAATGGAGAAAT
GTGGGGAAAAGAAAGAGAGATCAGATTGTTAATGT-GTCTATATAGAA---AGTAGACAT
AAGAGACTCCATTTTTTT---------------------------------CTGTACTAA
GAAAAATTCTTCTGTCTTGAGATGCTGTTAATCTGTAACCCTA-----------------
----------CCCCCA--------------ATCATGTGCTCCCTGAAACATGTGCTGTGT
CAA-------CTCAGGGTTACATGGATTAA-------GGGCTGTGCAAGGTATGCTTTGT
TAAACAAA--------TGCTTGAAGGCAGCAAGCTTGTTAAGAGTCATCACCACTCCCTA
ATCACAAGTACCCAGGGACACAA-AACACTGTGGAAGACCACAGGGA-ACTCTGCCTAGG
GAAGCC--AGTTATTGTCCAAGGTCTCTCCCCA-TGTGATAGCCTGAGATATGGCCTCGT
GGGAATGGA---AAGACCTGAC---------------CATCCACCAGCCCGACACCCATA
AAGGCTCTGTGCTGAGGCGGATTAGGAAAAGAGGAAGGAATGCCTCTTTGCAGTTGAGAC
AAGAGGAAGGCATCTGTCTCCTGCTCA-------------------TCCCTGG-------
------------ATAAAACCCAATTGTA---TATTCCATCTACTGAGATAGGGGAAAA-C
CACCTTAG-CGCTGGAGGTGGGACATGCGGG---CAGCAATACTGCTCTTTAA-------
---GGCATTGAGATGTTT------------------------------------------
----ATGTGTATACATATCT-AAAACACAGTACTTAATTATTTACCTTGTTTATGATGCA
GAGAACTTTATTCACGTGTTTAGCT---GCTG-------------------------ACC
TTCTCTCCGCTATTATCCTATGACCCTGCCACATGCTCCTCTTA---------GAGAGAC
ACACAG-TAATGATCAATAAATACTAAGGGAACTC--AGAGGCCA---TGGGGA------
TCCTCCG-TGTGCTGAATGCCAGTCTCCTGGGCCTCCTT-TTTCTTCCTTTATACTTTGT
CTCTGTGTC-TCTTTCTTTTC-CAAGTCTCTCATT-CCACCTAATGAGAAAAAGCCACAT
GTTTGGAGGGCCAACCCACCCCTTCA
>HML-2_5p13.3
--------------------------------TGTGGGGAAAAGCAAGAGAGATCAGATT
GTTACTGT-GTCTGTG-TAGAAAGAAGTAGACATAGGAGACTCCATTTT------GTTAT
GTACTAAGAAAAATTCTTCTGCCTTGAGATTCTGT--------GACCTTACCCCCAACCC
C------------------------------------------GTGCTCTCTGAAACATG
TGCTGTGTCAA-CTCAGAGTTGAATGGATTAAGGGCAGTGCAAGATGTGCTTTGTTAAAC
AGATGCTTGAAGGCAGCATGCTCCT----------TAAGAGTCATCACCACTCCCTCATC
TCAAGTACCCAGGGACACAA-AAACTGCGGAAGGCC-CAGGGACCT-CTGCCTAGGAAAG
-CCAGG-TATTGTCCAAGGTTTC------------ATAGTCT-GAAATATGGCCTCGTGG
GAA-GGGAAA-GACCTGACTGTCCCCC-AGCCCGACAC----------------------
-CCATAAAGGGTCTGTGCTGAGGAGGATTAGTATAAGAGGAAGGCATGCCTCT-TGCAGT
TGAGACAAGAGGAAGGCATCTGTCTCCTGCCTGTCCCTGGGCAATGGAATGTCTCAGTAT
AAAACCC-GATTGTATGC----TCCATCTACT-GAGATAGGGAAAAA-CTGCCT-TAGGG
CTGGAGGTGGGACCT---GCAGGCAGCAATACTGCTTTG--------TAAAGCATTGAGA
TGTTTATGTGTATGCATATCTAAAA------------GCACAGCAC---TTAATCCTT--
---TACATTGTCTATGATGC-AAAGACC-TTTGTTCACGTGTTTGTCTGCTGACCCTCTC
CCCACAATTGTCTTGTGACCCTGACACATCCCCCTCTT-TGAGAAACACCCACGAATGAT
CAAT----AAATACTAAGGGAACTCAGAGGCTGGCG------------------------
--------------------------------------------------GGATCCTCCA
T-ATGCTGAACGCTGGTTCCCTAGGTCCCCTTATTTCTTTCTCTATACTTTGCCTCTGTG
TCTT-------------------------TTTCTTTCCTAAG-TCTCTCAT-TCCACCTT
TACGAGAAACACCCACAGGTGTGGAGGGGCAACCCACCCCTACATCTGGTGCCCAACGTG
GAGGCTTTTCTCTAGGGTGAAGGTACGCTCGAG-CATGGTCATTGAGGACAAG--TCGAC
G-AGAGA-TCCCGAGTACGTCTACAGTCAGCCTT-TCGGTAAG--CTTGTGCGCTTGGAA
GAAGCTAGGGTGATAATGGGGCAAACTAAAAGTAAAATTAAGAGTAAATATGCCTCTTAT
CTCAGCTTTATTAAAATTCTTTTAAAAAGA---GGGGGAGTTAAAGTATCTACAAAAAA-
--TCTAATCAAGCTATTTCAAATAATAGAACAATTTTGCCCATGGTTTCCAGAACAAGGA
ACTTTAGATCTAAAAGA---TTGGAAAAGAA-TTGGTAAGGAACTAAAACAAGCAGGTAG
GAAGGGTAATATCATTCCACTTACAGTATGGAATGATTGGGCCATTATTAAAGCAGCT--
-TTAGAACCATTTCAAAC------------AGAAGAAGATAGTGTTTCAGTTTCTGATGC
CCCTGGAAGCTGTTTAATAGATTGTAATGAAAAGACAAGGAAAAAA-TCCCAGAAAGA-A
AT-GGAAGGTTT--------ACATTGCG--AATATGTAGCAGAGCC------------GG
TGATGGCTCAGTCAACACAAAAT-------------------------------------
------------------------------------------------------------
------------------------------------------------------------
------------------------------------------------------------
----------------------------GTTGACTATAATCAAT----TACAGGAGGTGA
TATATCCTGAAACGTTAAAATT-AGAAGGAAAAGGTCCCGAATTAGTGGGGCCATTAGAG
TCTAAACCATGAGGCACAAG---TCCTCTTCCAGCAGGTCAGGTGCCTGTAACATTACAA
CCTC-AAACGCAGGTTAA------------------------------------------
------------------------------------------------------AGAAAA
TAAGACCCAACCGCCAGTAGCCTATCAATACTGGCTGCCGGCTGAACTTCAGTATCGGCC
ACCCCC-AGAAAGTCAGTATGGATATCCAGGAATACCCCC--------------------
-------------------------------------AGCACCACAGGGCAGGGTGC---
-CATACCCTCAGCCACCCACTAGGAGACTTAATCCTATGGCACCACCTAGTAGACAGGGT
AGTGAATTACAT---------------GAAATTATTGATAAATCAAGAAAGGAAGGAGA-
-TACTGAGGCATGGCAATTCCCAGTAACGTTAGAACCGATGCCACCTGGAGAAGGAGCCC
AAGAGGGAG-----------AGCCTCTCACAGTTGAGGCCAGATACAAGTCTTTTTCGAT
AAAAATGCT-AAAAGATATGAAAGAGGGAGTA--AAACAGTATGGACCCAACTCCCCTTA
TATGAGGACATTATTAGATTCCATTGCTCATGGACAT---AGACTCATTCCTTATGATTG
GGAGATTCTGGCAAAATCGTCTCTCTCACCCTCTCTATTTTT-ACAATTTAAGA------
-----CTTGGTGGATTGATG-----GGGTACAAGAACAGGTCC----GAAGAAATAGGGC
TGCCAATCCTCCAGTTAACATAGATGCAGATCAACTATTAGGAACAGGTCAAAATTGGAG
TACTATTAGTCAACAAGCGTTAATGCAAAATGAGGCCATTGAGCAAGT------------
------TAGAGCTATCTGCC-TTAGAGCCTGGGAAAAAA-TCCAAGACCC----------
----------------------AGGAAGCGCCTGCCCC---------------TCATTTA
ATACAGTAAGACAAGG-TTCGAAAGAGCCCTACCTTGATTTTGTGGCAAGGCTCCAAGAT
GTTGCTCAAAAGTCAATTGCCAATGAAAAAGCCCATAAGGTCATAGTGGAGTTGATGGCA
TATGAAAACGCCAATCTTGAGTGTCAATCAGCCATTAAGCCATTAAAAGCAAAGGTTCCT
GCAGGATCAGATGTAATCTCA-GAATATGTAAAAGCCTGTGATGGAATCGGAGGAGCTAT
GCATAAAG-CTATGCTTATGGCTCAAGCAATAACAGGAGTTGTTTTAGGAGGACAAGTTA
GAACATTTGGAGGAAAA----------------TGATATAATTGTGGTCAAATTGGTCAC
TTAAAAAA-GAA-CTGCCCAGTCTTAAATAAACAGAA-----------------------
-----TATAACTATTCAAGCTACTACCACAAC-------AGGTAGAGAGCCAGCTGACTT
ATGTCCAAGATGTAAAAAAGGAAAACATT-------------------------------
-----------------------------------GGGCTAGTCAATGTTGTTCTAAATT
TGATAAAAATGGGCAACCATTG-TCGGGAAATGAG-CAAAGGGGCCAGCC----TCAGGC
CCCACAACAAACTGGGGCATTCCCAATTCAGCCATTTGTTCCTCAGGG-TTTTCAGGGAC
AACAACCCCC---------------ACTGTCCCAAGTGTTTC---------AGGGAATAA
GCCAGTTACCACAATACAACAATTGTCCCCCGCCACAAGCGGCAGTGCAGCAGTAGATTT
ATGTACTATACAAGCAG--------------TCTCTCTGCTTCCAGGGGAGCCCCCACAA
AAA--ATCCCC---ACAGGGGTATATGGCCCACTGCCTGAGGGGACTGTAGGACTAATCT
TGGGAAGATCAAGTCTAAATCTAAAAGGAGTTCAAATTCATACTAGTGTGGTAGATACAG
ACTATAAAGGTGAAATTCAATTGGTTATTAGCTCTTCAGTTCCTTGGAGTGCCAGTCCAG
GAGACA---GGATTGCTCAATTATTACTCCT---GCCATACATTAA--------------
-----GGGTGGAAATAGTGAAATAAAAAGAATAGGAGAGTTTGGAAGCACTGATCCGACA
GGAAAGGCTGCATATTGGGCAAGTCAGGTCTCAGAGAACAGACCTGTGTGTAAGGCCATT
ATTCAAGGAAAACAGTTTGAAGGGTTGGTAGACACTGAAGCAGATGTCTCTATCATTGCT
---TTAAATCAGTGGCCAAAAAATTGGCCTAAACAAAAGGCTGTTACAGGACTTGT----
------------------------------------------------------------
------------------------------------------------------------
------------------------------------------------------------
------------------------------------------------------------
------------------------------------------------------------
------------------------------------------------------------
------------------------------------------------------------
------------------------------------------------------------
------------------------------------------------------------
------------------------------------------------------------
------------------------------------------------------------
------------------------------------------------------------
------------------------------------------------------------
------------------------------------------------------------
------------------------------------------------------------
------------------------------------------------------------
------------------------------------------------------------
------------------------------------------------------------
------------------------------------------------------------
------------------------------------------------------------
---------------------CGGCATAGGCACAGCCTCAGAAGTGTATCAAAGTACTGA
GATTTTACATTGCTTAGGGCCAGATAATCAAGAAAGTACTGTTCAGCCAATGATTACTTC
AATTCCT-----------------CTTAATCTGTGGGGTCAAGATTTATTACAACAATGG
GGTGTGGAAATCACCATGCCCGCTCCATTATATAGCCCCACGAGTCAAAAAA-TCATGAC
CAAGATGGGATATATACCAGGAAAGGGACTAGGGA-AAAAT-----GAAGATGGCATTAA
AGTTCCAGTTGAGGCTAAAATAAATCAAAAAA-GAGAAGGAAT-------AGGGTATCCT
TTTT---AGGGGCGGCCACTGTAGAGCCTCCTAAAC---CCATACCATTAACTTGGAAAA
CAGAAAAACCGGTGTG-GGTAAATCAGTGGCCGCTACCAAAACAAAAACTGGAGGCTTTA
CATTTATTAGCAAATGAA--CAGTTAGAAAAGGGTCATATTGAGCCTTCATTCTC-----
----------GCCTTGGAATTCTCCTGTGTTTGTGATTCAGAAGAAA--------TCAGG
CAAATGGCGTATGTTAACTGACTTAAGGGCCGTAAACGCCATAA---------TTCAACC
CATGGGGCC-TCTCCAATCTGGGTT--------------GCCCTCTCCGGCCATGATCCC
AAAAGATTGGCCTTTAATTATAATTGATCT------------------------------
----------AAAGGATTGCTTTTTT----------------ACCATCCCTCTGGCGGAG
CAGGATTGCGAAAAATTTGCCTTTACTATACTAGCCATAAATAATAAAGAACCAGCCACC
AGGTTTCAGTGGAAAGTGTTACCTCAGGGAATGCTTAATAGTCCAACTATTTGTCAGACT
TTT--GTAGGTCGAGCTCTTCAACCAGTTAGAGACAAGTTTTCAGACTGTTA-TATTATT
CATTATATTGATGATATTTTATGTGCTGCAGAAACGAAAGATAAATTAA-----TTGACT
GTTATACATTTCTGCAAGCAGAGGTTGCCAACGCAGGACTGGCAATAGC-ATCTGATAAG
ATCCAAACCTCTACTCCTTTTCATTATT--------TAGGGATGCAGATAGAAAATAGAA
AAATTAAGCCACAAAAAATAGAAA----TAAGAAAATACACATTAAAAA-CACTAAATGA
TTTTCAAAAATTGCTGGGAGATATTAATTGGATTC-------------------GGCCAA
CTCTAGGCATTCCTACTTATGC-------------------CATGTCAAATTTGTTCTCT
ATCTTAAGAGGAGACTCAGACTTAAATAGTAAAAGAATGTTAACCCCAGAGGCAACAAAA
GAAATTAAA-TTAGTGGAAGAAAAAA-TTCAGTCAGTGCAAATAAATAGAATA------G
ATCCCTTAGCCCCACTCCAACTTTTGATTTTTGCCACTGCACATTCTCCAACAGGCATCA
TTATTCAAAATACTGATCTTGTGGAGTGGTCATTCCTTCCTCACAGTACAGTTAAGACTT
TTACATTGTACTTGGATCAAATAGCTACATTAATT-------------------------
--------------------GGTCAGACAAGATTACGAATAATAAAATTATGTGGAAATG
ACCCAGACAAAATAGTTGTCCCTTTAACCAAGGAACAAGTTAGACAAGCCTTTATCAATT
CTGG-TGCATGGCAGATTGGTCTTGCTAATTTTGTGGGAA-TTATTGATAATCATTACCC
AAAAACAAAGATCTTCCAGTTCTTAAAA-TTGACTACTTGGATTCTACCTAAAATTACCA
GACATGAACCTTTAGAAAA-TGCTCTAACAATATTTACTGATGGTTCCAGCAATGGAAAA
GCAGCTTACACAGGGCCGAAAGAATGAGTAATCAAAACTCCATATCAATCAGCTCAAAGA
GCAGAGTTGGTTGCAGTCATTAAAGTGTTA--CAAGATTTTGACCAACCTATCAATATTA
TATCAGATTCTGCATATGTAGTA--CAGGCTACAAGGGATGTTGAGACAGCTCTAATTAA
ATATAGCATGGATGATCAGTTAAACCAGCTATTCAATTTATTACAACAAACTGTAAGAAA
AA--GAAATTTC------------CCATTTTATATTACTCATATTCGAGCACACACTAAT
TTACCAGGGCCTTTGACTAAAGCAAATGAACAAGCTGACTTACTGGTATCATCTGCATTC
ATAAAAGCACAAGAACTTCATGCTTTGACTCATGTAAATGCAGCAGGATTAAAAAACAAA
TTT-----GATGTCACATGGAAACAGGCAAAAGATATTGTACAACATTGCACCCAGTGTC
AAGTCTTACACCTGCCCACTCAAGAGGCAGGAGTTAATCCCAGAGGTCTGTGTCCTAATG
CATTATGGCAAGTGGATGTCACGCATGTACCTTCATTTGGAAGATTATCATATGTTCATG
-TAACAGTTGATACTTATTCACATTTCATATGGGCAACTTGCCAAACAGGAGAAAGTACT
TCCCATGTTAAAAAA-----CATTTATTGTCTTGTTTTGCTGTAATGGGAGTTCCAG---
-----------------AAAAAATCAAAA--------CTGACAATGGACCAGGATATTGT
AGTAAAGCTTTCCAAAA-------ATTCTTAAGTCAGTGGAAAATTTCACATACAACAGG
AATTCCTTAT-AATTCCC-AAGGACAGGCCATAGTTGAAAGAA-CTAATAGAACACTCAA
CACTCA----GTTAAACAAAAAGA-------AGGGGGAGAC-AGTAAG------------
-------------------------------GAGTGTACCACTCCTCAGATGCAACTTA-
---ATCTAGCACTCTATACTTTAAATTTTTTAAACATTTATAGAAATCAGACTACTACTT
CTGCAGAACAACATCTT-ACTGGTTAAAA---GAACAGCCCACATGAAGGAAAACTAATT
TGGTGGAAAGATAATAAAA---ATAAGACATGGGAAATAGGGAAGGTGATAACGTGGGGG
AGAGGTTTTGCTTGTGTTTCACC--AGGAGA---AAATCAGCTTCCTGTTTGGA-TACCC
ACT---------------------------------------------------------
------------------------------------------------------------
------------------------------------------------------------
------------------------------------------------------------
------------------------------------------------------------
------------------------------------------------------------
------------------------------------------------------------
------------------------------------------------------------
------------------------------------------------------------
--------------------------------------------------------AGAC
ATTTGAAGTTCTACAATGAACCCATC-----GGAGATGCAAAGAAA----------AGCA
CCTCCGCGGAGACGGAGACACTGCAATCGAG-CACCGTT---------------------
-------GACTCACAAGATGAACAAAATGGTGACGTCAGAAGAAGAGATGAAGTTGCCAT
CCACCAAGAAGGCAGAGCCGCTGACTTGGGCACAACTAAAGAAGCTGACGCAGT-TAGCT
AC-------AAAATGTCTAGAGAACACAA-AGGTGACACAAACCCCAGAGAGTATGC-T-
--------GCTTGCAGCCTTGATGATTGTATCAATGGTGGT-AAGTCTCCCTATGCCTGC
AGGAGCAGCTGCAGCTAACTATACCTACTGGGCCTATGTGCCTTTCCCGCCCTTAATTTG
GGCAGTCACATGGATGGATAAT--CCTATAGAAGTATATGTTAATGATAGTGTATGGG-T
TCCTGGCCCCACAGATGATCGCTGCCCTGCCAAACCT-GAGGAAGAAGGGA--TGATGAT
AAATATTTCCACTGGGTATCGTTATCCTCCT--ATTTGCCTAGGGAGAGCACCAGGATGT
TTAATGCC---------------TGCAGTCCAAAA-TTGGTTGGTAGAAGT--ACCTACT
GTCAGTCCCA----TCAGTAGATTCACTTATCACATGGTAAGCGGGATGTCACTCAGGCC
ACGGGT-AAATTATTTACAAGACTTTTCTTATCAAAGATCATTAAAAT-------TTAGA
CCTAAAGGGAA-ACCTTGCCCC-------AAGGAAATTCCCAAAGAATCAAAAAATACAG
AAGTTTTAGTTTGGGAAGAATGTGTGGCCAATAGTGCAGTGATATTACAAAACAATGAAT
TTGGAACTATTATAGATTGGGCACCTCGAGGTCAATTCTACCACAATTGCTCAGGATGAA
CTCAGTCGTGTCCAAGTGCACAAGTGAG--------------------------------
TCCAGCTGTTGATAGCGACTTAACAGAAAGTTTAGACAAACATAAGCATAAAAAATTGCA
GTCTTTCTACCCTT-GGGAATGGGGAGAAAAAGGAATCTCTACC---CCAAGACCAAAAA
TAATAAGTCCTGTTTCTGGTCCTGAACATCCAGAATTATGGAGGCTTACTGTGGCCTCAC
-ACCACATTAGAATTTGGTCTGGAAATCAGACTTTAGAAACAAGAGATCATAAGCCATTT
TATACTATCGACCTAAATTCCAGTCTAACGGTTCCTTTACAAAGTTGCGTAAAGCCCCC-
-TTATAT-GCTAGTTGTAGGAA--ATATAGCTATTAAACCAG---ACTCCCAGACTATA-
-ACCTGTGAAAATTGTAGATTGCTTA-CTTGCATTGATTCAACTTTTAATTGGCAACACC
GTATTCTGCTGGTGAGAGCAAGAGAGGGCGTGTGGATCCCTGTGTCCATGGACCGACCGT
GGGAGGCCTCGCCATCCATCCATATTTTGACTGAAGTATTAAAAGGTGTTTT-AAATAGA
TCCAAAAGATTCA-TTTTTACTTTAATTGCAGTGATTATGGGATTAATTGCAGTCACAGC
TATGGCTGCTGTAGCAGGAGTTGCATTGCACTCTTCTGTTCAGT-CGGTAAACTTTGTTA
ATGATTGGCAAAAAAA-TTCTACAAGATTGTGGAATTCACAATCTAGTATTGATCAAAAA
-TTGGCAAATCAAATTAAT-GATCTTAGACAAACTGTCATTTGGATGGGAGACAGACTCA
TGAGCTTAGAACATCGTTTCCAGTTACAGTGTGACTGGAATATGTCAGACTTTTGTATTA
CACCCCAAATTTATAATGAGTCTGAGCATCACTGGGACATGGTTAGAC------------
----------GGCATCTACAGGGAAGAGAAGATAATCTCACTTTAGACATTTCCAAG-TT
AAAAGAACAA-----ATTTTCGAAGCATCAAAAACCCATTTAAATTTGGTGCCAGGAACT
GAGGCAATTGCAGGAGTTGCTGATGGCCTCGCAAATCTTAACCCTGTCACTTGGGTTAAG
ACCATCGGAAGTACTACAATTATAAATCTCATATTAATCCTTGTGTGCCTGTTTTGTCTG
TTGTT--AGTCTGCAG--GTGTAACCAACAGCTCCAAAGAGACAGCGACCATCGAGAAC-
-------------GGGCCATGATTACGATGGTGGTTTTGTCGAAAAGAAAAGGGGGAAAT
GTGGGGAAAAGCAAGAGCGATCAGATTGTTGCTGT-GTCTGTGTAGAAAGAAGTAGACAT
AGGAGACTCCATTTTGTT---------------------------------ATGTACTAA
GAAAAATTCTTCTGCCTTGAGAT--------TCTGTGACCTTA-----------------
----------CCCCCA--------------ACCCCATGCTCTCTGAAACATGTGCTGTGT
CAA-------CTCAGAGATGAATGGATTAA-------GGGCGGTGCAAGATGTGCTTTGT
TAAACAGA--------TGCTTGAAGGCAGCATGCTCCTTAAGAGTCATCACCACTCCCTC
ATCTCAAGTACCCAGGGACACAA--AAACTGCGGAAGGCTGCAGGGA-CCTCTGCCTAGG
AAAGCC--AGGTATTGTCCAAGGTTTCTCCCCA-TGTGATAGTCTGAAATATGGCCTCGT
GGGAAGGGA---AAGACCTGAC---------------CGTCCCCCAGCCCGACACCCGTA
AAGGGTCTGTGCTGAGGAGGATTAGTATAAGAGGAAGGCATGCCTC-TTGCAGTTGAGAC
AAGAGGAAGGCATCTGTCTCCTGCCTG-------------------TCCCTGGGCAATGG
AATGTCTC-GTTATAAAACCCGATTGTA---TGCTCCATCTACTGAGATAGGGAAAAA-C
CGCCTTAG-GGCTGGAGGTGGGACCTGCGGG---CAGCAATACTGCTTTGTAA-------
---AGCATTGAGATGTTT------------------------------------------
----ATGTGTATGCATATCTAAAAGCACAGCACTTAATCCTTTACATTGTCTATGATGCA
AAGACCTTTGTTCACGTGTTTGTCT---GCTG-------------------------ACC
CTCTCCCCACAATTGTCTTGTGACCCTGACACATCCCCCTCTTT---------GAGAAAC
ACCCAC-GAATGATCAATAAATACTAAGGGAACTC--AGAGGC---TGGCGGGA------
TCCTCCA-TATGCTGAACGCTGGTTCCCCGGATCCCCTTATTTCTTTCTCTATACTTTGT
CTCTGTGTC-TTTTTCTTTCC-TAAGTCTCTCATT-CCACCTTACGAGAAACACCCACAG
GTGTGGAGGGGCAACCCACCCCTACA
>HML-2_5q33.2
-----------------------------------AGGGAAAAGAAAGAGAGATCAGACT
GTTGCTGT-ATCTATG-TAGAAAAGGA-AAACATAAGAGATTCTATTTT------GACCT
GTACCTTAAACAATTGCTTTGC--TGAGATGTTGTTAATTTGTAACATT-GCCCCAGCCA
CTTTGCCCCAAC----------------------------CTTGAGCTCACAAAAACATG
TGTTGTATGGA-ATCAAGGTTTAAGGGATCTAGGGCTGTGCAGGATGTGCCTTGTTAACA
AAATGTTTACAGGCACTATGCTTGG----------TAAAAGTCATCGCCATTCTCTAGTC
TCAATAAACCAGGGGCACAATGCACTGTGAAAAGCCACAGGGACCT-CTGTCCTGAAAAG
-CTGGG-TATGGTCCAACGTTTCTCCCCA--TGTGATAGTCT-GAAATATGGCCTCGTGG
GAT-GAGAAA-GACCTGACCGTCCCCC-AGCCCGACAC----------------------
-CTGTAAAAAGTCTGTGCTGAGGTGGATTAGTAAAAGAGGAAAG----CCTCT-TGCACT
TGAGATA-GAGGAAGGCCACTGTCTCCTGCCTGCCCCTGGG-AACCGAATGTCTCGGTAT
AAAACCT-GATTGTACAT---TTGTTCAATTCTGAGATGGGAGAAAAACCACCC-TATGG
TGGGAGACGAGACAT---GTTGGCAGCAATGCTGCCTTGTTATTCTTTACTCCACTGAGA
TGTTTGGGCAGAGAGAAACATAAA-TCTGGCCTATGTGCACATCCAGGCATAGTACCTCT
CCTTGAACTTAATTATGACA-TAGATTCTTTTGCTCACATGTTTTTTTGCTGACCTTCTC
CTTATTATCACCCTGCTCTCCTACCACATTCCTTTGGC-TAAAATAATGAAAATAATAAT
CAAT----AAAAACTGAGGGAACTCAAAGACCAGTG------------------------
-------------------------------------------CTGGTGCAGGCCCTCCG
T-ATGCTGAGTGTC-GGTCTCCTGGGCCC-ACTGTTGTTTCTCTATACTTTGCCTCTGTG
TCTTA------------------------TTTCTTTTCTCAG-TCTCTTGT-CCCACCTG
-GTGAGATATACCCACAGGTGTGGAGGGGCGGGCCACCCCTTCATCTGGCGCCCAATCTG
GG-GCCTTTCTCTAGGGTGAAGGTATGCTAAGAACGTGAACATTGAGAACAGC---TGAT
G-AGAGATTCCCAAGTATGTCCACGGTCAACCTT-GCGGTAAG--CTTGTGTGCTCGGAG
GAATCCAGGGTAACAATGGGGCAAGCTGAAAG------------TAAATATGCCTCTTAT
CTCAGCTTCATTAAAATTATCTTAAGAAGA---GGGGGAGTTAAAGCTTCTACAGAAAA-
--TCTAATTATGCTATTTCAAACAATAGAACAATTCTGCCCATGGTTTCCAGAACAGGGA
ACTTTATATTTAAAAGA---TTGGGAAAAAA-TTGGCAAAGAATTAAAACAAGCAAGTAG
GGAAGGTAAAATCATCCCACTTACAGTATGGAATGACTGGGCCATTATTAAAGCAACT--
-TTAGAACCGTTTCAAAT------------AGAAGAAGATAGTGTTTCAGTTTCTGATGC
CCCTGAGAGCTGTGTAATAGATTGTGAAGAAGAGGCAGGAACAGAG-TTCAAGAAAGG-A
AT-GGAAAGTTC--------ACATTGTA--AAAATGTAGCAGAGTC------------TG
TAATGGCTCGGTCAATGCAAAATT------------------------------------
------------------------------------------------------------
------------------------------------------------------------
------------------------------------------------------------
----------------------------GTTGACTATAATCAAT----TACAGGAGGTAA
TATATCCTGAATCATCAAAATT-GGCAGAAGGAGGTCCAGAATTATTTGGGTCATCAGAG
TTTAAACCACGACGGCCATCAACTCCTCCTCCTGCGGTTCAGATGCCTGTGACATTACAA
CCTC-AAATGCAGGTTAGACAAGTACAAACTGCAAGAGAATATCAAGTAGAAAAGGATAG
AGTCTCTATCCCGGCAATGCCAATCCAGACACAGTATCCACAATATCAGCTGGTAGAAAA
TAAAACCCAACCACTGGTAGTTTATCAATACTGGCCGCCAGTCAAATTTCAGTATCAGCT
GCTTCC-AGAGGTTCAGTATAGATCTCAGGCGGGGTGTCC--------------------
-------------------------------------TGTCCCAAATAGCAGGGCAC---
-TATATCAGCAACCCACAGCGATGGCGTTTGATCCTACAGCACCAGCTAGTGTACAAGAT
AGTACACTGCAT---------------AAAACCATTA-----GCCAGAAAACAGGGAGA-
-TCTTGAGGCATGGCAGTACCCGGTAATTTTACAACCGATACTGGCTGGGAAAGGGAGTC
AAGCAGGAG-----------CCTCTGTCCAAACTGAGATTAGATATGAATCTTTCACCCT
GAAAATGTT-AAAAGATATGAAGGAAGGAGTT--AAACAATATGGACCCAACTCTCCTTA
TATGAGAACATTATTAGATTCCATTGCTCATGGAAAT---AGACTTATTCCTTATGATTG
GGAAATTTTGGCTAAGTCTTCCCTTTCACCCTCTCAGTTTCT-ACAGTTTAAAA------
-----CCTGGTGGATTGATG-----GAGTACAAGAACAGGTAA----GGAAAAATCAGGC
TACTTATCCTGCTGTTAATATAGATGCAGACCAATTGCTAGGAACAGGTCCAAATTGGAG
CACTATTAACCAACAATCAGTAATGCAGAATGAGGCTATTGAACAACT------------
------AAGGACTATTTGCC-TCAGGGCTTGGGAAAAAAATTCAGGACCC----------
----------------------AGGAACCTCCTGCCAT---------------TCTTTTA
GTTCAATCAGACAAGG-CTC-TAAGAGCCATATCCAGACTTCGTGGCAAGGTTGCAAGAT
GCCGCTCAAAAATCTATTGCAGATGATAACGCCTGAAAAGTTGTTGTAGAAATAATGGCT
TATCAAAATACAAATCCAGAATGTCAATCAGCCATAAAGCCATTAAGAGAAAATGTTCCA
GCAGGAGTTGATGTAATTACA-GAATATGTGAAGGCTTGTGATGGGATTGGAGGAGCTAT
GCATAAGG-CAATGCTATTGGCTCAAGCAATTACGGGGGTTGCTTTAGGAGGACAAGTTA
GAACATTTGGGGGGAAA----------------TGTTATAATTGTGGTCAAATTGGTCAT
CTAAAAAA-GAA-TTGCCCAGTCTTAAATAAACAGAGTAA--------------------
---------------------------------------AAATAAAGAGCCACCTGGCCT
GTGTCCATAATGTGAAAGAGGAAAACACT-------------------------------
-----------------------------------GGGCTAAGGAATGTCATTCTAAATT
TGATAAAAATGGGCAACCATTATCGGGAAA-TGGG-AAGAGGGGCCAGCC----TCAGGC
CCCGCGACAAAGTGGGGCGTTCCCGATTCAGCCATTTGTTCCTCAGGG-TTTTCAGGGAC
AACAACCCCCACAGCAAATACCACCA------------TTTC---------AGGGAATCA
GCCAATTACAACAATACAACAGTTCTCCCCCACCACAGCGGGCAGCACAGCAGCAGATTT
ATGTTCTACTCAAAGGG--------------TTTCTTTACTCCCTGGATAGCCCCCGCAA
AAG--ATTCCT---ACAGGGGTATATGGTACACTGCCAGAAGGGATGGTAGGCCTTATTT
TAGGAAGATCAAGTCTAAATTTGAAGGGAGTCCAAATTCATACTGGGGTAATTGATTCAG
ATTATAAAGGGGTAATTCAGTTAGTGATTAACTCCACTGTTCCCTGGAGTGCCAATCCAG
GTGATA---GAATTGCTCAATTATTGCTT-T---GCCTTATATTAA--------------
-----AATTGGGGATAGCAAAACAGAAAGAACAAGAGGGTTTGGAAGTACCAACCCTGCT
GGAAAATCTGTTTATTGGAGTAGTCAGTTCTCAGAGAATAGATCTGTGTGTACAGTCACT
ATTCAGGGAAAGCAGTTTGAAAGATTAGTGGATACTGGGGCTGATGTTTCTATCATTACC
---TTAAATCAGTGGCCAAAAAATTGGCCTAAACAAAAGTCTGTTACAGGACTTGT----
------------------------------------------------------------
------------------------------------------------------------
------------------------------------------------------------
------------------------------------------------------------
------------------------------------------------------------
------------------------------------------------------------
------------------------------------------------------------
------------------------------------------------------------
------------------------------------------------------------
------------------------------------------------------------
------------------------------------------------------------
------------------------------------------------------------
------------------------------------------------------------
------------------------------------------------------------
------------------------------------------------------------
------------------------------------------------------------
------------------------------------------------------------
------------------------------------------------------------
------------------------------------------------------------
------------------------------------------------------------
---------------------TGGTGTGGGCGCCACCTCAGAAGTGTATCAAAGTGCCAT
GATTTTACATTGTCTAGGACCTAATAATCAAGAGAGTACAGTTCAGCCTATGATTACTTC
TATTCCA-----------------ATTAATTTATGGGGCCGAGACTTGTTACAAGAGTGG
CATGCAGAGATTACTATTCCAGTCTCCCTATACAGCCCCACAAGTCAAAAAA-TCATGAC
TAAAATGGGATATCTCCCTGGCAAAGGACTAGGAA-AGAAT-----GGAGAAGGCATTAA
AGTCCCAATTAAGGCTAAGGAAAATCCAGAAA-GAAAAGGAAT-------AGAGTATCCT
TTTT---AGGAGTGGCCACTGTAGAGCCTCCAAAAC---CCATTCCATTAACTTGGAAAA
CAGAAAAGCCTGTATG-GGTAAATCAGTGGCCACTACCAAAACAAAAGCTGGAGGCTTTA
CACTTATTGACAAAGGAA--CAATTAGAAAAGGGACATAATGAGCCTTCATTTTC-----
----------GCCTTGGAATTCTCCTGTGTTTGTAATTCAGAAAAAA--------TCAGG
CAGATGGCGCATGCTAACTGACTTAAGAGCTGTTAATGCAGTAA---------TTCAACC
CATGGGGCC-TCTCCAACCCGGGCT--------------GCCCTCTCTAGCCATGATTCC
CAAAGATTGGCCTTTAATTATAATTGATCT------------------------------
----------AAAGGATTGCCTTTTTT---------------ACCATTCCTCTGGCAAAA
CAGGATTTTGAAAAATTTGCTTTTACTATACCAGCCATAAATAGTAAAGAACAAGCCACC
AGGTTTCAGTGGAAAGTGTTGCCTCAGGGAATGCTTAATAGTCCAACTATTTGTCAGACT
TTT--GTAGCTCAGGTTCTTCAACCAGTTAGAAACAAGTTTTCAGACTGTTA-TATCATT
CATTATGTTGATGATATTTTGTGTGCTACACAAATGAGA--CAAATTAA-----TTGACT
G-----------------------------------------------------------
------------------------------------------------------------
------------------------------------------------------------
------------------------------------------------------------
------------------------------------------------------------
------------------------------------------------------------
------------------------------------------------------------
------------------------------------------------------------
------------------------------------------------------------
------------------------------------------------------------
------------------------------------------------------------
------------------------------------------------------------
------------------------------------------------------------
------------------------------------------------------------
------------------------------------------------------------
------------------------------------------------------------
------------------------------------------------------------
-------TTACACATATGTAGTA--CAGGCTACAAAGGATGTTGAGACAGCCCTAATCAA
ATATAGTATGGATGATCAGTTAAATCAGCTGTTTAATTTGTTACAACAAACTGTAAGAAA
AA--GAAATTTC------------CCATTTTATATTACTCATATTCAAGCACACACTAAT
TTACCAGGGCCTTTAACTAAAGCAAATGAACAAGCTGACTTGCTACTATCATCTGCGTTT
ATGGAAGCACAAGAACTTCATGCCCTGACTCATGTAAATGCAACAGGATTAAAAAATAAA
TTT-----GATATCACATGGAAACAG--------------------------TCAGTGTC
GAGTCCTACACCTACCCACTCAGGAGGCGGGAATTAATCCCAGAGATTTATGTCCTAATG
CATTATGGCAAATGGATGTCACACATGTACCTTCACTTGGAAAATTGTCATTTGTCCATG
-TGACAGTTGATACTTATTCACATTTCATATGGGCAACCTGCCAGACAGGAGAAAGTACT
CCTCATGTTAAAAGA-----CATTTACTATCTTGTTTTGCTGCCATGGGAGTTCCAG---
-----------------AAAAAAATTAAA-------ACAGATAACGGGCCAGGATACTGT
AGTAAAGCATTTCAAAA-------ATTCTTAAATAAGTGGAAAATTACACATACAACAGG
AATCCCTTAT-AATTCCC-AAGGACAGGCCATAATAGAAAGAA-CTAATAGAACACTTAA
AGCTCAATTGGTTAAACAAAAAAAAAAAAAAAAAAAAAGAA-AGTAAG------------
-------------------------------GAGCATAACACTCCCCAGATGCAACTTA-
---ATCTAGCACTCT-----TTAAATTTTTTAGACATTTATAAAAATAAGACCACTACTT
CTGCAGAGCAACATTTT-ACTGGTAAAAA---AAACAGCCCATATGAGGGAAAACTGATT
TGGTGGAAAGACATTAAAA---ATAAGACATGGGAAATAGGTAAGGTGATAACATGGGGG
ACAGGTTTTGCTTGTGTTTCACA--AGGAGA---AAATCAGCTTCCTGTTTGGA-TACCC
ACT---------------------------------------------------------
------------------------------------------------------------
------------------------------------------------------------
------------------------------------------------------------
------------------------------------------------------------
------------------------------------------------------------
------------------------------------------------------------
------------------------------------------------------------
------------------------------------------------------------
--------------------------------------------------------AAAC
ATTTAAAGTTCTACAATGAACCCATC-----TGAGATGCAAAGAAA----------AGTG
CCTCCACAGAGACAGAAAACCTGCAATCGAG-CATCATT---------------------
-------GACTCGCCAGGTGAACAAAATGGTGATATCGGAAGAACAGATGAAGTTGCCAT
CCACCAAGAAAGCGGAGCAGCCGACCTGGGCCCAACAAAAGAAGCTGACACAGT-TAACT
G-------AAAAAAGCCTGAAAAACACAA-GGGTAACAAAAACTCCAGAGAATATGC-T-
--------GCTTCCAGCTTTAATGATTGTATCAACAGTGGT-AAGTCTCCCTATGTCTGC
AGGAGCAGCTGCAGCTAATTATACTTACTGGGCCTATGTGCCTTTCCCACCCTTAATTCC
GGCAGTCACTTGGATAGATAAT--CCTATTGAAGTATATGTTAATAATAGTGCATGAG-T
ACCAGGCCCCACAGATGACCATGGCCCTGTCCAACCT-AAAGAAGAAGAAA--TGATGAT
AAACATTTCCATTGGGTATCATTATCCTCCT--ATTTGCCTGGGGAAAGCACCAGGATGC
TTAAGGCC---------------TACAACCCAAAAATTGGTTGGTAGAAGT--ACCTACT
GTCAGTGCCA----CCAGTAAATTTACTTATTACATGGTAAGTGGAATGTCGCTCGGGTC
ACAAAT-GAATAATTTACAGGACTCTTCTTATCAAAGATCATTAAAAT-------TTAAG
CCTAAAGAAAA-AACTTGCCCC-------AAGGAAATTCCCAAAGAATCAAAAGACCCAA
AAGTCTTAGTTTGGGAAGAATGTGTGGCTGATACTGCGGTGGTATTACAAAACAATAAAT
TTGGAACTATTATAGACTGGGCCCCTTGAGGACAATTATAGTATGATTGTATGGGCTAGA
CTCACTCATATTCACAGG--------------------CTCCATCTGTCTGGCCCACTAA
TCCGGCCTATGATAGTGATTTGACTGAAAGGCTAGACCAGGTTT---ATATAAGGTTAGA
ATCACCCTATCCAT-GGAAATGGGGTGAAAAGGGAATTTCATCA---CCCCAACCAAAGT
TAGTTAGTCTTGTTACTGGTCCTGAACACTCAAAATTATGGAAGCTCACTGTGGCCTCGC
-ACCGCATTAGAATTTGGTCTGGAAATCAAGTTATGGAAACAAGAAATTGTAAGCCATAT
TATACTATCGACCTAAATTCCAATCTGACAATTCCTTTGCAAAGTTGTGTAAAACCCCC-
-TTATAT-GCTAGTTGTGGGAA--ACATAGTTATTAAACCAG---ATTCCAAAACTATA-
-ACCTGTGAAAATTGTAGATTGTTTA-CTTGTATTGATTCAACTTTTGATTGGCAGCACC
ATATTCTGCTAGTGAGGGCAAAAGAGGGTGTGTGGATCCCTGTGTCCACGGACCGACCAT
GGGAGGCTTCCCCATCTGTCCATATTTTAATAGAAGTATTAAAAGGAGTTCT-AACTAGA
TCCAAAAGATTCA-TTTTTACTTCAATTGCAGTGATTATGGATCTTATTGCAATCACAGC
TACTGCTGTGGCTGCTGGAATTGCTTTACACTGCTCTGTTCAAG-CTGCAAAATATGTAA
ATAATTGGCAAAAGAA-TTCCTCAAAATTGTGAAATTCTCAGACTCAAATAGATCAAAAA
-TTGGCAAGCCAAATTAAT-GATCTTAGACAA-CTGTCATTTGGATGGGAGATAGGCTCA
TGAGCCTGAAATATCTTTTTCAGTTACAGTGTGACTGGAATACATCAGATTTTTGTATTA
CACCTCGAGCCTATAATAAATCTGAACATCACTGGGACACGGTTAGAT------------
----------GCCATTTACAAAAAAGAGAAGATAATCTTACTTTAAATATTTCAAAA-TT
AAAAGAACAA-----ATTTTTGAGGCATCAAAAGCCCAGTTAAATCTGGTGCCAGAAACT
GAGGCAATGGTAAAAGCTGTTGATAGCCTCACAAATCTTAACCCTGTCACTTGGGTTAAA
ACCACTGAAAATTCCACTATTGCAAATTTTGTATTAATCCTTGTATGTCTGTTCTCTCTG
TTGTT--AGTCTACAG--GTGTATCCAGCAGCTTCGGAGACACAGCGACCGGCGAGAAC-
-------------GGGACATGATGATGATGGCGGTTTTGTCAAAAAGAAAAGGGGGATAT
GTAGGGAAAAGAAAGTGAGATCAGACTGTTACTGT-ATCTATGTAGAAAGGGA-AGACGT
AAGAGATTCCATTTTGAC---------------------------------CTACACCTT
AAACAATTGCTTTGC--TGAGATGTTGTTAATTTGTAACATTGCCCCAGCCACTTTGCCC
CAGCCATTTTGCCCCA--------------ACCTTGAGCTCACAAAAACATGTCTTGCAT
GAA-------ATCAAGGTTTAAGGGATCTA-------GGGCTGTGCAGGATGTGCCTTGT
TAACAAAA--------TGTTTACAGGCAGTATGCTTGGTAAAAGTCATCGCCATTCTCTA
GTCTCAATAAACCAGGGGCACAA-TGCACTGTGAAAAGCCACAGGGA-CCTCTGCCCTGA
AAAGCT--GGGTATGGTCCAATGTTTCTCCCCA-TGTGATAGTCTGAAATATAGCCTCGT
GGGATGAGA---AAGACCTGAC---------------CGTCCCCCAGCCCGACACCCGTA
AAAGGTCTGTGCTGAGGTGGATTAGTAAAAGAGGAAAG----CCTC-TTGCACTTGAGAT
-GGACGAAGGCCACTGTCTCCTGCCTG-------------------CCCCTGCGAACCG-
AATGTCTC-GGTATAAAACCCGATTGTACA-TTTGTTCAATTCTGAGATGGGAGAAAAAC
CACCCTAT-GGCGGGAGGCGAGACATGTTGG---CAGCAATGCTGCCTTGTTATTCTTTA
C--TCCACTGAGATGTTTGGGCAGAGAGAAACATAAATCTGGCCTACGTG----------
-------------CACATCC--AGGCATAGTACCTCC-CCTTAAATTTAATTATGACATA
GATTCTTTTGCTCACATGTTTTTTTT--GCTG-------------------------ACG
TTCTCCTTATTATCACCCTGCTCTCCTACCGCATTCCTTTGACT---------AAAATAA
TAAAAA-TAATAATCAATAAAAACTGAGGGAACTC--AGAGACCGGTGCCGGTGCAGG--
TCCCCCG-TATGCTGAGTGCCGG-TTTCCTGGGCCCACT-GTTGTTTCTCTATACTTTGC
CTCTGTGTCTTATTTCTTTTC-TCAGTCTCTTGTC-CCACCTGGTGCGATATACCCGCAT
GTGTGGAGGGGCAGGCCACCCCTTCA
>HML-2_5q33.3
--------------------------------TGTGGGGAAAAGCAAGAGAGATCAAATT
GTTACTGT-GTCTGTG-TAGAAAGAAGTAGACATAGGAGACTCCATTTT------GTTAT
GTGCTAAGAAAAATTCTTCTGCCTTGAGATTCTGTTAATCTATGACCTTACCCCCAACCC
C------------------------------------------GTGCTCTCTGAAACGTG
TGCTGTGTCAA-CTCAGGGTTGAATGGATTAAGGGCGGTGCAGGATGTGCTTTGTTAAAC
AGATGCTTGAAGGCAGCATGCTCCT----------TAAGAGTCATCACCACTCCCTAATC
TCAAGTACCCAGGGACACAA-AAACTGCGGAAGGCC-CAGGGACCT-CTGCCTAGGAAAG
-CCAGG-TATTGTCCAAGGTTTCTCCCCA--TGTGATAGTCT-GAAATATGGCCTCGTGG
GAA-GGGAAA-GACCTGACCGTCCCCC-AGCCCGACAC----------------------
-CTGTAAAGGGTCTGTGCTGAGGAGGATTAGTAAAAGAGGAAGGAATGCCTCT-TGCAGT
TGAGACAAGAGGAAGGCATCTGTCTCCTGCCTGTCCCTGGGCAATGGAATGTCTCGGTAT
AAAACCC-GATTGTATGC----TCCATCTACT-GAGATAGGGAAAAA-CCGCCT-TAGGG
CTGGAGGTGGGACCT---GCGGGCAGCAATACTGCTTTG--------TAAAGCATTGAGA
TGTTTATGTGTATGCATATCCAAAA------------GCACAGCAC---TTAATCCTT--
---TACATTGTCTATGATGC-CAAGACC-TTTGTTCACGTGTTTGTCTGCTGACCCTCTC
CCTACAATTGTCTTGTGACCCTGACACATCCCCCTCTT-TGAGAAACACCCACAGATGAT
CAAT----AAATACTAAGGGAACTCAGAGGCTGGCG------------------------
--------------------------------------------------GGATCCTCCA
T-ATGCTGAACGCTGGTTCCCCGGGTCCCCTTATTTCTTTCTCTATACTTTGTCTCTGTG
TCTT-------------------------TTTCTTTTCCAAA-TCTCTCGT-CCCACCTT
-ACGAGAAACACCCACAGGTGTGTAGGGGCAACCCACCCCTACATCTGGTGCCCAACGTG
GAGGCTTTTCTCTAGGGTGAAGGTACGCTCGAG-CGTGGTCATTGAGGACAAG--TCGAC
G-AGAGA-TCCCGAGTACATCTACAGTCAGCCTT-ACGGTAAG--CTTGCGCGCTCGGAA
GAAGCTAGGGTGATAATGGGGCAAACTAAAAGTAAAATTAAAAGTAAATATGCCTCTTAT
CTCAGCTTTATTAAAATTCTTTTAAAAAGA---GGGGGAGTTAAAGTATCTACAAAAAA-
--TCTAATCAAGCTATTTCAAATAATAGAACAATTTTGCCCATGGTTTCCAGAACAAGGA
ACTTTAGATCTAAAAGA---TTGGAAAAGAA-TTGGTAAGGAACTAAAACAAGCAGGTAG
GAAGGGTAATATCATTCCACTTACAGTATGGAATGATTGGGCCATTATTAAAGCAGCT--
-TTAGAACCATTTCAAAC------------AGAAGAAGATAGCATTTCAGTTTCTGATGC
CCCTGGAAGCTGTTTAATAGATTGTAATGAAAACACAAGGAAAAAA-TCCCAGAAAGA-A
AC-CGAAAGTTT--------ACATTGCG--AATATGTAGCAGAGCC------------GG
TAATGGCTCAGTCAACGCAAAAT-------------------------------------
------------------------------------------------------------
------------------------------------------------------------
------------------------------------------------------------
----------------------------GTTGACTATAATCAAT----TACAGGAGGTGA
TATATCCTGAAACGTTAAAATT-AGAAGGAAAAGGTCCAGAATTAATGGGGCCATCAGAG
TCTAAACCACGAGGCACAAG---TCCTCTTCCAGCAGGTCAGGTGCCCGTAAGATTACAA
CCTC-AAAAGCAGGTTAA------------------------------------------
[truncated: 818,035 more chars]
