# Supplementary material for: Identification, characterization, and comparative genomic distribution of the HERV-K (HML-2) group of human endogenous retroviruses
Source: Retrovirology. 2011 Nov 8;8:90. doi: 10.1186/1742-4690-8-90 (PMC3228705; doi:10.1186/1742-4690-8-90)
Supplement: Additional file 2 — HML-2 Solo LTRs in the Human Genome. [file 1742-4690-8-90-S2.XLSX]

## Sheet: List of SoloLTR elements
SoloLTR	Chr.	Strand	Start	End	Span	Type	Age (MYA)	95% Confidence Range (MYA)	Comments
HML2.LTR1	1	+	1345186	1346153	967	LTR5_Hs	4.46764	3.52-5.41
HML2.LTR2	1	+	1515722	1516631	909	LTR5_Hs	12.1865	9.61-14.76
HML2.LTR3	1	+	3666964	3667954	990	LTR5B	25.3637	22.43-28.3
HML2.LTR4	1	-	5633660	5634670	1010	LTR5B	24.0222	21.24-26.8
HML2.LTR5	1	+	9061878	9062867	989	LTR5B	21.1192	18.67-23.56
HML2.LTR6	1	+	10485451	10487683	2232	LTR5_Hs	9.58355	7.56-11.6	LTR12C Insertion
HML2.LTR7	1	+	11949922	11951215	1293	LTR5B	22.62	20-25.24	AluY Insertion
HML2.LTR8	1	+	13180992	13181850	858	LTR5B	36.2824	32.09-40.49
HML2.LTR9	1	-	15461833	15462792	959	LTR5_Hs	10.6626	8.41-12.91
HML2.LTR10	1	-	15705513	15706472	959	LTR5_Hs	6.20527	4.89-7.51
HML2.LTR11	1	-	20356520	20357508	988	LTR5B	21.5747	19.08-24.07
HML2.LTR12	1	+	25914340	25915308	968	LTR5_Hs	10.2227	8.06-12.38
HML2.LTR13	1	-	29664593	29665559	966	LTR5_Hs	5.49353	4.33-6.65
HML2.LTR14	1	+	29685844	29686802	958	LTR5_Hs	6.36356	5.02-7.7
HML2.LTR15	1	-	38025275	38026265	990	LTR5B	19.9081	17.6-22.21
HML2.LTR16	1	-	39970272	39971253	981	LTR5B	23.3851	20.68-26.09
HML2.LTR17	1	+	40937418	40938429	1011	LTR5A	15.4752	13.49-17.46
HML2.LTR18	1	+	41037697	41038666	969	LTR5_Hs	8.50735	6.71-10.3
HML2.LTR19	1	+	45979182	45980137	955	LTR5_Hs	13.4341	10.59-16.27
HML2.LTR20	1	+	45993774	45994740	966	LTR5_Hs	5.21711	4.11-6.31
HML2.LTR21	1	+	46785967	46786935	968	LTR5_Hs	9.86302	7.78-11.94
HML2.LTR22	1	+	46795434	46796187	753	LTR5_Hs	8.82587	6.96-10.69
HML2.LTR23	1	-	46861535	46862514	979	LTR5B	23.9333	21.16-26.7
HML2.LTR24	1	+	47254240	47255201	961	LTR5_Hs	20.7592	16.37-25.14
HML2.LTR25	1	+	47598846	47599875	1029	LTR5A	13.5848	11.84-15.32
HML2.LTR26	1	+	52471916	52472883	967	LTR5_Hs	3.16941	2.5-3.83	707c1
HML2.LTR27	1	-	53633908	53634921	1013	LTR5A	16.2337	14.15-18.31
HML2.LTR28	1	-	55101793	55102770	977	LTR5_Hs	19.201	15.14-23.25
HML2.LTR29	1	+	60380016	60381038	1022	LTR5B	22.1614	19.6-24.73
HML2.LTR30	1	-	60403830	60404837	1007	LTR5B	20.5341	18.16-22.91
HML2.LTR31	1	-	62636648	62637639	991	LTR5B	24.6698	21.81-27.53
HML2.LTR32	1	+	65605478	65606445	967	LTR5_Hs	8.58694	6.77-10.4
HML2.LTR33	1	-	66890497	66891457	960	LTR5_Hs	3.99528	3.15-4.83	862c1
HML2.LTR34	1	-	67057250	67058236	986	LTR5B	23.7044	20.96-26.45
HML2.LTR35	1	-	70926107	70927082	975	LTR5_Hs	14.9688	11.8-18.13
HML2.LTR36	1	-	73594980	73595948	968	LTR5_Hs	7.83121	6.17-9.48
HML2.LTR37	1	-	78448579	78449521	942	LTR5_Hs	7.59283	5.98-9.19
HML2.LTR38	1	+	80168025	80168979	954	LTR5_Hs	18.7919	14.82-22.76
HML2.LTR39	1	-	89532545	89533506	961	LTR5_Hs	5.57253	4.39-6.75
HML2.LTR40	1	-	93742338	93743306	968	LTR5_Hs	2.61998	2.06-3.17	1236c1
HML2.LTR41	1	-	100259110	100260111	1001	LTR5B	16.5045	14.59-18.41
HML2.LTR42	1	-	100301389	100302324	935	LTR5_Hs	23.357	18.42-28.29
HML2.LTR43	1	-	104677360	104678334	974	LTR5_Hs	17.7307	13.98-21.47
HML2.LTR44	1	+	109060066	109061034	968	LTR5_Hs	8.9853	7.08-10.88
HML2.LTR45	1	+	110309237	110310236	999	LTR5B	21.9166	19.38-24.45
HML2.LTR46	1	-	111902345	111903307	962	LTR5_Hs	18.7102	14.76-22.66
HML2.LTR47	1	-	111904037	111905005	968	LTR5B	23.4991	20.78-26.22
HML2.LTR48	1	-	113359399	113360425	1026	LTR5A	11.9221	10.39-13.45
HML2.LTR49	1	+	114600769	114601742	973	LTR5_Hs	10.1827	8.03-12.33
HML2.LTR50	1	+	144603413	144604386	973	LTR5_Hs	15.4143	12.16-18.67
HML2.LTR51	1	-	145501710	145502679	969	LTR5_Hs	15.9007	12.54-19.26
HML2.LTR52	1	-	146068275	146069248	973	LTR5_Hs	14.7666	11.64-17.88
HML2.LTR53	1	+	146119261	146120262	1001	LTR5_Hs	20.8415	16.44-25.24
HML2.LTR54	1	-	146342448	146343449	1001	LTR5_Hs	20.3486	16.05-24.64
HML2.LTR55	1	+	146383502	146384490	988	LTR5_Hs	18.0569	14.24-21.87
HML2.LTR56	1	-	146577698	146578659	961	LTR5_Hs	20.8825	16.47-25.29
HML2.LTR57	1	+	146711748	146712717	969	LTR5_Hs	16.4691	12.99-19.94
HML2.LTR58	1	-	147181541	147182566	1025	LTR5A	13.1318	11.45-14.81
HML2.LTR59	1	-	147205979	147206938	959	LTR5_Hs	10.5426	8.31-12.77
HML2.LTR60	1	-	147610111	147611084	973	LTR5_Hs	14.6453	11.55-17.74
HML2.LTR61	1	+	147661093	147662094	1001	LTR5_Hs	20.595	16.24-24.94
HML2.LTR62	1	-	148356349	148357322	973	LTR5_Hs	15.2523	12.03-18.47
HML2.LTR63	1	+	148565785	148566758	973	LTR5_Hs	15.0093	11.84-18.18
HML2.LTR64	1	+	150681665	150682689	1024	LTR5A	12.0009	10.46-13.54
HML2.LTR65	1	+	151844984	151845971	987	LTR5B	20.5488	18.17-22.93
HML2.LTR66	1	-	152427584	152428557	973	LTR5_Hs	20.3075	16.02-24.59
HML2.LTR67	1	-	153060770	153061750	980	LTR5A	25.4499	22.19-28.71
HML2.LTR68	1	-	155569327	155570296	969	LTR5_Hs	5.37503	4.24-6.51
HML2.LTR69	1	+	156149013	156149981	968	LTR5_Hs	2.38469	1.88-2.88	1893c1
HML2.LTR70	1	+	156151251	156152212	961	LTR5_Hs	8.86576	6.99-10.73
HML2.LTR71	1	+	159737585	159738553	968	LTR5_Hs	5.73064	4.52-6.94
HML2.LTR72	1	+	160621928	160622885	957	LTR5_Hs	18.5876	14.66-22.51
HML2.LTR73	1	+	160882931	160883908	977	LTR5_Hs	14.6856	11.58-17.78
HML2.LTR74	1	-	160916693	160917688	995	LTR5B	19.7788	17.49-22.07
HML2.LTR75	1	-	160918614	160919581	967	LTR5_Hs	18.3017	14.43-22.16
HML2.LTR76	1	+	160986624	160987594	970	LTR5_Hs	6.68046	5.27-8.09
HML2.LTR77	1	-	161285497	161286394	897	LTR5_Hs	19.8973	15.69-24.1
HML2.LTR78	1	+	161382200	161383410	1210	LTR5B	24.2519	21.45-27.06	AluY Insertion
HML2.LTR79	1	+	161403689	161404716	1027	LTR5A	15.1721	13.23-17.12
HML2.LTR80	1	+	165061819	165062795	976	LTR5B	23.5207	20.8-26.24
HML2.LTR81	1	+	173443563	173444547	984	LTR5B	22.074	19.52-24.63
HML2.LTR82	1	-	188720366	188721337	971	LTR5_Hs	22.4891	17.74-27.24
HML2.LTR83	1	-	196077861	196078835	974	LTR5_Hs	19.9383	15.72-24.15
HML2.LTR84	1	-	198098813	198099807	994	LTR5B	19.4963	17.24-21.75
HML2.LTR85	1	+	209314535	209315518	983	LTR5_Hs	8.74623	6.89-10.59
HML2.LTR86	1	-	211395473	211396442	969	LTR5B	27.7765	24.56-30.99
HML2.LTR87	1	-	219791920	219792911	991	LTR5B	22.4465	19.85-25.05
HML2.LTR88	1	+	224527532	224528500	968	LTR5_Hs	2.18881	1.72-2.65	2849c1
HML2.LTR89	1	-	225414304	225415293	989	LTR5B	20.1707	17.84-22.51
HML2.LTR90	1	+	226153542	226154558	1016	LTR5A	14.6445	12.77-16.52
HML2.LTR91	1	-	227793716	227794722	1006	LTR5B	24.5101	21.67-27.35
HML2.LTR92	1	-	228056040	228057009	969	LTR5_Hs	6.12611	4.83-7.42
HML2.LTR93	1	-	234147555	234148565	1010	LTR5B	22.1541	19.59-24.72
HML2.LTR94	1	+	236667797	236668826	1029	LTR5A	12.756	11.12-14.39
HML2.LTR95	1	+	246245986	246246938	952	LTR5_Hs	16.0225	12.63-19.4
HML2.LTR96	1	-	247179084	247180044	960	LTR5_Hs	6.36363	5.02-7.7
HML2.LTR97	1	+	247745311	247746300	989	LTR5B	21.8151	19.29-24.34
HML2.LTR98	1	-	249201113	249202107	994	LTR5B	25.99	22.98-29
HML2.LTR99	2	+	94045	95055	1010	LTR5A	17.4485	15.21-19.68
HML2.LTR100	2	-	702548	703588	1040	LTR5A	18.5833	16.2-20.96
HML2.LTR101	2	-	1564043	1565030	987	LTR5B	21.4085	18.93-23.89
HML2.LTR102	2	-	3108252	3109195	943	LTR5_Hs	14.7666	11.64-17.88
HML2.LTR103	2	-	20701011	20701958	947	LTR5A	14.7928	12.9-16.69
HML2.LTR104	2	+	26972732	26973739	1007	LTR5_Hs	21.4995	16.96-26.04
HML2.LTR105	2	+	27682845	27683813	968	LTR5_Hs	1.99288	1.57-2.41	448c2
HML2.LTR106	2	-	30836337	30837305	968	LTR5_Hs	2.42389	1.91-2.93	497c2
HML2.LTR107	2	-	32500650	32501618	968	LTR5_Hs	8.90557	7.02-10.78
HML2.LTR108	2	+	37452460	37453428	968	LTR5_Hs	2.18881	1.72-2.65	609c2
HML2.LTR109	2	+	37977734	37978723	989	LTR5B	19.5495	17.29-21.81
HML2.LTR110	2	+	38504925	38505902	977	LTR5_Hs	17.5677	13.85-21.28
HML2.LTR111	2	+	39548298	39549268	970	LTR5_Hs	7.99017	6.3-9.67
HML2.LTR112	2	+	55506406	55507370	964	LTR5_Hs	11.0231	8.69-13.35
HML2.LTR113	2	-	73346312	73347265	953	LTR5B	20.9837	18.55-23.41
HML2.LTR114	2	+	86488421	86489390	969	LTR5_Hs	5.92835	4.67-7.18
HML2.LTR115	2	-	89166010	89167002	992	LTR5B	17.7628	15.71-19.82
HML2.LTR116	2	-	95410407	95411375	968	LTR5_Hs	19.9383	15.72-24.15
HML2.LTR117	2	+	95857087	95858117	1030	LTR5A	12.3748	10.79-13.96
HML2.LTR118	2	+	96232926	96233932	1006	LTR5A	16.4598	14.35-18.57
HML2.LTR119	2	-	98746349	98747294	945	LTR5_Hs	15.8197	12.47-19.16
HML2.LTR120	2	+	100886234	100887268	1034	LTR5B	22.7147	20.09-25.34
HML2.LTR121	2	+	101301327	101302299	972	LTR5_Hs	17.8122	14.05-21.57
HML2.LTR122	2	+	106041482	106042513	1031	LTR5A	11.5455	10.07-13.02
HML2.LTR123	2	-	110394414	110395428	1014	LTR5A	14.569	12.7-16.43
HML2.LTR124	2	+	110813646	110814605	959	LTR5_Hs	20.7181	16.34-25.09
HML2.LTR125	2	-	111072014	111072973	959	LTR5_Hs	20.5949	16.24-24.94
HML2.LTR126	2	-	112720419	112721386	967	LTR5_Hs	8.86576	6.99-10.73
HML2.LTR127	2	+	113691830	113692798	968	LTR5_Hs	8.62679	6.8-10.44
HML2.LTR128	2	-	128300149	128301124	975	LTR5_Hs	21.2526	16.76-25.74
HML2.LTR129	2	+	130458922	130459958	1036	LTR5A	13.587	11.85-15.33
HML2.LTR130	2	+	132478772	132479795	1023	LTR5A	19.0416	16.6-21.48
HML2.LTR131	2	-	132932593	132933615	1022	LTR5B	22.1603	19.6-24.73
HML2.LTR132	2	+	135724462	135725426	964	LTR5A	22.238	19.39-25.09
HML2.LTR133	2	-	143452659	143453655	996	LTR5B	23.2775	20.58-25.97
HML2.LTR134	2	-	153625591	153626586	995	LTR5B	20.4452	18.08-22.81
HML2.LTR135	2	-	171119813	171120760	947	LTR5_Hs	20.7592	16.37-25.14
HML2.LTR136	2	-	193406667	193407653	986	LTR5_Hs	12.3875	9.77-15
HML2.LTR137	2	+	194007141	194008113	972	LTR5_Hs	20.0613	15.82-24.3
HML2.LTR138	2	-	195369065	195370020	955	LTR5_Hs	20.3075	16.02-24.59
HML2.LTR139	2	+	202003724	202004690	966	LTR5_Hs	10.0628	7.93-12.18
HML2.LTR140	2	+	207901556	207902517	961	LTR5_Hs	3.20881	2.53-3.88	3080c2
HML2.LTR141	2	-	209121480	209122467	987	LTR5B	19.5976	17.33-21.87
HML2.LTR142	2	+	215667615	215668576	961	LTR5_Hs	6.44279	5.08-7.8
HML2.LTR143	2	+	218960262	218961251	989	LTR5B	20.6737	18.28-23.07
HML2.LTR144	2	-	219175972	219176953	981	LTR5B	23.6879	20.95-26.43
HML2.LTR145	2	+	224055238	224056161	923	LTR5_Hs	16.835	13.28-20.39
HML2.LTR146	2	-	228586920	228587913	993	LTR5B	22.4891	19.89-25.09
HML2.LTR147	2	-	229228357	229229325	968	LTR5_Hs	4.34948	3.43-5.26
HML2.LTR148	2	-	231708353	231709311	958	LTR5_Hs	4.58591	3.61-5.55
HML2.LTR149	2	+	232441494	232442454	960	LTR5_Hs	3.87708	3.05-4.69	3441c2
HML2.LTR150	2	+	233287702	233288675	973	LTR5_Hs	14.6453	11.55-17.74
HML2.LTR151	2	-	235076708	235077677	969	LTR5_Hs	10.1827	8.03-12.33
HML2.LTR152	2	+	241610761	241611512	751	LTR5A	12.6744	11.05-14.3
HML2.LTR153	3	-	5123311	5124245	934	LTR5_Hs	17.1197	13.5-20.73
HML2.LTR154	3	+	7983362	7984384	1022	LTR5A	14.7191	12.83-16.6
HML2.LTR155	3	+	12715613	12716581	968	LTR5_Hs	17.4455	13.76-21.13
HML2.LTR156	3	-	14132684	14133652	968	LTR5_Hs	2.81621	2.22-3.41	Polymorphic Pre-Integration, 240c3
HML2.LTR157	3	+	14314344	14315311	967	LTR5_Hs	18.7102	14.76-22.66
HML2.LTR158	3	-	15187035	15187933	898	LTR5A	13.5831	11.84-15.32
HML2.LTR159	3	-	23586153	23587116	963	LTR5_Hs	5.96788	4.7-7.22
HML2.LTR160	3	+	27572735	27573760	1025	LTR5B	21.1193	18.67-23.56
HML2.LTR161	3	-	36182570	36183586	1016	LTR5A	20.4121	17.8-23.03
HML2.LTR162	3	+	38175970	38176727	757	LTR5B	18.3169	16.2-20.44
HML2.LTR163	3	-	38176727	38177783	1056	LTR5B	29.866	26.41-33.33
HML2.LTR164	3	-	39459789	39460763	974	LTR5_Hs	11.3036	8.91-13.69
HML2.LTR165	3	+	42852682	42853679	997	LTR5B	17.8615	15.79-19.93
HML2.LTR166	3	-	43299796	43300758	962	LTR5_Hs	12.2267	9.64-14.81
HML2.LTR167	3	-	45798282	45799216	934	LTR5B	20.4665	18.1-22.84
HML2.LTR168	3	+	47301023	47301991	968	LTR5_Hs	2.22795	1.75-2.69	714c3
HML2.LTR169	3	+	50557322	50558279	957	LTR5_Hs	4.54652	3.58-5.5	767c3
HML2.LTR170	3	-	54011540	54012508	968	LTR5_Hs	3.5231	2.77-4.26
HML2.LTR171	3	+	57377211	57378241	1030	LTR5A	14.645	12.77-16.52
HML2.LTR172	3	-	75423313	75424330	1017	LTR5A	18.8898	16.47-21.31
HML2.LTR173	3	+	75442343	75443303	960	LTR5_Hs	17.4455	13.76-21.13
HML2.LTR174	3	-	75641822	75642851	1029	LTR5A	15.1715	13.23-17.11
HML2.LTR175	3	+	75694478	75695442	964	LTR5_Hs	20.3895	16.08-24.69
HML2.LTR176	3	-	98034982	98035960	978	LTR5B	24.5039	21.67-27.34
HML2.LTR177	3	-	98081398	98082404	1006	LTR5A	17.9801	15.68-20.28
HML2.LTR178	3	-	99991337	99992289	952	LTR5_Hs	8.78606	6.93-10.64
HML2.LTR179	3	-	100055169	100056135	966	LTR5_Hs	10.9029	8.6-13.2
HML2.LTR180	3	-	100384984	100385941	957	LTR5_Hs	7.27525	5.73-8.81
HML2.LTR181	3	-	101422676	101423645	969	LTR5_Hs	5.37503	4.24-6.51
HML2.LTR182	3	+	110085899	110086895	996	LTR5B	16.964	15-18.93
HML2.LTR183	3	-	111870855	111871847	992	LTR5B	19.6317	17.36-21.9
HML2.LTR184	3	-	112282926	112283856	930	LTR5_Hs	15.1308	11.93-18.32
HML2.LTR185	3	-	118258696	118259686	990	LTR5B	19.6298	17.36-21.9
HML2.LTR186	3	-	121329950	121330949	999	LTR5A	18.2051	15.87-20.54
HML2.LTR187	3	+	125449295	125450311	1016	LTR5A	19.0414	16.6-21.48
HML2.LTR188	3	+	125471876	125472904	1028	LTR5A	18.4326	16.07-20.79
HML2.LTR189	3	+	125609301	125610082	781	LTR5_Hs	3.13008	2.46-3.79
HML2.LTR190	3	-	127130495	127131465	970	LTR5_Hs	7.15622	5.64-8.66
HML2.LTR191	3	-	129360117	129360905	788	LTR5_Hs	3.83764	3.02-4.64
HML2.LTR192	3	-	129734417	129735430	1013	LTR5A	19.8011	17.27-22.34
HML2.LTR193	3	-	129757129	129758142	1013	LTR5A	20.7158	18.06-23.37
HML2.LTR194	3	+	129776131	129777108	977	LTR5_Hs	17.2419	13.6-20.88
HML2.LTR195	3	-	129842182	129843190	1008	LTR5A	20.2549	17.66-22.85
HML2.LTR196	3	+	132367640	132368636	996	LTR5B	19.862	17.56-22.16
HML2.LTR197	3	-	134234780	134235732	952	LTR5_Hs	12.0258	9.48-14.56
HML2.LTR198	3	-	142470886	142471916	1030	LTR5A	12.9774	11.31-14.64
HML2.LTR199	3	-	145427035	145428001	966	LTR5_Hs	18.0161	14.21-21.82
HML2.LTR200	3	+	146240051	146241018	967	LTR5_Hs	15.7386	12.41-19.06
HML2.LTR201	3	-	175623337	175624305	968	LTR5_Hs	3.91635	3.08-4.74	2690c3
HML2.LTR202	3	+	182887768	182888795	1027	LTR5A	13.2805	11.58-14.98
HML2.LTR203	3	-	183228711	183229715	1004	LTR5B	19.0459	16.84-21.25
HML2.LTR204	3	-	183238140	183239136	996	LTR5B	22.125	19.56-24.69
HML2.LTR205	3	-	186583393	186584275	882	LTR5_Hs	15.0902	11.9-18.27
HML2.LTR206	3	-	186604662	186605623	961	LTR5_Hs	5.25656	4.14-6.36
HML2.LTR207	3	+	186611008	186611975	967	LTR5_Hs	4.42834	3.49-5.36
HML2.LTR208	3	-	188969159	188970127	968	LTR5_Hs	7.23559	5.7-8.76
HML2.LTR209	3	-	195454969	195455963	994	LTR5A	21.3246	18.6-24.06
HML2.LTR210	3	-	195654395	195655363	968	LTR5_Hs	2.2671	1.78-2.74	2960c3
HML2.LTR211	3	+	196670950	196671899	949	LTR5_Hs	13.8777	10.94-16.81
HML2.LTR212	3	+	196688911	196689921	1010	LTR5B	25.5793	22.62-28.54
HML2.LTR213	4	+	19026	20027	1001	LTR5B	25.4372	22.49-28.38
HML2.LTR214	4	-	40541	41495	954	LTR5B	26.1689	23.14-29.2
HML2.LTR215	4	-	145520	146488	968	LTR5_Hs	2.22795	1.75-2.69	14c4
HML2.LTR216	4	-	201588	202555	967	LTR5_Hs	19.0374	15.01-23.06
HML2.LTR217	4	+	2023076	2024069	993	LTR5B	21.3748	18.9-23.85
HML2.LTR218	4	-	3885077	3886079	1002	LTR5A	20.0314	17.47-22.6
HML2.LTR219	4	-	3907047	3908062	1015	LTR5A	20.4866	17.86-23.11
HML2.LTR220	4	+	3927369	3928336	967	LTR5_Hs	16.3473	12.89-19.8
HML2.LTR221	4	-	4122035	4123065	1030	LTR5A	20.562	17.93-23.2
HML2.LTR222	4	-	4152236	4153252	1016	LTR5A	19.8011	17.27-22.34
HML2.LTR223	4	+	8957305	8958320	1015	LTR5A	22.1637	19.33-25
HML2.LTR224	4	+	8989127	8990152	1025	LTR5A	22.3914	19.53-25.26
HML2.LTR225	4	-	9178508	9179540	1032	LTR5A	22.5409	19.66-25.43
HML2.LTR226	4	+	9466932	9467944	1012	LTR5A	21.7811	18.99-24.57
HML2.LTR227	4	+	9491331	9492346	1015	LTR5A	23.1545	20.19-26.12
HML2.LTR228	4	+	9520501	9521531	1030	LTR5A	18.2792	15.94-20.62
HML2.LTR229	4	-	9733397	9734315	918	LTR5_Hs	23.7296	18.71-28.74
HML2.LTR230	4	+	9752676	9753689	1013	LTR5A	20.7911	18.13-23.46
HML2.LTR231	4	-	10129000	10129928	928	LTR5_Hs	14.1603	11.17-17.15
HML2.LTR232	4	+	15880169	15881177	1008	LTR5B	24.2548	21.45-27.06
HML2.LTR233	4	+	16078280	16079255	975	LTR5_Hs	9.26434	7.3-11.22
HML2.LTR234	4	-	22599385	22600359	974	LTR5_Hs	18.9147	14.92-22.91
HML2.LTR235	4	-	30234526	30235535	1009	LTR5A	16.6123	14.49-18.74
HML2.LTR236	4	-	43003650	43004678	1028	LTR5A	12.9822	11.32-14.64
HML2.LTR237	4	-	48287372	48288348	976	LTR5_Hs	15.0093	11.84-18.18
HML2.LTR238	4	+	49031118	49032114	996	LTR5B	16.3365	14.44-18.23
HML2.LTR239	4	+	63806595	63807563	968	LTR5_Hs	3.09083	2.43-3.74	1242c4
HML2.LTR240	4	+	65221595	65222586	991	LTR5B	21.3889	18.91-23.86
HML2.LTR241	4	-	67224474	67225441	967	LTR5_Hs	8.86576	6.99-10.73
HML2.LTR242	4	-	69147196	69148144	948	LTR5_Hs	22.4066	17.67-27.14
HML2.LTR243	4	+	69393957	69394989	1032	LTR5A	14.1146	12.31-15.92
HML2.LTR244	4	+	69559184	69560137	953	LTR5_Hs	21.9115	17.28-26.54
HML2.LTR245	4	-	72994940	72995908	968	LTR5_Hs	2.2671	1.78-2.74	1488c4
HML2.LTR246	4	-	76211805	76212799	994	LTR5B	20.579	18.2-22.96
HML2.LTR247	4	-	88667463	88668457	994	LTR5B	22.3581	19.77-24.95
HML2.LTR248	4	-	97445256	97446023	767	LTR5B	22.7839	20.15-25.42
HML2.LTR249	4	+	105092123	105093151	1028	LTR5A	12.5296	10.92-14.13
HML2.LTR250	4	-	108649854	108650858	1004	LTR5B	24.9103	22.03-27.79
HML2.LTR251	4	+	118104275	118105236	961	LTR5_Hs	5.73064	4.52-6.94
HML2.LTR252	4	-	120263688	120264654	966	LTR5_Hs	2.1104	1.66-2.55	2215c4
HML2.LTR253	4	+	120317520	120318487	967	LTR5_Hs	5.25656	4.14-6.36
HML2.LTR254	4	+	122317708	122318709	1001	LTR5A	20.032	17.47-22.6
HML2.LTR255	4	-	122367306	122368199	893	LTR5A	11.2443	9.8-12.68
HML2.LTR256	4	-	128360631	128361632	1001	LTR5A	16.9162	14.75-19.08
HML2.LTR257	4	-	134967141	134968140	999	LTR5B	15.5229	13.72-17.32
HML2.LTR258	4	+	136459202	136460194	992	LTR5B	25.6075	22.64-28.57
HML2.LTR259	4	-	157225913	157226870	957	LTR5_Hs	3.16957	2.5-3.83	2864c4
HML2.LTR260	4	-	157307505	157308523	1018	LTR5A	17.524	15.28-19.77
HML2.LTR261	4	-	160897639	160898603	964	LTR5_Hs	19.0782	15.05-23.1
HML2.LTR262	4	+	163339629	163340624	995	LTR5B	19.1044	16.89-21.32
HML2.LTR263	4	-	165826665	165827635	970	LTR5_Hs	5.01974	3.95-6.08
HML2.LTR264	4	+	165896521	165897534	1013	LTR5A	15.2492	13.3-17.2
HML2.LTR265	4	+	165911534	165912502	968	LTR5_Hs	8.86576	6.99-10.73
HML2.LTR266	4	+	165994283	165995273	990	LTR5B	21.6444	19.14-24.15
HML2.LTR267	4	-	167014214	167015238	1024	LTR5B	20.7583	18.36-23.16
HML2.LTR268	4	+	175301212	175302136	924	LTR5_Hs	22.6129	17.83-27.39
HML2.LTR269	4	+	175304179	175305153	974	LTR5_Hs	15.1712	11.96-18.37
HML2.LTR270	4	+	175321910	175322883	973	LTR5_Hs	15.7386	12.41-19.06
HML2.LTR271	4	-	180474324	180475293	969	LTR5_Hs	19.5694	15.43-23.7
HML2.LTR272	4	-	184647421	184648434	1013	LTR5A	28.0567	24.47-31.65
HML2.LTR273	4	+	186971210	186972161	951	LTR5_Hs	19.7743	15.59-23.95
HML2.LTR274	5	-	196898	197896	998	LTR5A	20.9436	18.26-23.63
HML2.LTR275	5	-	1567506	1568461	955	LTR5B	19.3655	17.12-21.61
HML2.LTR276	5	-	1596091	1597059	968	LTR5_Hs	3.71964	2.93-4.5
HML2.LTR277	5	+	4925040	4926009	969	LTR5_Hs	5.49353	4.33-6.65
HML2.LTR278	5	+	8937853	8938820	967	LTR5_Hs	3.09081	2.43-3.74	Polymorphic Pre-Integration, 165c5
HML2.LTR279	5	+	18578562	18579531	969	LTR5_Hs	5.25656	4.14-6.36
HML2.LTR280	5	+	24465847	24466886	1039	LTR5A	16.4618	14.35-18.57
HML2.LTR281	5	+	26197526	26198533	1007	LTR5A	19.0414	16.6-21.48
HML2.LTR282	5	+	35176486	35177455	969	LTR5_Hs	2.97303	2.34-3.6	736c5
HML2.LTR283	5	+	37671998	37672992	994	LTR5B	17.1323	15.15-19.11
HML2.LTR284	5	-	39828155	39829186	1031	LTR5A	17.3727	15.15-19.6
HML2.LTR285	5	+	43058236	43059213	977	LTR5B	21.1619	18.71-23.61
HML2.LTR286	5	-	43077123	43078108	985	LTR5B	20.7569	18.35-23.16
HML2.LTR287	5	+	43580549	43581491	942	LTR5_Hs	10.6626	8.41-12.91
HML2.LTR288	5	-	44730588	44731556	968	LTR5_Hs	2.77675	2.19-3.36	889c5
HML2.LTR289	5	+	54866907	54867867	960	LTR5_Hs	3.4838	2.74-4.21	1001c5
HML2.LTR290	5	+	55452823	55453794	971	LTR5_Hs	18.3426	14.47-22.21
HML2.LTR291	5	+	56842463	56843491	1028	LTR5A	14.3413	12.5-16.18
HML2.LTR292	5	+	58759611	58760580	969	LTR5_Hs	5.45405	4.3-6.6
HML2.LTR293	5	-	74901657	74902617	960	LTR5_Hs	3.09098	2.43-3.74	1287c5
HML2.LTR294	5	+	76240783	76241775	992	LTR5B	18.2431	16.13-20.35
HML2.LTR295	5	+	78205188	78206186	998	LTR5B	18.3384	16.21-20.46
HML2.LTR296	5	+	79406969	79408476	1507	LTR5B	22.9891	20.33-25.65	LTR6A Insertion
HML2.LTR297	5	+	95146718	95147703	985	LTR5B	19.3606	17.12-21.6
HML2.LTR298	5	+	98664096	98665121	1025	LTR5A	12.9816	11.32-14.64
HML2.LTR299	5	+	99941742	99942752	1010	LTR5A	17.9767	15.68-20.28
HML2.LTR300	5	-	100318752	100319724	972	LTR5_Hs	18.0977	14.27-21.92
HML2.LTR301	5	-	105594869	105595832	963	LTR5_Hs	19.1601	15.11-23.2
HML2.LTR302	5	+	114682270	114683263	993	LTR5B	20.5091	18.13-22.88
HML2.LTR303	5	+	114784083	114785070	987	LTR5B	19.453	17.2-21.7
HML2.LTR304	5	+	116156834	116157794	960	LTR5_Hs	3.64097	2.87-4.41	1908c5
HML2.LTR305	5	-	119530533	119531346	813	LTR5_Hs	20.2253	15.95-24.49
HML2.LTR306	5	-	149322035	149323027	992	LTR5B	21.3032	18.84-23.77
HML2.LTR307	5	-	149833323	149834280	957	LTR5_Hs	19.2829	15.21-23.35
HML2.LTR308	5	-	150370041	150371035	994	LTR5B	19.4561	17.2-21.71
HML2.LTR309	5	-	150805715	150806702	987	LTR5B	20.5334	18.16-22.91
HML2.LTR310	5	-	152176849	152177875	1026	LTR5A	12.6822	11.06-14.31
HML2.LTR311	5	-	156461014	156461995	981	LTR5B	19.5471	17.28-21.81
HML2.LTR312	5	-	157112965	157113933	968	LTR5B	17.7209	15.67-19.77
HML2.LTR313	5	+	161797111	161798130	1019	LTR5A	13.8868	12.11-15.66
HML2.LTR314	5	-	169423878	169424838	960	LTR5_Hs	3.71981	2.93-4.5	2563c5
HML2.LTR315	5	+	178225076	178226041	965	LTR5_Hs	19.0374	15.01-23.06
HML2.LTR316	5	-	178940963	178941931	968	LTR5_Hs	3.28737	2.59-3.98	2691c5
HML2.LTR317	5	-	180116551	180117566	1015	LTR5A	28.441	24.8-32.09
HML2.LTR318	5	+	180254268	180255232	964	LTR5_Hs	6.79935	5.36-8.23
HML2.LTR319	5	-	180693862	180694827	965	LTR5_Hs	14.8879	11.74-18.03
HML2.LTR320	6	+	2908896	2909864	968	LTR5_Hs	7.63255	6.02-9.24
HML2.LTR321	6	-	2926098	2926938	840	LTR5B	22.853	20.21-25.5
HML2.LTR322	6	-	10584166	10585139	973	LTR5B	31.2947	27.67-34.92
HML2.LTR323	6	+	18226998	18227927	929	LTR5_Hs	13.797	10.88-16.71
HML2.LTR324	6	-	24400274	24401247	973	LTR5_Hs	14.524	11.45-17.59
HML2.LTR325	6	+	24662045	24663019	974	LTR5B	24.6284	21.78-27.48
HML2.LTR326	6	-	25748710	25749706	996	LTR5B	18.0645	15.97-20.15
HML2.LTR327	6	+	26641719	26642729	1010	LTR5B	23.9892	21.21-26.77
HML2.LTR328	6	-	26756250	26757210	960	LTR5_Hs	18.9147	14.92-22.91
HML2.LTR329	6	-	27564499	27565480	981	LTR5B	23.5283	20.81-26.25
HML2.LTR330	6	-	27742238	27743207	969	LTR5_Hs	4.90138	3.86-5.93
HML2.LTR331	6	-	32624902	32625860	958	LTR5_Hs	19.1601	15.11-23.2
HML2.LTR332	6	-	32745844	32746812	968	LTR5_Hs	6.79935	5.36-8.23
HML2.LTR333	6	-	33089714	33090711	997	LTR5B	23.1189	20.44-25.8
HML2.LTR334	6	-	33777736	33778696	960	LTR5_Hs	3.95576	3.12-4.79	781c6
HML2.LTR335	6	-	34687236	34688205	969	LTR5_Hs	5.01974	3.95-6.08
HML2.LTR336	6	-	43207228	43208263	1035	LTR5A	19.2706	16.8-21.74
HML2.LTR337	6	-	44295784	44296746	962	LTR5_Hs	6.52203	5.14-7.9
HML2.LTR338	6	-	52613076	52614103	1027	LTR5A	12.5304	10.92-14.13
HML2.LTR339	6	+	52626627	52627596	969	LTR5_Hs	19.3238	15.24-23.4
HML2.LTR340	6	+	52748046	52749062	1016	LTR5A	12.684	11.06-14.31
HML2.LTR341	6	+	52787477	52788438	961	LTR5_Hs	2.81621	2.22-3.41	1006c6
HML2.LTR342	6	-	52812495	52813511	1016	LTR5A	16.9919	14.82-19.17
HML2.LTR343	6	-	76413794	76414811	1017	LTR5B	21.662	19.15-24.17
HML2.LTR344	6	+	79568504	79569472	968	LTR5_Hs	2.38469	1.88-2.88
HML2.LTR345	6	+	81344390	81345387	997	LTR5A	17.5996	15.35-19.85
HML2.LTR346	6	+	89091306	89092274	968	LTR5_Hs	2.18871	1.72-2.65	1491c6
HML2.LTR347	6	+	90600539	90601484	945	LTR5_Hs	16.0225	12.63-19.4
HML2.LTR348	6	+	93883083	93884048	965	LTR5_Hs	3.28723	2.59-3.98	1555c6
HML2.LTR349	6	-	96008498	96009462	964	LTR5_Hs	21.5819	17.02-26.14
HML2.LTR350	6	+	99877246	99878203	957	LTR5_Hs	6.08653	4.8-7.37
HML2.LTR351	6	-	111576299	111577258	959	LTR5_Hs	5.01971	3.95-6.08	1773c6
HML2.LTR352	6	+	121252583	121253559	976	LTR5_Hs	17.364	13.69-21.03
HML2.LTR353	6	-	126096992	126097961	969	LTR5_Hs	8.06971	6.36-9.77
HML2.LTR354	6	+	131799797	131800784	987	LTR5B	19.8551	17.56-22.15
HML2.LTR355	6	-	133041944	133042913	969	LTR5B	19.5663	17.3-21.83
HML2.LTR356	6	-	134980247	134981215	968	LTR5_Hs	2.26695	1.78-2.74	2143c6
HML2.LTR357	6	+	138165605	138166478	873	LTR5_Hs	17.6491	13.92-21.37
HML2.LTR358	6	-	141417345	141418373	1028	LTR5A	13.1316	11.45-14.81
HML2.LTR359	6	-	151776344	151777320	976	LTR5_Hs	4.74364	3.74-5.74
HML2.LTR360	6	-	158173245	158174213	968	LTR5_Hs	17.853	14.08-21.62
HML2.LTR361	6	-	160215768	160216727	959	LTR5_Hs	7.15622	5.64-8.66
HML2.LTR362	6	-	160503942	160504973	1031	LTR5A	13.7333	11.97-15.49
HML2.LTR363	6	+	165913765	165914734	969	LTR5_Hs	23.7296	18.71-28.74
HML2.LTR364	6	-	169746379	169747341	962	LTR5_Hs	5.53303	4.36-6.7
HML2.LTR365	7	-	2429041	2430007	966	LTR5_Hs	8.46749	6.67-10.25
HML2.LTR366	7	-	6899865	6900880	1015	LTR5A	20.2589	17.67-22.85
HML2.LTR367	7	-	6923005	6924020	1015	LTR5A	19.4964	17-21.99
HML2.LTR368	7	+	6941627	6942594	967	LTR5_Hs	17.9753	14.18-21.77
HML2.LTR369	7	-	7041407	7042331	924	LTR5_Hs	18.2201	14.37-22.07
HML2.LTR370	7	+	16237346	16238314	968	LTR5_Hs	2.42386	1.91-2.93	231c7
HML2.LTR371	7	+	23079474	23080442	968	LTR5_Hs	1.8754	1.47-2.27
HML2.LTR372	7	-	23796828	23797798	970	LTR5_Hs	20.3896	16.08-24.69
HML2.LTR373	7	-	27781278	27782240	962	LTR5_Hs	6.68046	5.27-8.09
HML2.LTR374	7	-	32553219	32554045	826	LTR5B	21.0184	18.59-23.45
HML2.LTR375	7	-	38270444	38271458	1014	LTR5A	16.0038	13.95-18.05
HML2.LTR376	7	+	48029275	48030236	961	LTR5_Hs	16.4692	12.99-19.94
HML2.LTR377	7	-	54742893	54743824	931	LTR5_Hs	17.0791	13.47-20.68
HML2.LTR378	7	-	56010584	56011596	1012	LTR5A	19.4986	17-22
HML2.LTR379	7	+	62079589	62080589	1000	LTR5A	22.6231	19.73-25.52
HML2.LTR380	7	-	64703396	64704356	960	LTR5_Hs	5.80968	4.58-7.03
HML2.LTR381	7	-	64725166	64726046	880	LTR5_Hs	12.5482	9.89-15.19
HML2.LTR382	7	-	66083944	66084913	969	LTR5_Hs	17.3233	13.66-20.98
HML2.LTR383	7	-	67568739	67569752	1013	LTR5A	16.6885	14.55-18.83
HML2.LTR384	7	+	72421752	72422735	983	LTR5B	24.1151	21.32-26.91
HML2.LTR385	7	-	73164025	73165015	990	LTR5B	18.3125	16.19-20.43
HML2.LTR386	7	-	75042165	75043148	983	LTR5B	24.2519	21.45-27.06
HML2.LTR387	7	-	79380142	79381135	993	LTR5B	19.3359	17.1-21.57
HML2.LTR388	7	-	97570328	97571358	1030	LTR5A	18.7363	16.34-21.14
HML2.LTR389	7	+	99029377	99030392	1015	LTR5B	28.6104	25.3-31.92
HML2.LTR390	7	-	100793134	100794102	968	LTR5_Hs	5.41456	4.27-6.55
HML2.LTR391	7	+	102478957	102479953	996	LTR5B	20.7199	18.32-23.12
HML2.LTR392	7	+	104789086	104790112	1026	LTR5A	11.9247	10.4-13.45
HML2.LTR393	7	-	112981572	112982532	960	LTR5_Hs	5.13813	4.05-6.22
HML2.LTR394	7	-	118740300	118741264	964	LTR5_Hs	18.1794	14.34-22.02
HML2.LTR395	7	+	123420690	123421658	968	LTR5_Hs	2.38469	1.88-2.88	2003c7
HML2.LTR396	7	-	124861223	124862191	968	LTR5_Hs	2.14953	1.69-2.6	2032c7
HML2.LTR397	7	+	125579766	125580746	980	LTR5B	22.6674	20.04-25.29
HML2.LTR398	7	+	125808213	125809181	968	LTR5_Hs	2.54153	2-3.07	2065c7
HML2.LTR399	7	+	139152150	139153119	969	LTR5_Hs	8.54713	6.74-10.35
HML2.LTR400	7	-	140252783	140253742	959	LTR5_Hs	7.83121	6.17-9.48
HML2.LTR401	7	-	143693218	143694232	1014	LTR5B	23.2952	20.6-25.99
HML2.LTR402	7	+	150724100	150725056	956	LTR5_Hs	20.0613	15.82-24.3
HML2.LTR403	7	+	158029482	158030450	968	LTR5_Hs	2.22795	1.75-2.69	Polymorphic Pre-Integration, 2563c7
HML2.LTR404	8	+	202773	203782	1009	LTR5B	24.4844	21.65-27.32
HML2.LTR405	8	+	6937465	6938467	1002	LTR5A	21.9349	19.13-24.75
HML2.LTR406	8	-	7098175	7099191	1016	LTR5A	20.5625	17.93-23.2
HML2.LTR407	8	-	7118050	7119082	1032	LTR5A	23.6855	20.65-26.72
HML2.LTR408	8	-	7125672	7126704	1032	LTR5A	23.9148	20.85-26.98
HML2.LTR409	8	-	7133294	7134326	1032	LTR5A	23.6855	20.65-26.72
HML2.LTR410	8	-	7140916	7141948	1032	LTR5A	23.6855	20.65-26.72
HML2.LTR411	8	-	7148538	7149570	1032	LTR5A	23.6855	20.65-26.72
HML2.LTR412	8	-	7156158	7157190	1032	LTR5A	19.2656	16.8-21.73
HML2.LTR413	8	+	7404919	7405962	1043	LTR5A	26.8242	23.39-30.26
HML2.LTR414	8	+	7412574	7413607	1033	LTR5A	25.062	21.86-28.27
HML2.LTR415	8	+	7420224	7421257	1033	LTR5A	25.062	21.86-28.27
HML2.LTR416	8	+	7427870	7428902	1032	LTR5A	24.9853	21.79-28.19
HML2.LTR417	8	+	7435519	7436551	1032	LTR5A	24.9853	21.79-28.19
HML2.LTR418	8	+	7455421	7456437	1016	LTR5A	19.421	16.94-21.91
HML2.LTR419	8	-	7556719	7557735	1016	LTR5A	20.3341	17.73-22.94
HML2.LTR420	8	-	7576589	7577621	1032	LTR5A	23.6855	20.65-26.72
HML2.LTR421	8	-	7584237	7585269	1032	LTR5A	25.062	21.86-28.27
HML2.LTR422	8	-	7591885	7592917	1032	LTR5A	25.062	21.86-28.27
HML2.LTR423	8	-	7599532	7600564	1032	LTR5A	25.062	21.86-28.27
HML2.LTR424	8	-	7607180	7608212	1032	LTR5A	25.062	21.86-28.27
HML2.LTR425	8	-	7614828	7615860	1032	LTR5A	25.062	21.86-28.27
HML2.LTR426	8	-	7622476	7623509	1033	LTR5A	24.3735	21.26-27.5
HML2.LTR427	8	-	7630124	7631166	1042	LTR5A	26.4411	23.06-29.83
HML2.LTR428	8	+	7868219	7869251	1032	LTR5A	19.7219	17.2-22.25
HML2.LTR429	8	+	7875863	7876895	1032	LTR5A	24.5262	21.39-27.67
HML2.LTR430	8	+	7883509	7884543	1034	LTR5A	24.603	21.46-27.76
HML2.LTR431	8	+	7903418	7904434	1016	LTR5A	18.9648	16.54-21.39
HML2.LTR432	8	-	11885122	11886152	1030	LTR5A	19.4219	16.94-21.91
HML2.LTR433	8	+	12028634	12029655	1021	LTR5A	16.5319	14.42-18.65
HML2.LTR434	8	+	12270953	12271974	1021	LTR5A	16.6837	14.55-18.82
HML2.LTR435	8	-	12535916	12536942	1026	LTR5A	21.7809	18.99-24.57
HML2.LTR436	8	+	18651458	18652426	968	LTR5_Hs	2.46315	1.94-2.98	Polymorphic Pre-Integration, 399c8
HML2.LTR437	8	-	37050885	37051853	968	LTR5_Hs	2.14953	1.69-2.6
HML2.LTR438	8	-	39504501	39505512	1011	LTR5B	22.618	20-25.24
HML2.LTR439	8	-	39508312	39509277	965	LTR5_Hs	17.2418	13.6-20.88
HML2.LTR440	8	-	42650836	42651806	970	LTR5_Hs	5.84924	4.61-7.08
HML2.LTR441	8	-	43594681	43595649	968	LTR5_Hs	4.03445	3.18-4.88
HML2.LTR442	8	-	47342597	47343626	1029	LTR5A	15.7806	13.76-17.8
HML2.LTR443	8	-	47351540	47352553	1013	LTR5A	22.3154	19.46-25.18
HML2.LTR444	8	-	47367129	47368146	1017	LTR5A	24.7605	21.59-27.93
HML2.LTR445	8	-	48087655	48088615	960	LTR5_Hs	3.87706	3.05-4.69	857c8
HML2.LTR446	8	-	54944240	54945208	968	LTR5_Hs	1.8754	1.47-2.27	1008c8
HML2.LTR447	8	-	58112161	58113123	962	LTR5_Hs	4.54662	3.58-5.5	1061c8
HML2.LTR448	8	-	59584297	59585263	966	LTR5_Hs	15.4953	12.22-18.76
HML2.LTR449	8	-	67225290	67226314	1024	LTR5A	12.1551	10.6-13.71
HML2.LTR450	8	+	79351001	79351968	967	LTR5_Hs	21.3349	16.83-25.84
HML2.LTR451	8	+	91696259	91697227	968	LTR5_Hs	2.38473	1.88-2.88
HML2.LTR452	8	+	91697227	91698074	847	LTR5_Hs	17.0383	13.44-20.63
HML2.LTR453	8	+	113784402	113785371	969	LTR5_Hs	15.9819	12.6-19.35
HML2.LTR454	8	+	120929571	120930497	926	LTR5_Hs	15.4953	12.22-18.76
HML2.LTR455	8	-	138426588	138427555	967	LTR5_Hs	16.1442	12.73-19.55
HML2.LTR456	8	-	140061132	140062122	990	LTR5B	20.3386	17.98-22.69
HML2.LTR457	8	+	140062367	140063366	999	LTR5B	18.5708	16.42-20.72
HML2.LTR458	8	+	143910258	143911220	962	LTR5_Hs	18.9147	14.92-22.91
HML2.LTR459	8	-	144050096	144051096	1000	LTR5B	19.9251	17.62-22.23
HML2.LTR460	8	+	144082189	144083176	987	LTR5B	27.6442	24.45-30.85
HML2.LTR461	8	-	144148888	144149873	985	LTR5B	20.9614	18.53-23.39
HML2.LTR462	8	-	144369459	144370421	962	LTR5_Hs	6.08656	4.8-7.37
HML2.LTR463	8	+	144914158	144915127	969	LTR5_Hs	3.56237	2.81-4.31
HML2.LTR464	8	-	144931880	144932834	954	LTR5_Hs	6.40317	5.05-7.75
HML2.LTR465	8	+	145200617	145201617	1000	LTR5A	17.828	15.55-20.11
HML2.LTR466	8	+	145445825	145446825	1000	LTR5A	17.6002	15.35-19.85
HML2.LTR467	8	+	145635614	145636643	1029	LTR5B	27.2067	24.06-30.36
HML2.LTR468	8	+	146021278	146022246	968	LTR5_Hs	4.86191	3.83-5.88
HML2.LTR469	8	+	146174832	146175832	1000	LTR5B	24.2556	21.45-27.06
HML2.LTR470	9	-	5082035	5082999	964	LTR5B	20.3081	17.96-22.66
HML2.LTR471	9	-	11894519	11895489	970	LTR5_Hs	17.364	13.69-21.03
HML2.LTR472	9	+	17445358	17446326	968	LTR5_Hs	3.40511	2.68-4.12	246c9
HML2.LTR473	9	-	26715147	26716176	1029	LTR5_Hs	14.9284	11.77-18.08
HML2.LTR474	9	+	28880202	28881212	1010	LTR5A	16.6144	14.49-18.74
HML2.LTR475	9	-	31632876	31633844	968	LTR5_Hs	2.38473	1.88-2.88	483c9
HML2.LTR476	9	+	32950331	32951315	984	LTR5B	21.2313	18.77-23.69
HML2.LTR477	9	-	33514865	33515834	969	LTR5_Hs	19.2419	15.17-23.3
HML2.LTR478	9	+	42483751	42484726	975	LTR5_Hs	19.6923	15.53-23.85
HML2.LTR479	9	-	43017185	43018160	975	LTR5_Hs	19.5694	15.43-23.7
HML2.LTR480	9	-	44005137	44006112	975	LTR5_Hs	20.0613	15.82-24.3
HML2.LTR481	9	-	66352575	66353550	975	LTR5_Hs	20.1844	15.92-24.44
HML2.LTR482	9	-	66734518	66735529	1011	LTR5B	25.4443	22.5-28.39
HML2.LTR483	9	-	68277342	68278302	960	LTR5_Hs	3.32668	2.62-4.02	734c9
HML2.LTR484	9	+	69178389	69179421	1032	LTR5A	17.2173	15.01-19.42
HML2.LTR485	9	+	69491188	69492162	974	LTR5_Hs	20.8003	16.4-25.19
HML2.LTR486	9	-	69914703	69915714	1011	LTR5B	25.4443	22.5-28.39
HML2.LTR487	9	-	70940145	70941177	1032	LTR5A	17.4449	15.21-19.68
HML2.LTR488	9	-	72378052	72379020	968	LTR5_Hs	2.5808	2.03-3.12	776c9
HML2.LTR489	9	-	75702122	75703090	968	LTR5_Hs	5.49353	4.33-6.65
HML2.LTR490	9	-	79918338	79919368	1030	LTR5A	10.1193	8.82-11.41
HML2.LTR491	9	-	86982358	86983354	996	LTR5B	18.7515	16.58-20.92
HML2.LTR492	9	-	90399857	90400847	990	LTR5B	22.2958	19.71-24.88
HML2.LTR493	9	+	92928524	92929544	1020	LTR5B	29.0943	25.73-32.46
HML2.LTR494	9	+	99994417	99995375	958	LTR5_Hs	20.9647	16.53-25.39
HML2.LTR495	9	+	111356892	111357852	960	LTR5_Hs	3.40532	2.68-4.12	1473c9
HML2.LTR496	9	+	113588530	113589498	968	LTR5_Hs	18.792	14.82-22.76
HML2.LTR497	9	+	114637582	114638549	967	LTR5_Hs	18.6694	14.72-22.61
HML2.LTR498	9	-	116141339	116142333	994	LTR5B	18.4711	16.33-20.61
HML2.LTR499	9	+	124191383	124192351	968	LTR5_Hs	2.89463	2.28-3.5	Polymorphic Pre-Integration, 1601c9
HML2.LTR500	9	-	125210207	125211203	996	LTR5B	18.4308	16.3-20.56
HML2.LTR501	9	+	129478790	129479806	1016	LTR5A	15.5513	13.56-17.54
HML2.LTR502	9	+	134232105	134233063	958	LTR5_Hs	3.05175	2.4-3.69	1693c9
HML2.LTR503	9	+	136158970	136159967	997	LTR5B	23.753	21-26.5
HML2.LTR504	9	+	136822901	136823863	962	LTR5_Hs	5.53307	4.36-6.7
HML2.LTR505	9	-	136957557	136958526	969	LTR5_Hs	3.79836	2.99-4.6
HML2.LTR506	9	-	137606780	137607741	961	LTR5_Hs	20.3075	16.02-24.59
HML2.LTR507	9	+	139690984	139691906	922	LTR5B	21.9066	19.37-24.44
HML2.LTR508	9	+	140010811	140011681	870	LTR5B	21.0794	18.64-23.52
HML2.LTR509	9	+	141027400	141028378	978	LTR5B	21.7709	19.25-24.29
HML2.LTR510	10	+	3103660	3104632	972	LTR5_Hs	19.3238	15.24-23.4
HML2.LTR511	10	-	4945148	4946148	1000	LTR5B	19.6074	17.34-21.88
HML2.LTR512	10	-	6206447	6207420	973	LTR5B	24.2745	21.47-27.09
HML2.LTR513	10	+	16291996	16292976	980	LTR5B	21.8006	19.28-24.32
HML2.LTR514	10	-	19798735	19799693	958	LTR5_Hs	18.1794	14.34-22.02
HML2.LTR515	10	-	26170031	26171058	1027	LTR5A	12.602	10.99-14.21
HML2.LTR516	10	-	26665813	26666773	960	LTR5_Hs	20.8003	16.4-25.19
HML2.LTR517	10	+	27182398	27183366	968	LTR5_Hs	1.87741	1.48-2.27	K103 Provirus, 480c10
HML2.LTR518	10	+	29715639	29716669	1030	LTR5A	10.7208	9.35-12.09
HML2.LTR519	10	+	33183383	33184411	1028	LTR5A	11.9218	10.39-13.45
HML2.LTR520	10	+	37782252	37783221	969	LTR5_Hs	19.6104	15.47-23.75
HML2.LTR521	10	-	42526055	42527021	966	LTR5_Hs	3.32668	2.62-4.02
HML2.LTR522	10	+	43832650	43833618	968	LTR5_Hs	3.60166	2.84-4.36
HML2.LTR523	10	+	48341523	48342512	989	LTR5B	21.6715	19.16-24.18
HML2.LTR524	10	-	67168987	67169954	967	LTR5_Hs	7.43407	5.86-9
HML2.LTR525	10	+	70285428	70286393	965	LTR5_Hs	3.28727	2.59-3.98	1155c10
HML2.LTR526	10	+	72016946	72017977	1031	LTR5A	13.8131	12.04-15.58
HML2.LTR527	10	+	81504348	81505346	998	LTR5B	18.7107	16.54-20.88
HML2.LTR528	10	+	82565637	82566667	1030	LTR5A	15.4739	13.49-17.46
HML2.LTR529	10	+	89026569	89027567	998	LTR5B	18.4409	16.31-20.57
HML2.LTR530	10	-	89229922	89230920	998	LTR5B	18.1248	16.03-20.22
HML2.LTR531	10	-	92061409	92062364	955	LTR5_Hs	13.555	10.69-16.41
HML2.LTR532	10	-	96956950	96957979	1029	LTR5A	10.1163	8.82-11.41
HML2.LTR533	10	+	98163023	98164025	1002	LTR5A	15.8562	13.83-17.89
HML2.LTR534	10	+	99459576	99460603	1027	LTR5A	11.322	9.87-12.77
HML2.LTR535	10	-	102793289	102794317	1028	LTR5A	12.7532	11.12-14.39
HML2.LTR536	10	+	104151201	104152153	952	LTR5_Hs	7.15622	5.64-8.66
HML2.LTR537	10	-	104214131	104215092	961	LTR5_Hs	11.0231	8.69-13.35
HML2.LTR538	10	-	123689449	123690420	971	LTR5B	23.4343	20.72-26.15
HML2.LTR539	10	-	127628649	127629642	993	LTR5B	20.9712	18.54-23.4
HML2.LTR540	10	+	132426220	132427183	963	LTR5_Hs	8.18901	6.46-9.91
HML2.LTR541	10	-	135354558	135355521	963	LTR5_Hs	16.8349	13.28-20.39
HML2.LTR542	10	+	135423467	135424445	978	LTR5A	14.1863	12.37-16
HML2.LTR543	11	+	201715	202704	989	LTR5B	26.0164	23.01-29.03
HML2.LTR544	11	-	3415781	3416797	1016	LTR5A	18.1302	15.81-20.45
HML2.LTR545	11	-	3614888	3615915	1027	LTR5A	19.8771	17.33-22.42
HML2.LTR546	11	-	9340322	9341251	929	LTR5_Hs	19.3238	15.24-23.4
HML2.LTR547	11	-	10412855	10413823	968	LTR5_Hs	2.30628	1.81-2.79	184c11
HML2.LTR548	11	+	18921663	18922623	960	LTR5B	24.8939	22.01-27.78
HML2.LTR549	11	-	23114048	23114959	911	LTR5A	10.868	9.47-12.26
HML2.LTR550	11	+	24467639	24468598	959	LTR5_Hs	3.44458	2.71-4.17	355c11
HML2.LTR551	11	+	25562260	25563273	1013	LTR5A	15.2463	13.29-17.2
HML2.LTR552	11	-	33070887	33071831	944	LTR5_Hs	20.0203	15.79-24.25
HML2.LTR553	11	+	37880487	37881451	964	LTR5_Hs	18.3018	14.43-22.16
HML2.LTR554	11	+	37952121	37953139	1018	LTR5A	14.418	12.57-16.26
HML2.LTR555	11	-	50090310	50091336	1026	LTR5A	18.5077	16.14-20.88
HML2.LTR556	11	+	50305595	50306621	1026	LTR5A	18.1283	15.81-20.45
HML2.LTR557	11	+	55198470	55199435	965	LTR5_Hs	10.2227	8.06-12.38
HML2.LTR558	11	+	55825136	55826098	962	LTR5_Hs	17.5677	13.85-21.28
HML2.LTR559	11	-	56270055	56271182	1127	LTR5B	30.2217	26.73-33.72
HML2.LTR560	11	-	56385793	56386787	994	LTR5B	20.0907	17.76-22.42
HML2.LTR561	11	+	56486133	56487157	1024	LTR5B	24.0375	21.26-26.82
HML2.LTR562	11	+	58903763	58904736	973	LTR5B	22.8926	20.24-25.54
HML2.LTR563	11	+	59448642	59449609	967	LTR5B	26.2224	23.19-29.26
HML2.LTR564	11	+	60526580	60527578	998	LTR5B	23.051	20.38-25.72
HML2.LTR565	11	-	61422484	61423448	964	LTR5_Hs	4.90143	3.86-5.93
HML2.LTR566	11	+	61962131	61963100	969	LTR5_Hs	4.66474	3.67-5.65
HML2.LTR567	11	+	61983420	61984411	991	LTR5B	20.7148	18.32-23.11
HML2.LTR568	11	+	62094071	62095038	967	LTR5_Hs	16.835	13.28-20.39
HML2.LTR569	11	-	62149671	62150563	892	LTR5_Hs	19.2009	15.14-23.25
HML2.LTR570	11	-	62625989	62626948	959	LTR5_Hs	5.41452	4.27-6.55
HML2.LTR571	11	-	63295442	63296410	968	LTR5_Hs	4.38888	3.46-5.31
HML2.LTR572	11	-	63297785	63298753	968	LTR5_Hs	2.77691	2.19-3.36	929c11
HML2.LTR573	11	-	64790675	64791501	826	LTR5B	19.167	16.95-21.39
HML2.LTR574	11	+	65290259	65291236	977	LTR5B	30.7024	27.15-34.26
HML2.LTR575	11	-	67370824	67371784	960	LTR5_Hs	2.81621	2.22-3.41
HML2.LTR576	11	-	67483960	67484973	1013	LTR5A	19.8016	17.27-22.34
HML2.LTR577	11	-	67506807	67507820	1013	LTR5A	20.0306	17.47-22.6
HML2.LTR578	11	+	67525359	67526320	961	LTR5_Hs	16.7536	13.21-20.29
HML2.LTR579	11	-	67597455	67598481	1026	LTR5A	16.3803	14.28-18.48
HML2.LTR580	11	-	67635434	67636394	960	LTR5_Hs	3.56234	2.81-4.31	1009c11
HML2.LTR581	11	-	67735718	67736748	1030	LTR5A	17.522	15.28-19.77
HML2.LTR582	11	+	71245748	71246740	992	LTR5B	17.8846	15.81-19.95
HML2.LTR583	11	+	71310420	71311435	1015	LTR5A	21.3249	18.6-24.06
HML2.LTR584	11	+	71337042	71338072	1030	LTR5A	17.4457	15.21-19.68
HML2.LTR585	11	+	71610414	71611428	1014	LTR5A	20.6405	18-23.29
HML2.LTR586	11	+	71875417	71876385	968	LTR5_Hs	2.34553	1.85-2.84	1082c11
HML2.LTR587	11	+	76422129	76423154	1025	LTR5A	12.9803	11.32-14.64
HML2.LTR588	11	-	93477862	93478818	956	LTR5B	25.8152	22.83-28.8
HML2.LTR589	11	+	96457132	96458100	968	LTR5_Hs	16.7536	13.21-20.29
HML2.LTR590	11	+	105135577	105136481	904	LTR5_Hs	15.9008	12.54-19.26
HML2.LTR591	11	+	113647761	113648778	1017	LTR5A	15.9325	13.89-17.97
HML2.LTR592	11	-	118878811	118879841	1030	LTR5A	16.0028	13.95-18.05
HML2.LTR593	11	-	118909981	118910870	889	LTR5_Hs	20.2665	15.98-24.54
HML2.LTR594	11	+	123150410	123151418	1008	LTR5A	18.7375	16.34-21.14
HML2.LTR595	12	-	4830396	4831365	969	LTR5_Hs	8.94542	7.05-10.83
HML2.LTR596	12	+	5646182	5647122	940	LTR5_Hs	19.4466	15.34-23.55
HML2.LTR597	12	-	6300601	6301392	791	LTR5_Hs	6.32399	4.99-7.66	LTR12C Insertion, Listed as LTR5 by RepeatMasker
HML2.LTR598	12	-	6906568	6907333	765	LTR5B	18.2196	16.11-20.33
HML2.LTR599	12	-	6995023	6995985	962	LTR5_Hs	4.07384	3.21-4.93	74c12
HML2.LTR600	12	+	8372774	8373803	1029	LTR5A	14.2609	12.43-16.09
HML2.LTR601	12	-	8417280	8418309	1029	LTR5A	15.6988	13.69-17.71
HML2.LTR602	12	-	8561813	8562842	1029	LTR5A	18.6618	16.27-21.05
HML2.LTR603	12	-	8584002	8585035	1033	LTR5A	16.2331	14.15-18.31
HML2.LTR604	12	+	8614527	8615495	968	LTR5_Hs	6.87865	5.42-8.33
HML2.LTR605	12	+	8788256	8789205	949	LTR5_Hs	20.7592	16.37-25.14
HML2.LTR606	12	+	9753060	9754028	968	LTR5_Hs	2.38484	1.88-2.88	139c12
HML2.LTR607	12	-	10723866	10724835	969	LTR5_Hs	17.8531	14.08-21.62
HML2.LTR608	12	+	21797875	21798865	990	LTR5_Hs	19.3647	15.27-23.45
HML2.LTR609	12	-	30084986	30085954	968	LTR5_Hs	2.42373	1.91-2.93
HML2.LTR610	12	+	32252444	32253412	968	LTR5_Hs	2.38469	1.88-2.88	550c12
HML2.LTR611	12	-	34333207	34334237	1030	LTR5A	13.8092	12.04-15.58
HML2.LTR612	12	-	38131889	38132857	968	LTR5_Hs	16.3879	12.92-19.85
HML2.LTR613	12	+	38389333	38390356	1023	LTR5A	27.519	24-31.05
HML2.LTR614	12	-	42723581	42724502	921	LTR5B	16.0026	14.15-17.85
HML2.LTR615	12	+	42781520	42782513	993	LTR5B	20.53	18.15-22.91
HML2.LTR616	12	+	49509423	49510456	1033	LTR5A	10.7188	9.34-12.09
HML2.LTR617	12	-	51848070	51849038	968	LTR5_Hs	2.2671	1.78-2.74	815c12
HML2.LTR618	12	+	55727214	55728183	969	LTR5_Hs	2.62002	2.06-3.17	12q13.2 Provirus, Polymorphic Pre-integration, 859c12
HML2.LTR619	12	-	56794144	56795109	965	LTR5_Hs	2.58085	2.03-3.12	868c12
HML2.LTR620	12	+	57215891	57216919	1028	LTR5A	11.2455	9.8-12.68
HML2.LTR621	12	-	58936944	58937905	961	LTR5_Hs	19.0374	15.01-23.06
HML2.LTR622	12	+	59501994	59502965	971	LTR5_Hs	12.1865	9.61-14.76
HML2.LTR623	12	-	73402502	73403475	973	LTR5_Hs	16.2255	12.8-19.65
HML2.LTR624	12	-	73741713	73742702	989	LTR5B	21.0314	18.6-23.47
HML2.LTR625	12	+	75838611	75839597	986	LTR5B	20.0013	17.69-22.32
HML2.LTR626	12	-	85862717	85863681	964	LTR5_Hs	15.6169	12.31-18.91
HML2.LTR627	12	+	93468178	93469145	967	LTR5_Hs	5.21706	4.11-6.31
HML2.LTR628	12	-	105872336	105873305	969	LTR5_Hs	5.01974	3.95-6.08
HML2.LTR629	12	-	108390812	108391838	1026	LTR5A	12.7544	11.12-14.39
HML2.LTR630	12	+	118543788	118544748	960	LTR5_Hs	4.94086	3.89-5.98
HML2.LTR631	12	-	123235406	123236378	972	LTR5_Hs	15.8602	12.51-19.21
HML2.LTR632	12	+	123977188	123978120	932	LTR5_Hs	9.90294	7.81-11.99
HML2.LTR633	12	-	127443223	127444210	987	LTR5B	21.6213	19.12-24.12
HML2.LTR634	13	+	19294134	19295057	923	LTR5_Hs	13.5953	10.72-16.46
HML2.LTR635	13	+	20174357	20175325	968	LTR5_Hs	3.36583	2.65-4.07	18c13
HML2.LTR636	13	-	23387788	23388759	971	LTR5_Hs	15.0093	11.84-18.18
HML2.LTR637	13	+	25165730	25166668	938	LTR5_Hs	16.7943	13.24-20.34
HML2.LTR638	13	-	25530683	25531624	941	LTR5_Hs	21.9527	17.31-26.59
HML2.LTR639	13	+	43284923	43285939	1016	LTR5A	14.6436	12.77-16.52
HML2.LTR640	13	-	43614679	43615645	966	LTR5_Hs	13.3132	10.5-16.12
HML2.LTR641	13	+	50173157	50174126	969	LTR5_Hs	4.66476	3.67-5.65
HML2.LTR642	13	-	54840941	54841901	960	LTR5_Hs	13.152	10.37-15.93
HML2.LTR643	13	-	70189009	70189974	965	LTR5_Hs	10.4226	8.22-12.62
HML2.LTR644	13	+	79220936	79221922	986	LTR5B	20.1841	17.85-22.52
HML2.LTR645	13	+	95920274	95921257	983	LTR5_Hs	21.7467	17.15-26.34
HML2.LTR646	13	+	99416591	99417605	1014	LTR5A	15.4033	13.43-17.38
HML2.LTR647	13	-	111489580	111490561	981	LTR5B	22.3463	19.76-24.93
HML2.LTR648	13	-	114947385	114948413	1028	LTR5A	11.9993	10.46-13.53
HML2.LTR649	14	+	19095929	19096952	1023	LTR5B	22.3865	19.8-24.98
HML2.LTR650	14	+	19717121	19718131	1010	LTR5B	22.4752	19.87-25.08
HML2.LTR651	14	-	19857264	19858294	1030	LTR5A	22.8515	19.93-25.78
HML2.LTR652	14	+	20552745	20553715	970	LTR5_Hs	9.82311	7.74-11.89
HML2.LTR653	14	-	20709714	20710737	1023	LTR5A	13.9636	12.17-15.75
HML2.LTR654	14	+	20737081	20738049	968	LTR5_Hs	8.26859	6.52-10.01
HML2.LTR655	14	-	23193893	23194861	968	LTR5_Hs	6.08656	4.8-7.37
HML2.LTR656	14	-	24450702	24451698	996	LTR5B	20.3984	18.04-22.76
HML2.LTR657	14	-	24493507	24494495	988	LTR5B	21.0325	18.6-23.47
HML2.LTR658	14	+	38587303	38588272	969	LTR5_Hs	5.73064	4.52-6.94
HML2.LTR659	14	+	45682924	45683893	969	LTR5_Hs	21.2115	16.73-25.69
HML2.LTR660	14	+	45862784	45863769	985	LTR5B	27.8035	24.59-31.02
HML2.LTR661	14	-	55219322	55220340	1018	LTR5A	14.9478	13.03-16.86
HML2.LTR662	14	+	55491267	55492221	954	LTR5_Hs	4.38888	3.46-5.31	609c14
HML2.LTR663	14	-	65445305	65446273	968	LTR5_Hs	2.46315	1.94-2.98	764c14
HML2.LTR664	14	-	78101622	78102588	966	LTR5_Hs	18.5059	14.59-22.41
HML2.LTR665	14	-	78127740	78128708	968	LTR5_Hs	7.83121	6.17-9.48
HML2.LTR666	14	-	78261016	78261977	961	LTR5_Hs	5.65162	4.45-6.84
HML2.LTR667	14	+	87486485	87487323	838	LTR5_Hs	16.0224	12.63-19.4
HML2.LTR668	14	+	88490684	88491650	966	LTR5B	24.4387	21.61-27.27
HML2.LTR669	14	-	93286324	93287323	999	LTR5B	16.718	14.78-18.65
HML2.LTR670	14	+	94948542	94949547	1005	LTR5B	20.2643	17.92-22.61
HML2.LTR671	14	+	95092474	95093480	1006	LTR5A	17.4455	15.21-19.68
HML2.LTR672	14	-	96195662	96196438	776	LTR5B	15.1842	13.42-16.94
HML2.LTR673	14	-	100778127	100779095	968	LTR5_Hs	10.5426	8.31-12.77
HML2.LTR674	14	-	103991252	103992241	989	LTR5B	22.0775	19.52-24.63
HML2.LTR675	14	+	105739804	105740811	1007	LTR5B	20.9918	18.56-23.42
HML2.LTR676	14	+	106021213	106022141	928	LTR5B	20.0408	17.72-22.36
HML2.LTR677	14	+	106198770	106199769	999	LTR5B	27.3543	24.19-30.52
HML2.LTR678	14	-	106487460	106488487	1027	LTR5A	14.7204	12.84-16.61
HML2.LTR679	14	-	106903184	106904145	961	LTR5B	18.21	16.1-20.32
HML2.LTR680	15	+	20071352	20072364	1012	LTR5B	24.4818	21.65-27.32
HML2.LTR681	15	+	22790364	22791351	987	LTR5B	20.6691	18.28-23.06
HML2.LTR682	15	-	40936149	40937167	1018	LTR5A	16.3863	14.29-18.49
HML2.LTR683	15	+	44520792	44521811	1019	LTR5A	15.7808	13.76-17.8
HML2.LTR684	15	-	59125540	59126495	955	LTR5_Hs	15.9008	12.54-19.26
HML2.LTR685	15	-	65518879	65519847	968	LTR5_Hs	3.32653	2.62-4.02
HML2.LTR686	15	+	66025990	66026959	969	LTR5_Hs	5.49353	4.33-6.65
HML2.LTR687	15	-	75615632	75616601	969	LTR5B	20.1272	17.8-22.46
HML2.LTR688	15	-	76163194	76164163	969	LTR5_Hs	5.84924	4.61-7.08
HML2.LTR689	15	-	78513393	78514381	988	LTR5B	25.5912	22.63-28.55
HML2.LTR690	15	-	80227589	80228582	993	LTR5B	20.9182	18.5-23.34
HML2.LTR691	15	+	89083782	89084750	968	LTR5_Hs	2.50232	1.97-3.03	950c15
HML2.LTR692	15	-	90889792	90890818	1026	LTR5A	11.3227	9.87-12.77
HML2.LTR693	15	+	91516336	91517298	962	LTR5B	22.3713	19.78-24.96
HML2.LTR694	15	-	96327963	96328911	948	LTR5_Hs	22.7369	17.93-27.54
HML2.LTR695	15	-	98172331	98173361	1030	LTR5A	11.3207	9.87-12.77
HML2.LTR696	15	-	102400179	102401147	968	LTR5_Hs	3.05155	2.4-3.69	1183c15
HML2.LTR697	16	-	437823	438797	974	LTR5B	24.2769	21.47-27.09
HML2.LTR698	16	+	1980829	1981858	1029	LTR5A	13.4335	11.71-15.15
HML2.LTR699	16	-	5804388	5805356	968	LTR5_Hs	2.07127	1.63-2.5	65c16
HML2.LTR700	16	-	8228762	8229730	968	LTR5_Hs	2.77691	2.19-3.36	122c16
HML2.LTR701	16	-	10923305	10924342	1037	LTR5A	13.5855	11.85-15.32
HML2.LTR702	16	-	14730003	14730963	960	LTR5_Hs	9.384	7.4-11.36
HML2.LTR703	16	-	21233107	21234069	962	LTR5_Hs	19.5285	15.4-23.65
HML2.LTR704	16	+	23610804	23611764	960	LTR5_Hs	3.68034	2.9-4.45	430c16
HML2.LTR705	16	+	29751561	29752546	985	LTR5B	21.4863	19-23.97
HML2.LTR706	16	+	31516018	31516848	830	LTR5B	16.3519	14.46-18.24
HML2.LTR707	16	+	33946552	33947565	1013	LTR5A	21.6316	18.86-24.4
HML2.LTR708	16	+	34387807	34388827	1020	LTR5A	13.3604	11.65-15.07
HML2.LTR709	16	+	34438948	34439953	1005	LTR5B	24.2292	21.42-27.03
HML2.LTR710	16	+	34863179	34864176	997	LTR5B	20.3143	17.96-22.67
HML2.LTR711	16	-	35189925	35190893	968	LTR5_Hs	5.65158	4.45-6.84
HML2.LTR712	16	+	47898369	47899337	968	LTR5_Hs	2.22795	1.75-2.69
HML2.LTR713	16	-	66661631	66662639	1008	LTR5B	21.8021	19.28-24.33
HML2.LTR714	16	-	66989277	66990306	1029	LTR5B	20.1311	17.8-22.46
HML2.LTR715	16	-	74833301	74834258	957	LTR5_Hs	3.16962	2.5-3.83	1100c16
HML2.LTR716	16	-	83912790	83913787	997	LTR5B	18.4751	16.34-20.61
HML2.LTR717	17	-	4977974	4978941	967	LTR5_Hs	2.81605	2.22-3.41	44c17
HML2.LTR718	17	+	6549702	6550680	978	LTR5B	22.9519	20.3-25.61
HML2.LTR719	17	+	6991651	6992952	1301	LTR5B	17.8149	15.75-19.88	AluYf4 Insertion
HML2.LTR720	17	+	7062390	7063376	986	LTR5B	24.4814	21.65-27.32
HML2.LTR721	17	+	16303162	16304440	1278	LTR5A	20.1824	17.6-22.77	AluY Insertion
HML2.LTR722	17	-	16738193	16739171	978	LTR5_Hs	22.7781	17.96-27.59
HML2.LTR723	17	-	17514241	17515198	957	LTR5_Hs	5.21706	4.11-6.31
HML2.LTR724	17	+	18206277	18207254	977	LTR5B	26.9127	23.8-30.03
HML2.LTR725	17	+	18340197	18341172	975	LTR5_Hs	23.3984	18.45-28.34
HML2.LTR726	17	-	19408270	19409235	965	LTR5_Hs	6.68046	5.27-8.09
HML2.LTR727	17	+	19423023	19424027	1004	LTR5B	23.8939	21.13-26.66
HML2.LTR728	17	-	20409862	20410837	975	LTR5_Hs	21.7467	17.15-26.34
HML2.LTR729	17	+	21756235	21757224	989	LTR5A	17.3683	15.14-19.59
HML2.LTR730	17	-	28890407	28891179	772	LTR5_Hs	12.3874	9.77-15
HML2.LTR731	17	-	28921461	28922356	895	LTR5B	33.1956	29.36-37.04
HML2.LTR732	17	-	29027058	29028026	968	LTR5_Hs	2.07117	1.63-2.5	390c17
HML2.LTR733	17	+	34467437	34468409	972	LTR5_Hs	5.37503	4.24-6.51
HML2.LTR734	17	+	41432321	41433281	960	LTR5_Hs	6.91833	5.45-8.38
HML2.LTR735	17	-	44360979	44361947	968	LTR5_Hs	8.14927	6.42-9.87
HML2.LTR736	17	+	52278934	52279902	968	LTR5_Hs	3.01231	2.37-3.64	678c17
HML2.LTR737	17	-	57367467	57368278	811	LTR5_Hs	13.2728	10.47-16.07
HML2.LTR738	17	+	62926139	62927101	962	LTR5_Hs	9.2245	7.27-11.17
HML2.LTR739	17	-	65322961	65323887	926	LTR5_Hs	15.6574	12.35-18.96
HML2.LTR740	17	-	66600132	66601092	960	LTR5_Hs	3.95576	3.12-4.79	868c17
HML2.LTR741	17	-	78525007	78525976	969	LTR5_Hs	5.05923	3.99-6.12
HML2.LTR742	17	-	80702407	80703373	966	LTR5_Hs	6.32401	4.98-7.66
HML2.LTR743	18	-	90213	91194	981	LTR5B	20.1858	17.85-22.52
HML2.LTR744	18	-	2000814	2001782	968	LTR5_Hs	2.73771	2.15-3.31	45c18
HML2.LTR745	18	-	4917277	4918246	969	LTR5_Hs	3.09092	2.43-3.74	91c18
HML2.LTR746	18	-	15343745	15344756	1011	LTR5B	24.3947	21.57-27.22
HML2.LTR747	18	-	23781798	23782766	968	LTR5_Hs	5.49353	4.33-6.65
HML2.LTR748	18	-	24507240	24508203	963	LTR5_Hs	21.376	16.86-25.89
HML2.LTR749	18	+	29390463	29391445	982	LTR5_Hs	20.0203	15.79-24.25
HML2.LTR750	18	+	38763831	38764801	970	LTR5_Hs	18.0977	14.27-21.92
HML2.LTR751	18	+	43668275	43669265	990	LTR5B	20.2202	17.88-22.56
HML2.LTR752	18	-	47930564	47931541	977	LTR5B	24.8493	21.97-27.73
HML2.LTR753	18	-	64744019	64744989	970	LTR5_Hs	17.364	13.69-21.03
HML2.LTR754	18	-	65772478	65773445	967	LTR5_Hs	17.7307	13.98-21.47
HML2.LTR755	18	-	66609505	66610470	965	LTR5_Hs	17.853	14.08-21.62
HML2.LTR756	18	-	66710088	66711057	969	LTR5_Hs	5.37503	4.24-6.51
HML2.LTR757	18	+	68146360	68147383	1023	LTR5A	14.8681	12.96-16.77
HML2.LTR758	18	+	77720165	77721063	898	LTR5_Hs	13.7163	10.82-16.61
HML2.LTR759	19	+	8379775	8380698	923	LTR5_Hs	18.9146	14.92-22.91
HML2.LTR760	19	-	9787473	9788435	962	LTR5B	18.0619	15.97-20.15
HML2.LTR761	19	+	9807698	9809755	2057	LTR5B	22.5928	19.98-25.21	MER11C Insertion
HML2.LTR762	19	-	9894741	9895711	970	LTR5B	22.1648	19.6-24.73
HML2.LTR763	19	-	9900033	9900972	939	LTR5B	24.9088	22.03-27.79
HML2.LTR764	19	-	12000432	12001420	988	LTR5B	19.6065	17.34-21.88
HML2.LTR765	19	-	12342649	12343605	956	LTR5_Hs	7.11658	5.61-8.62
HML2.LTR766	19	-	15893406	15894403	997	LTR5B	23.0497	20.38-25.72
HML2.LTR767	19	+	18513277	18514273	996	LTR5B	21.3128	18.85-23.78
HML2.LTR768	19	+	20066311	20067297	986	LTR5B	24.304	21.49-27.12
HML2.LTR769	19	+	20072397	20073391	994	LTR5B	21.1691	18.72-23.62
HML2.LTR770	19	+	20193150	20194109	959	LTR5_Hs	21.2938	16.79-25.79
HML2.LTR771	19	-	20267146	20268109	963	LTR5_Hs	7.31489	5.77-8.86
HML2.LTR772	19	+	20649136	20650105	969	LTR5_Hs	17.7307	13.98-21.47
HML2.LTR773	19	+	21144364	21145353	989	LTR5B	21.8151	19.29-24.34
HML2.LTR774	19	+	21750743	21751713	970	LTR5_Hs	6.9976	5.52-8.47
HML2.LTR775	19	-	21803025	21804042	1017	LTR5A	16.7644	14.62-18.91
HML2.LTR776	19	+	22466363	22467305	942	LTR5_Hs	7.83116	6.17-9.48
HML2.LTR777	19	+	23260545	23261567	1022	LTR5_Hs	19.4466	15.34-23.55
HML2.LTR778	19	+	23875489	23876388	899	LTR5_Hs	13.8777	10.94-16.81
HML2.LTR779	19	-	23906459	23907426	967	LTR5_Hs	17.364	13.69-21.03
HML2.LTR780	19	+	28305161	28306460	1299	LTR5B	28.241	24.97-31.51	L1PA4 Insertion
HML2.LTR781	19	+	28621536	28622505	969	LTR5_Hs	8.66657	6.83-10.49
HML2.LTR782	19	-	29180218	29181187	969	LTR5_Hs	5.49353	4.33-6.65
HML2.LTR783	19	+	35411081	35412022	941	LTR5_Hs	21.7467	17.15-26.34
HML2.LTR784	19	+	35620256	35621251	995	LTR5B	19.7738	17.48-22.06
HML2.LTR785	19	-	36724258	36725234	976	LTR5_Hs	17.0791	13.47-20.68
HML2.LTR786	19	-	36738045	36738826	781	LTR5_Hs	2.03182	1.6-2.46	728c19
HML2.LTR787	19	-	36823070	36824038	968	LTR5_Hs	23.6882	18.68-28.69
HML2.LTR788	19	+	37290500	37291327	827	LTR5B	24.4225	21.6-27.25
HML2.LTR789	19	+	37497060	37498022	962	LTR5_Hs	6.79935	5.36-8.23
HML2.LTR790	19	+	37811689	37812580	891	LTR5_Hs	18.2201	14.37-22.07
HML2.LTR791	19	+	37822292	37823274	982	LTR5_Hs	3.75919	2.96-4.55
HML2.LTR792	19	-	37992646	37993620	974	LTR5B	23.7972	21.04-26.55
HML2.LTR793	19	-	38020710	38021669	959	LTR5_Hs	10.5826	8.34-12.81
HML2.LTR794	19	-	38120851	38121813	962	LTR5_Hs	4.50706	3.55-5.45
HML2.LTR795	19	+	38356816	38357784	968	LTR5_Hs	2.14953	1.69-2.6	756c19
HML2.LTR796	19	-	39121778	39122729	951	LTR5_Hs	11.9857	9.45-14.51
HML2.LTR797	19	+	39970101	39971081	980	LTR5_Hs	14.6048	11.52-17.69
HML2.LTR798	19	-	40178988	40179994	1006	LTR5B	21.2612	18.8-23.72
HML2.LTR799	19	-	40465137	40466069	932	LTR5_Hs	14.7666	11.64-17.88
HML2.LTR800	19	+	41328528	41329514	986	LTR5B	19.741	17.46-22.03
HML2.LTR801	19	-	41428108	41429096	988	LTR5B	21.4976	19.01-23.99
HML2.LTR802	19	-	41541949	41542978	1029	LTR5A	12.4521	10.86-14.05
HML2.LTR803	19	+	42050939	42051969	1030	LTR5A	14.4123	12.57-16.26
HML2.LTR804	19	-	44557262	44558251	989	LTR5B	20.0388	17.72-22.36
HML2.LTR805	19	-	44784812	44785711	899	LTR5_Hs	18.4242	14.53-22.31
HML2.LTR806	19	+	45097417	45098385	968	LTR5_Hs	2.58061	2.03-3.12	902c19
HML2.LTR807	19	+	45142353	45143341	988	LTR5B	19.7249	17.44-22.01
HML2.LTR808	19	+	47271628	47272625	997	LTR5B	20.1059	17.78-22.43
HML2.LTR809	19	+	49392892	49393855	963	LTR5_Hs	5.57257	4.39-6.75
HML2.LTR810	19	-	49394863	49395751	888	LTR5B	8.65968	7.65-9.66
HML2.LTR811	19	+	52371960	52372952	992	LTR5B	21.7159	19.2-24.23
HML2.LTR812	19	+	52408944	52409914	970	LTR5_Hs	19.0374	15.01-23.06
HML2.LTR813	19	-	52411444	52412410	966	LTR5_Hs	5.96788	4.7-7.22
HML2.LTR814	19	+	52412410	52413233	823	LTR5B	17.5463	15.51-19.58
HML2.LTR815	19	+	52424403	52425390	987	LTR5B	22.7981	20.16-25.44
HML2.LTR816	19	+	52428147	52429137	990	LTR5B	22.6597	20.04-25.28
HML2.LTR817	19	+	52461034	52462029	995	LTR5B	22.0227	19.47-24.57
HML2.LTR818	19	-	52463495	52464484	989	LTR5B	20.3073	17.96-22.66
HML2.LTR819	19	+	52486214	52487198	984	LTR5B	24.2984	21.49-27.11
HML2.LTR820	19	+	52529465	52530421	956	LTR5B	27.1847	24.04-30.33
HML2.LTR821	19	+	52546384	52547353	969	LTR5_Hs	4.5465	3.58-5.5
HML2.LTR822	19	+	52554974	52555944	970	LTR5B	29.1596	25.79-32.54
HML2.LTR823	19	-	52842032	52842985	953	LTR5B	28.4258	25.14-31.72
HML2.LTR824	19	-	52924208	52925171	963	LTR5_Hs	8.34811	6.58-10.11
HML2.LTR825	19	+	52988790	52989685	895	LTR5_Hs	17.4047	13.73-21.08
HML2.LTR826	19	-	53022847	53023667	820	LTR5B	18.5007	16.36-20.64
HML2.LTR827	19	+	53061949	53062914	965	LTR5_Hs	19.0783	15.05-23.1
HML2.LTR828	19	-	53200992	53201959	967	LTR5_Hs	8.22876	6.49-9.96
HML2.LTR829	19	-	53226813	53227799	986	LTR5B	22.932	20.28-25.59
HML2.LTR830	19	+	53244010	53245280	1270	LTR5B	19.0412	16.84-21.24	AluSx1 Insertion
HML2.LTR831	19	+	53350307	53351296	989	LTR5B	22.3147	19.73-24.9
HML2.LTR832	19	-	53376053	53376873	820	LTR5B	17.914	15.84-19.99
HML2.LTR833	19	+	53439307	53440288	981	LTR5B	27.058	23.93-30.19
HML2.LTR834	19	-	53447834	53448814	980	LTR5B	25.4913	22.54-28.44
HML2.LTR835	19	-	53531160	53532133	973	LTR5B	22.667	20.04-25.29
HML2.LTR836	19	+	53923783	53924740	957	LTR5B	26.4482	23.39-29.51
HML2.LTR837	19	+	53947027	53948014	987	LTR5B	20.8982	18.48-23.32
HML2.LTR838	19	-	53963191	53964167	976	LTR5B	24.9067	22.02-27.79
HML2.LTR839	19	-	53971588	53972580	992	LTR5B	20.2346	17.89-22.58
HML2.LTR840	19	+	54000894	54001852	958	LTR5B	26.3088	23.26-29.36
HML2.LTR841	19	+	54341879	54342846	967	LTR5_Hs	8.46749	6.67-10.25
HML2.LTR842	19	+	55455103	55456032	929	LTR5_Hs	21.8704	17.25-26.49
HML2.LTR843	19	-	55461651	55462617	966	LTR5_Hs	10.0228	7.9-12.14
HML2.LTR844	19	+	55571057	55572057	1000	LTR5A	20.1084	17.53-22.69
HML2.LTR845	19	+	56229273	56230251	978	LTR5B	22.6352	20.02-25.26
HML2.LTR846	19	-	57070700	57071654	954	LTR5_Hs	19.8153	15.63-24
HML2.LTR847	19	-	57197389	57198372	983	LTR5B	20.7293	18.33-23.13
HML2.LTR848	19	+	58068075	58069068	993	LTR5B	19.7196	17.44-22
HML2.LTR849	19	+	58321697	58322546	849	LTR5_Hs	17.2825	13.63-20.93
HML2.LTR850	19	+	58334994	58335963	969	LTR5B	29.8108	26.36-33.26
HML2.LTR851	19	+	58340330	58341323	993	LTR5B	21.268	18.81-23.73
HML2.LTR852	20	-	792478	793463	985	LTR5B	21.4587	18.97-23.94
HML2.LTR853	20	+	3003585	3004541	956	LTR5B	19.2257	17-21.45
HML2.LTR854	20	+	5865651	5866643	992	LTR5B	20.8517	18.44-23.27
HML2.LTR855	20	+	7936846	7937809	963	LTR5_Hs	12.7092	10.02-15.39
HML2.LTR856	20	-	15927310	15928306	996	LTR5B	19.4948	17.24-21.75
HML2.LTR857	20	-	23809958	23810969	1011	LTR5A	18.0544	15.74-20.37
HML2.LTR858	20	-	23841231	23842195	964	LTR5_Hs	7.07692	5.58-8.57
HML2.LTR859	20	+	23963277	23964246	969	LTR5_Hs	18.0977	14.27-21.92
HML2.LTR860	20	-	25214473	25215438	965	LTR5_Hs	9.94294	7.84-12.04
HML2.LTR861	20	+	25221881	25222851	970	LTR5_Hs	8.50735	6.71-10.3
HML2.LTR862	20	-	25530978	25531969	991	LTR5B	20.9428	18.52-23.37
HML2.LTR863	20	+	32714749	32716337	1588	LTR5B	22.8092	20.17-25.45	AluY Insertion
HML2.LTR864	20	+	32746413	32747355	942	LTR5B	24.3013	21.49-27.12
HML2.LTR865	20	-	32839917	32840914	997	LTR5B	22.452	19.85-25.05
HML2.LTR866	20	+	33012804	33013798	994	LTR5B	18.5657	16.42-20.71
HML2.LTR867	20	-	33849926	33850894	968	LTR5_Hs	3.44443	2.71-4.17	436c20
HML2.LTR868	20	+	35596238	35597209	971	LTR5B	21.0798	18.64-23.52
HML2.LTR869	20	+	40599535	40600503	968	LTR5_Hs	2.11031	1.66-2.55	506c20
HML2.LTR870	20	-	54786836	54787837	1001	LTR5B	17.7095	15.66-19.76
HML2.LTR871	20	-	58616233	58617195	962	LTR5_Hs	18.5468	14.63-22.46
HML2.LTR872	20	-	62291042	62292027	985	LTR5B	19.9971	17.68-22.31
HML2.LTR873	21	+	14396045	14397060	1015	LTR5B	24.3028	21.49-27.12
HML2.LTR874	21	+	15192200	15193169	969	LTR5_Hs	9.3042	7.33-11.27
HML2.LTR875	21	-	15653260	15654233	973	LTR5_Hs	13.676	10.78-16.56
HML2.LTR876	21	-	19066536	19067501	965	LTR5_Hs	9.82311	7.74-11.89
HML2.LTR877	21	-	19305035	19306003	968	LTR5_Hs	9.384	7.4-11.36
HML2.LTR878	21	+	20475663	20476642	979	LTR5B	20.8169	18.41-23.23
HML2.LTR879	21	+	34368607	34369595	988	LTR5B	17.4993	15.47-19.52
HML2.LTR880	21	+	39944780	39945806	1026	LTR5A	12.0751	10.53-13.62
HML2.LTR881	21	-	42792795	42793763	968	LTR5_Hs	5.92835	4.67-7.18
HML2.LTR882	21	-	44567239	44568199	960	LTR5_Hs	3.60182	2.84-4.36	598c21
HML2.LTR883	21	-	45702742	45703660	918	LTR5_Hs	17.4455	13.76-21.13
HML2.LTR884	22	-	16125167	16126178	1011	LTR5B	22.2927	19.71-24.87
HML2.LTR885	22	+	17540023	17541058	1035	LTR5A	14.4935	12.64-16.35
HML2.LTR886	22	+	18758766	18759728	962	LTR5_Hs	18.3426	14.47-22.21
HML2.LTR887	22	+	20363799	20364761	962	LTR5_Hs	18.2201	14.37-22.07
HML2.LTR888	22	-	20617807	20618769	962	LTR5_Hs	18.3426	14.47-22.21
HML2.LTR889	22	+	21447628	21448618	990	LTR5B	16.3345	14.44-18.22
HML2.LTR890	22	+	21559790	21560752	962	LTR5_Hs	18.5876	14.66-22.51
HML2.LTR891	22	-	22991817	22992789	972	LTR5_Hs	16.8756	13.31-20.44
HML2.LTR892	22	+	24249270	24250236	966	LTR5_Hs	8.46749	6.67-10.25
HML2.LTR893	22	-	24606859	24607817	958	LTR5_Hs	5.7702	4.55-6.98
HML2.LTR894	22	-	25026412	25027378	966	LTR5_Hs	18.4651	14.56-22.36
HML2.LTR895	22	-	39407520	39408511	991	LTR5B	19.8143	17.52-22.11
HML2.LTR896	X	-	167837	168808	971	LTR5A	25.9068	22.59-29.23
HML2.LTR897	X	-	1411180	1412105	925	LTR5B	20.6453	18.26-23.04
HML2.LTR898	X	-	2018371	2019326	955	LTR5B	19.9186	17.61-22.22
HML2.LTR899	X	-	17133133	17134100	967	LTR5_Hs	7.11658	5.61-8.62
HML2.LTR900	X	-	18864610	18865533	923	LTR5_Hs	22.3653	17.64-27.09
HML2.LTR901	X	+	18998007	18998972	965	LTR5B	17.0822	15.1-19.06
HML2.LTR902	X	-	23677999	23678949	950	LTR5_Hs	19.7743	15.59-23.95
HML2.LTR903	X	-	26543583	26544557	974	LTR5B	25.0341	22.14-27.93
HML2.LTR904	X	-	48413910	48414908	998	LTR5B	18.9286	16.74-21.12
HML2.LTR905	X	-	55861645	55862641	996	LTR5B	18.0252	15.94-20.11
HML2.LTR906	X	-	56024202	56025163	961	LTR5_Hs	6.00747	4.73-7.27
HML2.LTR907	X	-	57361596	57362473	877	LTR5_Hs	15.8602	12.51-19.21
HML2.LTR908	X	-	58091754	58092738	984	LTR5B	24.9769	22.09-27.87
HML2.LTR909	X	+	71953008	71953980	972	LTR5_Hs	12.8702	10.15-15.58
HML2.LTR910	X	+	87227051	87228043	992	LTR5B	19.7233	17.44-22.01
HML2.LTR911	X	+	89468329	89469281	952	LTR5_Hs	20.636	16.27-24.99
HML2.LTR912	X	+	90205613	90206582	969	LTR5_Hs	3.24792	2.56-3.93	1560cX
HML2.LTR913	X	+	90425264	90426295	1031	LTR5A	13.2823	11.58-14.98
HML2.LTR914	X	+	122813497	122814482	985	LTR5_Hs	14.6453	11.55-17.74
HML2.LTR915	X	+	124913492	124914460	968	LTR5_Hs	2.03201	1.6-2.46	2159cX
HML2.LTR916	X	+	126487919	126488927	1008	LTR5A	17.1436	14.95-19.34
HML2.LTR917	X	+	134164374	134165335	961	LTR5_Hs	21.7467	17.15-26.34
HML2.LTR918	X	-	134436664	134437627	963	LTR5_Hs	9.90296	7.81-11.99
HML2.LTR919	X	+	134540023	134540991	968	LTR5_Hs	10.2626	8.09-12.43
HML2.LTR920	X	-	137377939	137378908	969	LTR5_Hs	6.79935	5.36-8.23
HML2.LTR921	X	+	137415645	137416613	968	LTR5_Hs	9.58355	7.56-11.6
HML2.LTR922	X	-	138424073	138425047	974	LTR5_Hs	12.8299	10.12-15.54
HML2.LTR923	X	-	144802358	144803318	960	LTR5_Hs	4.19196	3.3-5.07	2512cX
HML2.LTR924	X	-	148708199	148709190	991	LTR5B	19.8802	17.58-22.18
HML2.LTR925	X	+	151298090	151299055	965	LTR5_Hs	8.78606	6.93-10.64
HML2.LTR926	X	+	153749371	153750391	1020	LTR5A	14.4165	12.57-16.26
HML2.LTR927	X	+	154138253	154139593	1340	LTR5B	17.8947	15.82-19.97	L1PA5 Insertion
HML2.LTR928	Y	-	117837	118808	971	LTR5A	25.9068	22.59-29.23
HML2.LTR929	Y	-	1361180	1362105	925	LTR5B	22.1411	19.58-24.7
HML2.LTR930	Y	-	1968371	1969326	955	LTR5B	19.9186	17.61-22.22
HML2.LTR931	Y	+	3650473	3651427	954	LTR5_Hs	21.4996	16.96-26.04
HML2.LTR932	Y	+	4502063	4503094	1031	LTR5A	13.9626	12.17-15.75
HML2.LTR933	Y	+	6616929	6617896	967	LTR5_Hs	4.11318	3.24-4.98
HML2.LTR934	Y	+	7047905	7048864	959	LTR5_Hs	12.5885	9.93-15.24
HML2.LTR935	Y	+	7579378	7580345	967	LTR5B	26.59	23.51-29.67
HML2.LTR936	Y	-	9962010	9962911	901	LTR5_Hs	17.8529	14.08-21.62
HML2.LTR937	Y	+	10013636	10014530	894	LTR5A	11.0195	9.61-12.43
HML2.LTR938	Y	-	14574675	14575643	968	LTR5_Hs	9.384	7.4-11.36
HML2.LTR939	Y	-	15215736	15216703	967	LTR5_Hs	4.50709	3.55-5.45
HML2.LTR940	Y	+	16245055	16246079	1024	LTR5A	19.2688	16.8-21.74
HML2.LTR941	Y	-	17885046	17886013	967	LTR5_Hs	22.3652	17.64-27.09
HML2.LTR942	Y	-	21861366	21862333	967	LTR5_Hs	8.42772	6.64-10.2
HML2.LTR943	Y	-	23137968	23138926	958	LTR5_Hs	22.5717	17.8-27.34
HML2.LTR944	Y	-	25039185	25040153	968	LTR5_Hs	2.14953	1.69-2.6	743cY/691cY
HML2.LTR945	Y	-	26672934	26673902	968	LTR5_Hs	2.14953	1.69-2.6	691cY
HML2.LTR946	Y	+	27288494	27289462	968	LTR5_Hs	2.2671	1.78-2.74	762cY
HML2.LTR947	Un	+	175210	176178	968	LTR5_Hs	6.60118	5.2-7.99	K105 Provirus
